# Supplementary material for: Sensory-motor cortices shape functional connectivity dynamics in the human brain
Source: Nat Commun. 2021 Nov 4;12:6373. doi: 10.1038/s41467-021-26704-y (PMC8568904; doi:10.1038/s41467-021-26704-y)
Supplement: Supplementary file 4 — Source Data [file 41467_2021_26704_MOESM4_ESM.xlsx]

## Sheet: Figure2_Empirical_FCD
1	0.99723	0.9927	0.98296	0.98116	0.97311	0.95893	0.95073	0.94286	0.93793	0.91991	0.8972	0.87913	0.86775	0.86055	0.85545	0.85048	0.84693	0.84544	0.84865	0.84971	0.84889	0.85018	0.85041	0.84862	0.85105	0.85085	0.8514	0.84369	0.84279	0.84009	0.8393	0.83359	0.82184	0.80593	0.7899	0.78679	0.77419	0.75454	0.74144	0.73805	0.73287	0.71554	0.70315	0.68965	0.68313	0.67551	0.66324	0.64865	0.64521
0.99723	1	0.99801	0.99216	0.99081	0.98427	0.97274	0.96488	0.95744	0.95269	0.93545	0.91282	0.89505	0.88301	0.87412	0.86832	0.86394	0.85985	0.8581	0.86052	0.86122	0.86016	0.86136	0.8615	0.85972	0.86244	0.86227	0.86259	0.8552	0.85424	0.85154	0.85031	0.84491	0.83417	0.8177	0.80088	0.79709	0.78381	0.76375	0.75037	0.74635	0.73984	0.72253	0.70936	0.69613	0.68905	0.68094	0.66824	0.65344	0.64958
0.9927	0.99801	1	0.99536	0.99371	0.98832	0.97775	0.97133	0.96457	0.96038	0.9449	0.92292	0.9061	0.89453	0.88423	0.87839	0.87378	0.8694	0.86774	0.86951	0.86977	0.86824	0.8694	0.86915	0.8673	0.87004	0.86983	0.86979	0.86288	0.86169	0.85875	0.85687	0.85174	0.84186	0.82437	0.80703	0.80302	0.79005	0.76956	0.75564	0.75136	0.74406	0.72647	0.71285	0.70007	0.69254	0.68426	0.67138	0.65667	0.65245
0.98296	0.99216	0.99536	1	0.99827	0.99479	0.98859	0.98326	0.97821	0.97385	0.95949	0.94052	0.92389	0.90999	0.89772	0.89038	0.88603	0.88135	0.8794	0.88057	0.88039	0.87904	0.88006	0.87977	0.87823	0.88087	0.88074	0.88044	0.87373	0.87221	0.86917	0.86682	0.86101	0.85067	0.83362	0.81624	0.80977	0.79481	0.77266	0.75815	0.75291	0.74475	0.72638	0.71242	0.7	0.69184	0.68355	0.67131	0.65722	0.65341
0.98116	0.99081	0.99371	0.99827	1	0.99786	0.99317	0.9878	0.98077	0.97645	0.96171	0.94206	0.92682	0.91341	0.90128	0.89358	0.88943	0.88428	0.88195	0.88302	0.88278	0.88139	0.8823	0.88194	0.88021	0.88287	0.8825	0.8823	0.8753	0.87369	0.87087	0.86906	0.86375	0.8535	0.83655	0.8189	0.81246	0.79801	0.77708	0.76218	0.75698	0.74874	0.73069	0.71588	0.70228	0.69403	0.68576	0.67295	0.65836	0.65377
0.97311	0.98427	0.98832	0.99479	0.99786	1	0.99687	0.99345	0.98683	0.98233	0.96893	0.95084	0.93709	0.92462	0.91261	0.90496	0.90018	0.89487	0.89239	0.89288	0.89246	0.89061	0.89133	0.89087	0.88919	0.892	0.8917	0.8911	0.8845	0.883	0.88029	0.8788	0.87388	0.86422	0.8475	0.8306	0.8238	0.80996	0.78926	0.77328	0.76731	0.7581	0.73914	0.72367	0.70933	0.7007	0.69224	0.67888	0.66432	0.65928
0.95893	0.97274	0.97775	0.98859	0.99317	0.99687	1	0.99755	0.99195	0.98876	0.97709	0.9605	0.94848	0.93579	0.92276	0.91414	0.90979	0.90434	0.90188	0.90182	0.90104	0.89916	0.89976	0.89916	0.89746	0.90019	0.89958	0.8992	0.89279	0.89109	0.8885	0.88681	0.8827	0.87398	0.85816	0.84214	0.83404	0.81958	0.79934	0.7837	0.77759	0.768	0.74986	0.73404	0.71972	0.71051	0.70207	0.68883	0.67432	0.66885
0.95073	0.96488	0.97133	0.98326	0.9878	0.99345	0.99755	1	0.99638	0.99293	0.98299	0.96938	0.95951	0.94789	0.93533	0.92662	0.92188	0.91648	0.91463	0.91426	0.91315	0.91112	0.91167	0.91112	0.90977	0.91224	0.91187	0.91094	0.90482	0.9033	0.90073	0.89909	0.89513	0.88672	0.87126	0.85608	0.84773	0.83353	0.81333	0.79704	0.79082	0.78131	0.76229	0.74657	0.73216	0.72246	0.71414	0.70099	0.6867	0.68089
0.94286	0.95744	0.96457	0.97821	0.98077	0.98683	0.99195	0.99638	1	0.99802	0.99208	0.98192	0.97208	0.96095	0.94945	0.94079	0.93614	0.93096	0.92959	0.9288	0.92753	0.92543	0.92578	0.92518	0.92417	0.92662	0.92648	0.92513	0.92016	0.91868	0.91617	0.91423	0.91054	0.90287	0.88901	0.87563	0.86711	0.85256	0.8324	0.81696	0.80971	0.79997	0.78191	0.76701	0.75373	0.74381	0.73567	0.72298	0.70963	0.7044
0.93793	0.95269	0.96038	0.97385	0.97645	0.98233	0.98876	0.99293	0.99802	1	0.99611	0.98699	0.97761	0.96769	0.95737	0.94979	0.94532	0.94027	0.93853	0.93753	0.9361	0.93396	0.93418	0.93324	0.93167	0.93385	0.93335	0.93188	0.92705	0.92558	0.92301	0.92102	0.91788	0.91112	0.89798	0.88533	0.8773	0.86386	0.84434	0.82957	0.82275	0.81322	0.79646	0.78169	0.76904	0.75941	0.75122	0.73922	0.72629	0.72101
0.91991	0.93545	0.9449	0.95949	0.96171	0.96893	0.97709	0.98299	0.99208	0.99611	1	0.99478	0.98772	0.98042	0.97135	0.96435	0.96001	0.95522	0.95369	0.95212	0.95041	0.94765	0.94755	0.94604	0.94451	0.9462	0.94538	0.94362	0.93996	0.93787	0.93535	0.93311	0.93035	0.9249	0.91302	0.90155	0.89345	0.88034	0.86121	0.84704	0.83926	0.8294	0.81366	0.79913	0.78717	0.77719	0.7694	0.75751	0.74578	0.74046
0.8972	0.91282	0.92292	0.94052	0.94206	0.95084	0.9605	0.96938	0.98192	0.98699	0.99478	1	0.99665	0.99117	0.98358	0.97743	0.97405	0.96987	0.96828	0.96613	0.96407	0.96126	0.96072	0.95908	0.95767	0.95846	0.95759	0.95542	0.95254	0.95058	0.94829	0.94607	0.94306	0.93767	0.92742	0.91678	0.90826	0.89492	0.87567	0.86102	0.85314	0.843	0.82627	0.81208	0.80034	0.79038	0.78324	0.77309	0.76267	0.75763
0.87913	0.89505	0.9061	0.92389	0.92682	0.93709	0.94848	0.95951	0.97208	0.97761	0.98772	0.99665	1	0.99742	0.99143	0.98611	0.98354	0.97983	0.97855	0.97609	0.97378	0.97097	0.97005	0.96818	0.96643	0.96601	0.96488	0.96267	0.95985	0.95769	0.95537	0.95315	0.9508	0.94619	0.93663	0.92649	0.91798	0.90542	0.8872	0.87253	0.8649	0.85474	0.83816	0.82394	0.81209	0.80208	0.79568	0.7857	0.77505	0.76919
0.86775	0.88301	0.89453	0.90999	0.91341	0.92462	0.93579	0.94789	0.96095	0.96769	0.98042	0.99117	0.99742	1	0.99655	0.99273	0.99051	0.98724	0.98615	0.98344	0.98119	0.97809	0.97684	0.97471	0.97256	0.97143	0.96985	0.96764	0.96505	0.96297	0.96056	0.95852	0.95698	0.95358	0.94465	0.93551	0.92823	0.91733	0.90047	0.88611	0.87907	0.86908	0.85315	0.83919	0.82729	0.81765	0.81184	0.80185	0.79144	0.78524
0.86055	0.87412	0.88423	0.89772	0.90128	0.91261	0.92276	0.93533	0.94945	0.95737	0.97135	0.98358	0.99143	0.99655	1	0.99836	0.99651	0.99414	0.99292	0.99079	0.98923	0.98655	0.98519	0.98323	0.98093	0.97925	0.97756	0.97517	0.97265	0.9708	0.96847	0.96706	0.96559	0.96245	0.95444	0.94641	0.9401	0.93086	0.91528	0.90162	0.89538	0.88628	0.87144	0.85806	0.84622	0.83714	0.83189	0.82252	0.81265	0.80691
0.85545	0.86832	0.87839	0.89038	0.89358	0.90496	0.91414	0.92662	0.94079	0.94979	0.96435	0.97743	0.98611	0.99273	0.99836	1	0.99829	0.99661	0.99537	0.99357	0.99238	0.98986	0.98849	0.98658	0.98412	0.98205	0.9803	0.97768	0.9752	0.97345	0.97112	0.96986	0.96847	0.96563	0.95792	0.95019	0.9445	0.93676	0.92156	0.90809	0.90216	0.89325	0.87877	0.86577	0.8541	0.84547	0.84052	0.83165	0.8222	0.81674
0.85048	0.86394	0.87378	0.88603	0.88943	0.90018	0.90979	0.92188	0.93614	0.94532	0.96001	0.97405	0.98354	0.99051	0.99651	0.99829	1	0.99889	0.99775	0.99638	0.99519	0.99294	0.99149	0.98966	0.98714	0.98486	0.98273	0.98033	0.97787	0.97594	0.97364	0.97242	0.9713	0.96845	0.96192	0.95411	0.949	0.94137	0.92748	0.91468	0.90933	0.90085	0.88703	0.87456	0.86329	0.85486	0.85022	0.84159	0.83224	0.82641
0.84693	0.85985	0.8694	0.88135	0.88428	0.89487	0.90434	0.91648	0.93096	0.94027	0.95522	0.96987	0.97983	0.98724	0.99414	0.99661	0.99889	1	0.99919	0.99805	0.99693	0.99495	0.9935	0.99187	0.98935	0.98704	0.98472	0.98254	0.98011	0.97821	0.97586	0.97464	0.97345	0.97064	0.96417	0.95682	0.95189	0.94445	0.9309	0.91829	0.91328	0.9051	0.89132	0.87935	0.8683	0.86	0.85561	0.84736	0.83839	0.83266
0.84544	0.8581	0.86774	0.8794	0.88195	0.89239	0.90188	0.91463	0.92959	0.93853	0.95369	0.96828	0.97855	0.98615	0.99292	0.99537	0.99775	0.99919	1	0.99911	0.99811	0.99647	0.99522	0.99383	0.99155	0.98935	0.98721	0.98514	0.98294	0.98083	0.9785	0.977	0.97583	0.97315	0.96686	0.95984	0.95499	0.94745	0.93406	0.92164	0.91636	0.90858	0.89504	0.88329	0.87241	0.86407	0.85977	0.85147	0.84234	0.83649
0.84865	0.86052	0.86951	0.88057	0.88302	0.89288	0.90182	0.91426	0.9288	0.93753	0.95212	0.96613	0.97609	0.98344	0.99079	0.99357	0.99638	0.99805	0.99911	1	0.99939	0.99807	0.99707	0.99591	0.99389	0.9917	0.98973	0.98775	0.98545	0.98334	0.98115	0.97973	0.97835	0.97523	0.96898	0.96178	0.95714	0.94959	0.9362	0.9237	0.91866	0.91113	0.89755	0.88594	0.87517	0.86703	0.86276	0.85459	0.84561	0.83988
0.84971	0.86122	0.86977	0.88039	0.88278	0.89246	0.90104	0.91315	0.92753	0.9361	0.95041	0.96407	0.97378	0.98119	0.98923	0.99238	0.99519	0.99693	0.99811	0.99939	1	0.99902	0.99824	0.99728	0.99542	0.9933	0.9915	0.98972	0.98744	0.98537	0.9833	0.98198	0.9806	0.9774	0.97127	0.96416	0.95961	0.95216	0.93875	0.92638	0.92124	0.91381	0.90031	0.88877	0.87803	0.86997	0.86572	0.8577	0.84894	0.84366
0.84889	0.86016	0.86824	0.87904	0.88139	0.89061	0.89916	0.91112	0.92543	0.93396	0.94765	0.96126	0.97097	0.97809	0.98655	0.98986	0.99294	0.99495	0.99647	0.99807	0.99902	1	0.99941	0.99867	0.99702	0.99506	0.99331	0.99157	0.98921	0.98723	0.98527	0.98398	0.98248	0.97904	0.97313	0.96606	0.96142	0.95395	0.94069	0.92858	0.92343	0.91639	0.90309	0.89192	0.88131	0.87332	0.8691	0.8613	0.85259	0.84733
0.85018	0.86136	0.8694	0.88006	0.8823	0.89133	0.89976	0.91167	0.92578	0.93418	0.94755	0.96072	0.97005	0.97684	0.98519	0.98849	0.99149	0.9935	0.99522	0.99707	0.99824	0.99941	1	0.99941	0.99804	0.99642	0.99489	0.99326	0.99099	0.98896	0.98702	0.98571	0.98414	0.98066	0.97456	0.96743	0.9628	0.95517	0.94188	0.92979	0.9245	0.91736	0.90399	0.89284	0.88242	0.87448	0.87021	0.86229	0.85355	0.84823
0.85041	0.8615	0.86915	0.87977	0.88194	0.89087	0.89916	0.91112	0.92518	0.93324	0.94604	0.95908	0.96818	0.97471	0.98323	0.98658	0.98966	0.99187	0.99383	0.99591	0.99728	0.99867	0.99941	1	0.99883	0.99741	0.99606	0.99445	0.99212	0.99021	0.98843	0.98727	0.98562	0.98212	0.97619	0.96911	0.96472	0.95716	0.94394	0.93202	0.92691	0.91977	0.90628	0.89531	0.88489	0.87703	0.87264	0.86482	0.8561	0.85087
0.84862	0.85972	0.8673	0.87823	0.88021	0.88919	0.89746	0.90977	0.92417	0.93167	0.94451	0.95767	0.96643	0.97256	0.98093	0.98412	0.98714	0.98935	0.99155	0.99389	0.99542	0.99702	0.99804	0.99883	1	0.99901	0.99791	0.99638	0.99435	0.9924	0.99074	0.98958	0.98756	0.98374	0.97763	0.97052	0.96576	0.95748	0.94405	0.93186	0.92622	0.91907	0.90535	0.89414	0.88363	0.87571	0.87126	0.86348	0.85489	0.84973
0.85105	0.86244	0.87004	0.88087	0.88287	0.892	0.90019	0.91224	0.92662	0.93385	0.9462	0.95846	0.96601	0.97143	0.97925	0.98205	0.98486	0.98704	0.98935	0.9917	0.9933	0.99506	0.99642	0.99741	0.99901	1	0.99922	0.99781	0.99591	0.99399	0.99245	0.99146	0.98949	0.98588	0.97965	0.97275	0.96805	0.9595	0.94661	0.93456	0.92839	0.92117	0.90742	0.89592	0.88543	0.8774	0.87253	0.86455	0.85587	0.85059
0.85085	0.86227	0.86983	0.88074	0.8825	0.8917	0.89958	0.91187	0.92648	0.93335	0.94538	0.95759	0.96488	0.96985	0.97756	0.9803	0.98273	0.98472	0.98721	0.98973	0.9915	0.99331	0.99489	0.99606	0.99791	0.99922	1	0.99866	0.99716	0.99556	0.99429	0.99324	0.99109	0.98735	0.98104	0.974	0.96911	0.96044	0.94718	0.93509	0.92845	0.92085	0.90671	0.89519	0.88487	0.87687	0.87189	0.8637	0.85488	0.84957
0.8514	0.86259	0.86979	0.88044	0.8823	0.8911	0.8992	0.91094	0.92513	0.93188	0.94362	0.95542	0.96267	0.96764	0.97517	0.97768	0.98033	0.98254	0.98514	0.98775	0.98972	0.99157	0.99326	0.99445	0.99638	0.99781	0.99866	1	0.99864	0.99709	0.99604	0.99489	0.99313	0.98948	0.98354	0.97624	0.97123	0.96228	0.94888	0.93674	0.93019	0.9225	0.90833	0.89666	0.88622	0.87813	0.87296	0.86471	0.85578	0.85045
0.84369	0.8552	0.86288	0.87373	0.8753	0.8845	0.89279	0.90482	0.92016	0.92705	0.93996	0.95254	0.95985	0.96505	0.97265	0.9752	0.97787	0.98011	0.98294	0.98545	0.98744	0.98921	0.99099	0.99212	0.99435	0.99591	0.99716	0.99864	1	0.99877	0.99802	0.99659	0.99484	0.99145	0.98585	0.97888	0.97366	0.96517	0.95201	0.94017	0.93323	0.92509	0.91112	0.89943	0.88917	0.88101	0.87587	0.86773	0.85915	0.85383
0.84279	0.85424	0.86169	0.87221	0.87369	0.883	0.89109	0.9033	0.91868	0.92558	0.93787	0.95058	0.95769	0.96297	0.9708	0.97345	0.97594	0.97821	0.98083	0.98334	0.98537	0.98723	0.98896	0.99021	0.9924	0.99399	0.99556	0.99709	0.99877	1	0.99945	0.9981	0.99646	0.99329	0.98755	0.98073	0.97576	0.96765	0.95397	0.94194	0.93554	0.92691	0.91255	0.90087	0.89033	0.88212	0.87671	0.86879	0.86002	0.85481
0.84009	0.85154	0.85875	0.86917	0.87087	0.88029	0.8885	0.90073	0.91617	0.92301	0.93535	0.94829	0.95537	0.96056	0.96847	0.97112	0.97364	0.97586	0.9785	0.98115	0.9833	0.98527	0.98702	0.98843	0.99074	0.99245	0.99429	0.99604	0.99802	0.99945	1	0.99898	0.99742	0.99435	0.98902	0.98205	0.97724	0.96934	0.95598	0.94392	0.93773	0.9291	0.91464	0.90293	0.89235	0.88422	0.8788	0.8709	0.8623	0.85707
0.8393	0.85031	0.85687	0.86682	0.86906	0.8788	0.88681	0.89909	0.91423	0.92102	0.93311	0.94607	0.95315	0.95852	0.96706	0.96986	0.97242	0.97464	0.977	0.97973	0.98198	0.98398	0.98571	0.98727	0.98958	0.99146	0.99324	0.99489	0.99659	0.9981	0.99898	1	0.99845	0.99538	0.99061	0.98384	0.97948	0.97178	0.95926	0.94721	0.94112	0.93286	0.91817	0.90644	0.89568	0.88785	0.88246	0.87439	0.86598	0.86073
0.83359	0.84491	0.85174	0.86101	0.86375	0.87388	0.8827	0.89513	0.91054	0.91788	0.93035	0.94306	0.9508	0.95698	0.96559	0.96847	0.9713	0.97345	0.97583	0.97835	0.9806	0.98248	0.98414	0.98562	0.98756	0.98949	0.99109	0.99313	0.99484	0.99646	0.99742	0.99845	1	0.99812	0.99437	0.98889	0.98523	0.97838	0.96691	0.95565	0.95016	0.94178	0.92811	0.91682	0.90608	0.89795	0.89239	0.88374	0.87509	0.86951
0.82184	0.83417	0.84186	0.85067	0.8535	0.86422	0.87398	0.88672	0.90287	0.91112	0.9249	0.93767	0.94619	0.95358	0.96245	0.96563	0.96845	0.97064	0.97315	0.97523	0.9774	0.97904	0.98066	0.98212	0.98374	0.98588	0.98735	0.98948	0.99145	0.99329	0.99435	0.99538	0.99812	1	0.99728	0.99277	0.99	0.98412	0.97388	0.96396	0.95881	0.95032	0.93755	0.92639	0.91628	0.90807	0.90217	0.89326	0.88441	0.87831
0.80593	0.8177	0.82437	0.83362	0.83655	0.8475	0.85816	0.87126	0.88901	0.89798	0.91302	0.92742	0.93663	0.94465	0.95444	0.95792	0.96192	0.96417	0.96686	0.96898	0.97127	0.97313	0.97456	0.97619	0.97763	0.97965	0.98104	0.98354	0.98585	0.98755	0.98902	0.99061	0.99437	0.99728	1	0.9972	0.99506	0.99007	0.98152	0.97309	0.96822	0.96071	0.94907	0.93883	0.92942	0.92128	0.91509	0.90632	0.89762	0.89143
0.7899	0.80088	0.80703	0.81624	0.8189	0.8306	0.84214	0.85608	0.87563	0.88533	0.90155	0.91678	0.92649	0.93551	0.94641	0.95019	0.95411	0.95682	0.95984	0.96178	0.96416	0.96606	0.96743	0.96911	0.97052	0.97275	0.974	0.97624	0.97888	0.98073	0.98205	0.98384	0.98889	0.99277	0.9972	1	0.99835	0.99436	0.9874	0.98059	0.97525	0.96832	0.95797	0.94876	0.93955	0.93139	0.92544	0.91699	0.90831	0.90216
0.78679	0.79709	0.80302	0.80977	0.81246	0.8238	0.83404	0.84773	0.86711	0.8773	0.89345	0.90826	0.91798	0.92823	0.9401	0.9445	0.949	0.95189	0.95499	0.95714	0.95961	0.96142	0.9628	0.96472	0.96576	0.96805	0.96911	0.97123	0.97366	0.97576	0.97724	0.97948	0.98523	0.99	0.99506	0.99835	1	0.99749	0.99238	0.98647	0.98189	0.97557	0.96569	0.95725	0.94847	0.941	0.93497	0.92639	0.91755	0.91109
0.77419	0.78381	0.79005	0.79481	0.79801	0.80996	0.81958	0.83353	0.85256	0.86386	0.88034	0.89492	0.90542	0.91733	0.93086	0.93676	0.94137	0.94445	0.94745	0.94959	0.95216	0.95395	0.95517	0.95716	0.95748	0.9595	0.96044	0.96228	0.96517	0.96765	0.96934	0.97178	0.97838	0.98412	0.99007	0.99436	0.99749	1	0.99653	0.99165	0.98825	0.98232	0.97371	0.96613	0.95796	0.95137	0.94562	0.93732	0.92883	0.9223
0.75454	0.76375	0.76956	0.77266	0.77708	0.78926	0.79934	0.81333	0.8324	0.84434	0.86121	0.87567	0.8872	0.90047	0.91528	0.92156	0.92748	0.9309	0.93406	0.9362	0.93875	0.94069	0.94188	0.94394	0.94405	0.94661	0.94718	0.94888	0.95201	0.95397	0.95598	0.95926	0.96691	0.97388	0.98152	0.9874	0.99238	0.99653	1	0.99729	0.99447	0.98985	0.98301	0.97633	0.96872	0.96311	0.95758	0.94935	0.94104	0.93392
0.74144	0.75037	0.75564	0.75815	0.76218	0.77328	0.7837	0.79704	0.81696	0.82957	0.84704	0.86102	0.87253	0.88611	0.90162	0.90809	0.91468	0.91829	0.92164	0.9237	0.92638	0.92858	0.92979	0.93202	0.93186	0.93456	0.93509	0.93674	0.94017	0.94194	0.94392	0.94721	0.95565	0.96396	0.97309	0.98059	0.98647	0.99165	0.99729	1	0.99756	0.99384	0.98935	0.98411	0.97831	0.97325	0.96794	0.95997	0.95175	0.9447
0.73805	0.74635	0.75136	0.75291	0.75698	0.76731	0.77759	0.79082	0.80971	0.82275	0.83926	0.85314	0.8649	0.87907	0.89538	0.90216	0.90933	0.91328	0.91636	0.91866	0.92124	0.92343	0.9245	0.92691	0.92622	0.92839	0.92845	0.93019	0.93323	0.93554	0.93773	0.94112	0.95016	0.95881	0.96822	0.97525	0.98189	0.98825	0.99447	0.99756	1	0.99737	0.99336	0.98931	0.98387	0.97928	0.97408	0.96691	0.95919	0.95229
0.73287	0.73984	0.74406	0.74475	0.74874	0.7581	0.768	0.78131	0.79997	0.81322	0.8294	0.843	0.85474	0.86908	0.88628	0.89325	0.90085	0.9051	0.90858	0.91113	0.91381	0.91639	0.91736	0.91977	0.91907	0.92117	0.92085	0.9225	0.92509	0.92691	0.9291	0.93286	0.94178	0.95032	0.96071	0.96832	0.97557	0.98232	0.98985	0.99384	0.99737	1	0.99722	0.99423	0.98936	0.98564	0.98136	0.9755	0.96814	0.96152
0.71554	0.72253	0.72647	0.72638	0.73069	0.73914	0.74986	0.76229	0.78191	0.79646	0.81366	0.82627	0.83816	0.85315	0.87144	0.87877	0.88703	0.89132	0.89504	0.89755	0.90031	0.90309	0.90399	0.90628	0.90535	0.90742	0.90671	0.90833	0.91112	0.91255	0.91464	0.91817	0.92811	0.93755	0.94907	0.95797	0.96569	0.97371	0.98301	0.98935	0.99336	0.99722	1	0.99805	0.9945	0.99136	0.98778	0.98252	0.97567	0.96945
0.70315	0.70936	0.71285	0.71242	0.71588	0.72367	0.73404	0.74657	0.76701	0.78169	0.79913	0.81208	0.82394	0.83919	0.85806	0.86577	0.87456	0.87935	0.88329	0.88594	0.88877	0.89192	0.89284	0.89531	0.89414	0.89592	0.89519	0.89666	0.89943	0.90087	0.90293	0.90644	0.91682	0.92639	0.93883	0.94876	0.95725	0.96613	0.97633	0.98411	0.98931	0.99423	0.99805	1	0.99783	0.99555	0.99268	0.98806	0.98175	0.97571
0.68965	0.69613	0.70007	0.7	0.70228	0.70933	0.71972	0.73216	0.75373	0.76904	0.78717	0.80034	0.81209	0.82729	0.84622	0.8541	0.86329	0.8683	0.87241	0.87517	0.87803	0.88131	0.88242	0.88489	0.88363	0.88543	0.88487	0.88622	0.88917	0.89033	0.89235	0.89568	0.90608	0.91628	0.92942	0.93955	0.94847	0.95796	0.96872	0.97831	0.98387	0.98936	0.9945	0.99783	1	0.99869	0.99612	0.99174	0.9859	0.97984
0.68313	0.68905	0.69254	0.69184	0.69403	0.7007	0.71051	0.72246	0.74381	0.75941	0.77719	0.79038	0.80208	0.81765	0.83714	0.84547	0.85486	0.86	0.86407	0.86703	0.86997	0.87332	0.87448	0.87703	0.87571	0.8774	0.87687	0.87813	0.88101	0.88212	0.88422	0.88785	0.89795	0.90807	0.92128	0.93139	0.941	0.95137	0.96311	0.97325	0.97928	0.98564	0.99136	0.99555	0.99869	1	0.99812	0.99443	0.9892	0.98342
0.67551	0.68094	0.68426	0.68355	0.68576	0.69224	0.70207	0.71414	0.73567	0.75122	0.7694	0.78324	0.79568	0.81184	0.83189	0.84052	0.85022	0.85561	0.85977	0.86276	0.86572	0.8691	0.87021	0.87264	0.87126	0.87253	0.87189	0.87296	0.87587	0.87671	0.8788	0.88246	0.89239	0.90217	0.91509	0.92544	0.93497	0.94562	0.95758	0.96794	0.97408	0.98136	0.98778	0.99268	0.99612	0.99812	1	0.99721	0.99304	0.98783
0.66324	0.66824	0.67138	0.67131	0.67295	0.67888	0.68883	0.70099	0.72298	0.73922	0.75751	0.77309	0.7857	0.80185	0.82252	0.83165	0.84159	0.84736	0.85147	0.85459	0.8577	0.8613	0.86229	0.86482	0.86348	0.86455	0.8637	0.86471	0.86773	0.86879	0.8709	0.87439	0.88374	0.89326	0.90632	0.91699	0.92639	0.93732	0.94935	0.95997	0.96691	0.9755	0.98252	0.98806	0.99174	0.99443	0.99721	1	0.99777	0.99432
0.64865	0.65344	0.65667	0.65722	0.65836	0.66432	0.67432	0.6867	0.70963	0.72629	0.74578	0.76267	0.77505	0.79144	0.81265	0.8222	0.83224	0.83839	0.84234	0.84561	0.84894	0.85259	0.85355	0.8561	0.85489	0.85587	0.85488	0.85578	0.85915	0.86002	0.8623	0.86598	0.87509	0.88441	0.89762	0.90831	0.91755	0.92883	0.94104	0.95175	0.95919	0.96814	0.97567	0.98175	0.9859	0.9892	0.99304	0.99777	1	0.99821
0.64521	0.64958	0.65245	0.65341	0.65377	0.65928	0.66885	0.68089	0.7044	0.72101	0.74046	0.75763	0.76919	0.78524	0.80691	0.81674	0.82641	0.83266	0.83649	0.83988	0.84366	0.84733	0.84823	0.85087	0.84973	0.85059	0.84957	0.85045	0.85383	0.85481	0.85707	0.86073	0.86951	0.87831	0.89143	0.90216	0.91109	0.9223	0.93392	0.9447	0.95229	0.96152	0.96945	0.97571	0.97984	0.98342	0.98783	0.99432	0.99821	1
0.64728	0.65062	0.65299	0.65291	0.6537	0.65925	0.6683	0.68024	0.70341	0.71984	0.73906	0.75567	0.76714	0.78313	0.80515	0.81492	0.82427	0.83037	0.83404	0.83746	0.84142	0.84502	0.84594	0.84862	0.84754	0.84844	0.84729	0.84816	0.85146	0.85248	0.85478	0.85857	0.86735	0.87589	0.88889	0.89935	0.90854	0.91995	0.93149	0.94192	0.9496	0.95918	0.96747	0.97381	0.97757	0.98119	0.98574	0.99241	0.99643	0.99855
0.64538	0.64863	0.65133	0.65202	0.65233	0.65803	0.66723	0.67966	0.70333	0.71975	0.73946	0.75719	0.76903	0.78502	0.80698	0.81667	0.82568	0.83181	0.83576	0.83905	0.84285	0.84655	0.84729	0.84979	0.84846	0.84887	0.84765	0.8482	0.85158	0.85262	0.85478	0.85812	0.86664	0.87478	0.88751	0.89817	0.90679	0.91827	0.92903	0.93909	0.94665	0.9562	0.96433	0.97095	0.9747	0.97818	0.98298	0.99006	0.99429	0.99674
0.64569	0.64865	0.65142	0.65206	0.65211	0.65774	0.66681	0.67941	0.70313	0.71947	0.73921	0.75684	0.76853	0.78441	0.80628	0.81595	0.82476	0.83087	0.83491	0.83832	0.84217	0.84608	0.84697	0.84947	0.84833	0.84873	0.8476	0.84806	0.85148	0.85246	0.8545	0.85762	0.86584	0.87373	0.88614	0.89665	0.90495	0.91628	0.92675	0.9366	0.94385	0.9534	0.9613	0.96797	0.97161	0.97523	0.98028	0.98779	0.99252	0.99536
0.63391	0.63678	0.63958	0.6396	0.63989	0.64533	0.65449	0.66716	0.69058	0.70733	0.72727	0.74509	0.75846	0.77544	0.79832	0.80877	0.81805	0.82463	0.82886	0.83252	0.83654	0.84069	0.84151	0.84393	0.84256	0.84244	0.84106	0.84148	0.84476	0.84561	0.84758	0.85064	0.85897	0.86687	0.87892	0.88963	0.89832	0.91023	0.92131	0.93162	0.93924	0.94874	0.95707	0.96411	0.96803	0.97193	0.97761	0.98503	0.98992	0.99275
0.63304	0.63611	0.63914	0.63923	0.63981	0.64541	0.65474	0.66762	0.69089	0.70756	0.72756	0.74538	0.75899	0.77609	0.79893	0.80936	0.81857	0.82504	0.82916	0.83283	0.83689	0.84101	0.84175	0.84416	0.84288	0.84272	0.84142	0.84151	0.84471	0.84554	0.84742	0.85049	0.85872	0.86672	0.87869	0.88929	0.89781	0.90957	0.92063	0.93094	0.93832	0.94772	0.95589	0.96259	0.96633	0.97022	0.97595	0.9832	0.98822	0.99106
0.62091	0.62389	0.62656	0.62763	0.62789	0.63322	0.64285	0.65563	0.68006	0.69682	0.71791	0.73662	0.75015	0.76687	0.79023	0.80062	0.80994	0.81641	0.82045	0.82421	0.8284	0.8326	0.83324	0.8356	0.83444	0.83414	0.83283	0.83271	0.83627	0.83687	0.83889	0.84204	0.8499	0.85764	0.8703	0.88122	0.88915	0.90082	0.91187	0.92269	0.92981	0.93974	0.94851	0.95561	0.95966	0.96353	0.96993	0.97818	0.9848	0.98847
0.62499	0.62842	0.63116	0.63285	0.6333	0.63865	0.64855	0.66088	0.68492	0.70155	0.72225	0.74072	0.7543	0.77081	0.79345	0.80341	0.81258	0.8188	0.82267	0.8265	0.83065	0.83477	0.83536	0.83762	0.83631	0.83606	0.83475	0.83458	0.83813	0.83867	0.84058	0.84369	0.8514	0.85908	0.87116	0.88153	0.88919	0.90054	0.91145	0.92206	0.92902	0.93884	0.94735	0.95391	0.95772	0.96163	0.96802	0.97642	0.98309	0.98685
0.62061	0.624	0.62648	0.62872	0.62906	0.63474	0.64471	0.65705	0.68157	0.69819	0.71891	0.73802	0.75162	0.76802	0.79065	0.80065	0.80973	0.81596	0.81978	0.82353	0.82775	0.83197	0.83247	0.83471	0.83344	0.8332	0.83188	0.83166	0.83538	0.83604	0.83801	0.8413	0.84883	0.85638	0.86882	0.87958	0.88713	0.89836	0.90929	0.91974	0.9264	0.93637	0.94468	0.95114	0.95495	0.95887	0.96539	0.97401	0.98097	0.98492
0.62333	0.62656	0.62892	0.63155	0.6315	0.63731	0.64731	0.65978	0.68477	0.70133	0.7224	0.74188	0.75525	0.77161	0.7941	0.80392	0.81255	0.81885	0.82274	0.82631	0.83054	0.83459	0.83506	0.83719	0.83602	0.83567	0.83422	0.83407	0.83796	0.83879	0.84074	0.84397	0.85128	0.85868	0.87103	0.88199	0.88903	0.8997	0.91003	0.92008	0.92638	0.93631	0.94433	0.95029	0.95358	0.95711	0.9636	0.97214	0.97906	0.98321
0.62626	0.62961	0.63245	0.63467	0.63439	0.64035	0.64972	0.66257	0.68759	0.70388	0.72513	0.74486	0.75847	0.77511	0.79735	0.80735	0.81561	0.82221	0.82629	0.8296	0.83388	0.83769	0.83812	0.84007	0.8391	0.83872	0.83731	0.83736	0.84134	0.84237	0.84437	0.8476	0.85468	0.86188	0.87354	0.8845	0.89142	0.90188	0.91174	0.92102	0.92669	0.93643	0.94377	0.94912	0.95161	0.95497	0.96128	0.96952	0.97607	0.98026
0.63393	0.63718	0.63982	0.64182	0.64086	0.64617	0.65456	0.66679	0.69136	0.70722	0.72776	0.7469	0.75958	0.77558	0.79748	0.80754	0.81561	0.82227	0.82626	0.82979	0.83429	0.83797	0.83862	0.84066	0.83987	0.83956	0.83835	0.83876	0.843	0.8442	0.84629	0.84943	0.85594	0.86288	0.8739	0.88416	0.89101	0.90137	0.91058	0.91985	0.92539	0.93466	0.94147	0.94629	0.9487	0.95205	0.95817	0.96619	0.97292	0.97728
0.6402	0.64327	0.64572	0.6474	0.64636	0.65123	0.6594	0.67135	0.6951	0.71082	0.73048	0.74914	0.76157	0.7774	0.79889	0.80898	0.81708	0.82381	0.8277	0.83131	0.83587	0.83956	0.84025	0.84241	0.84153	0.84104	0.83993	0.84073	0.84504	0.84652	0.84861	0.85173	0.85815	0.86476	0.87543	0.88527	0.89211	0.90247	0.91141	0.92037	0.92607	0.93506	0.94136	0.94581	0.94772	0.951	0.95678	0.96469	0.97116	0.97563
0.6497	0.65203	0.65411	0.65493	0.65378	0.65849	0.66553	0.67712	0.70047	0.71586	0.73505	0.75334	0.76539	0.78119	0.80272	0.8127	0.82084	0.82768	0.83158	0.83537	0.83992	0.84355	0.8442	0.84635	0.84559	0.84522	0.84423	0.84501	0.84933	0.85097	0.85301	0.85621	0.86253	0.86848	0.8788	0.88827	0.89502	0.90511	0.91361	0.92201	0.92731	0.93569	0.94122	0.94499	0.94605	0.94901	0.95444	0.96156	0.96764	0.97189
0.65614	0.65834	0.66032	0.66108	0.65979	0.66434	0.67092	0.68239	0.70556	0.72065	0.73947	0.75731	0.769	0.78449	0.80565	0.81549	0.82318	0.83001	0.83389	0.83765	0.84226	0.84579	0.84639	0.84848	0.84757	0.84714	0.84618	0.84682	0.85104	0.85257	0.85451	0.85756	0.86356	0.86921	0.87919	0.88833	0.89483	0.9047	0.9127	0.92065	0.92586	0.93431	0.93953	0.94307	0.94405	0.9469	0.9521	0.95894	0.96482	0.96925
0.65579	0.65807	0.66021	0.65978	0.65873	0.66319	0.66948	0.6808	0.70354	0.7191	0.73793	0.75536	0.76745	0.78361	0.80493	0.81519	0.82282	0.82963	0.83343	0.83712	0.84169	0.84503	0.84553	0.84759	0.84666	0.84627	0.84518	0.846	0.85022	0.85177	0.85363	0.85673	0.86277	0.8689	0.87848	0.88741	0.89426	0.90454	0.91256	0.92027	0.92559	0.93381	0.93897	0.9423	0.94303	0.94581	0.95071	0.95743	0.96305	0.9673
0.65601	0.6581	0.66028	0.65944	0.65838	0.66251	0.66863	0.67996	0.70249	0.71807	0.73675	0.754	0.76623	0.78252	0.8039	0.81425	0.82187	0.82863	0.8324	0.8361	0.84061	0.84396	0.84444	0.84648	0.84562	0.84524	0.84411	0.84498	0.84912	0.85049	0.8524	0.85549	0.86147	0.86753	0.87699	0.88558	0.8924	0.90274	0.91094	0.91873	0.9241	0.93229	0.93746	0.94072	0.94154	0.94426	0.94918	0.956	0.96147	0.96556
0.65722	0.65898	0.66081	0.65973	0.65859	0.66242	0.66828	0.67936	0.70168	0.71717	0.73553	0.75233	0.76441	0.78068	0.80209	0.81236	0.81999	0.82675	0.83052	0.83425	0.83883	0.84219	0.84272	0.84472	0.84375	0.84338	0.84219	0.84307	0.84702	0.84816	0.84996	0.8531	0.85893	0.86485	0.87431	0.88295	0.88974	0.90002	0.90844	0.91649	0.92172	0.93028	0.93562	0.93882	0.93971	0.94262	0.94749	0.95418	0.95944	0.96346
0.65678	0.65856	0.66027	0.65941	0.65804	0.66175	0.66742	0.67842	0.70069	0.71621	0.73452	0.75131	0.76338	0.77959	0.80123	0.81167	0.81928	0.82596	0.82959	0.83338	0.83804	0.84144	0.84194	0.844	0.84301	0.8425	0.84136	0.84221	0.84608	0.84722	0.84901	0.85209	0.8578	0.86365	0.87312	0.88161	0.88836	0.89864	0.90661	0.91465	0.9198	0.9282	0.93358	0.9369	0.93814	0.94115	0.94602	0.95292	0.95816	0.96224
0.65252	0.65363	0.6547	0.65289	0.65146	0.65438	0.65932	0.66973	0.69146	0.70706	0.72488	0.74135	0.7536	0.77021	0.79234	0.80308	0.81123	0.8181	0.82169	0.82567	0.83038	0.8339	0.83441	0.83653	0.8353	0.83437	0.83296	0.83376	0.83736	0.83828	0.83999	0.8433	0.84927	0.85481	0.86463	0.87306	0.88036	0.89102	0.89967	0.90806	0.91386	0.92294	0.92892	0.93286	0.93435	0.93801	0.94321	0.95036	0.95577	0.96003
0.6428	0.6434	0.64431	0.64153	0.63933	0.64129	0.64511	0.65499	0.67644	0.6922	0.70967	0.72592	0.73832	0.75536	0.77786	0.78914	0.79775	0.80477	0.80838	0.81257	0.81742	0.8211	0.82158	0.82384	0.82227	0.8209	0.81939	0.82032	0.82382	0.82465	0.8263	0.82957	0.83578	0.84198	0.85209	0.86015	0.86859	0.87994	0.88918	0.8983	0.90495	0.91449	0.921	0.92579	0.92823	0.93281	0.93806	0.94581	0.95146	0.95601
0.63624	0.63537	0.6352	0.63059	0.62789	0.62827	0.63022	0.63868	0.6592	0.67493	0.69181	0.70712	0.71891	0.73626	0.75898	0.77061	0.77971	0.78683	0.7904	0.7948	0.79982	0.80361	0.80409	0.8064	0.8045	0.80282	0.80093	0.80222	0.80537	0.80591	0.80758	0.81108	0.81724	0.82349	0.83402	0.84195	0.85151	0.86351	0.87377	0.88399	0.8913	0.90165	0.90901	0.91457	0.91758	0.92313	0.92849	0.93648	0.94241	0.94705
0.62807	0.62629	0.62499	0.61953	0.61679	0.61628	0.6174	0.6247	0.64441	0.66015	0.67606	0.69103	0.70264	0.71994	0.74279	0.75477	0.76442	0.7716	0.77509	0.77969	0.78497	0.78879	0.78917	0.79178	0.7897	0.78768	0.78567	0.78711	0.78992	0.79021	0.79211	0.79597	0.80182	0.80767	0.81915	0.82718	0.83716	0.84953	0.8602	0.87085	0.87862	0.88958	0.89717	0.90299	0.90608	0.91228	0.91793	0.92649	0.93257	0.93728
0.62314	0.62033	0.61855	0.61184	0.60858	0.60687	0.60709	0.61387	0.63334	0.64868	0.66368	0.67806	0.68919	0.70612	0.72893	0.7408	0.75029	0.75747	0.76101	0.76573	0.77106	0.77488	0.77515	0.77784	0.7757	0.77351	0.7714	0.77308	0.77554	0.77591	0.77789	0.78174	0.78777	0.79382	0.80565	0.81352	0.82397	0.83647	0.84733	0.85846	0.86706	0.87897	0.88705	0.89324	0.89652	0.90291	0.90865	0.91782	0.92395	0.92907
0.62122	0.6181	0.61627	0.60889	0.60522	0.6028	0.60242	0.60879	0.62813	0.64339	0.65781	0.67178	0.68253	0.69919	0.7218	0.73362	0.74311	0.75019	0.75371	0.7585	0.76387	0.7677	0.76811	0.77079	0.76876	0.76663	0.76445	0.76637	0.7686	0.76879	0.77072	0.77459	0.78073	0.7868	0.79868	0.80663	0.81752	0.82992	0.84101	0.85238	0.86086	0.87273	0.881	0.88715	0.89055	0.89712	0.90275	0.91186	0.91785	0.92302
0.61939	0.61583	0.61365	0.60547	0.60224	0.59956	0.59899	0.60468	0.62287	0.63812	0.65169	0.66502	0.67604	0.69284	0.71511	0.72715	0.73672	0.74376	0.74729	0.75216	0.75751	0.76135	0.76176	0.7644	0.76199	0.75979	0.75749	0.75953	0.76161	0.76151	0.76338	0.76741	0.77379	0.78012	0.7919	0.80001	0.81118	0.82385	0.83608	0.84779	0.85609	0.86824	0.87647	0.88248	0.88547	0.89246	0.89816	0.90724	0.91306	0.91794
0.61438	0.6106	0.60808	0.59969	0.59586	0.59227	0.59114	0.59636	0.61455	0.62991	0.64335	0.65668	0.66737	0.68395	0.70629	0.71836	0.72817	0.73509	0.73852	0.74356	0.74901	0.75288	0.75309	0.75577	0.7533	0.75062	0.74835	0.75054	0.75258	0.75251	0.75447	0.75837	0.76436	0.77061	0.78283	0.79049	0.80164	0.81388	0.82568	0.83786	0.84654	0.85915	0.86728	0.87324	0.87671	0.88391	0.88963	0.89932	0.90531	0.91038
0.61853	0.61479	0.61204	0.60396	0.59995	0.59603	0.59466	0.5997	0.61829	0.63342	0.64677	0.66009	0.67038	0.68643	0.70842	0.72016	0.73017	0.73667	0.74004	0.74519	0.75064	0.75447	0.75466	0.75736	0.75479	0.75209	0.74982	0.75179	0.7534	0.75308	0.75496	0.7589	0.76455	0.77045	0.78263	0.78982	0.80085	0.81253	0.82415	0.83603	0.84445	0.85702	0.86493	0.87066	0.87414	0.88143	0.88712	0.89686	0.90307	0.90826
0.59962	0.59692	0.59531	0.58816	0.58483	0.58176	0.58144	0.58753	0.60679	0.62252	0.6378	0.65226	0.66388	0.68063	0.7031	0.71525	0.72543	0.73193	0.73537	0.74033	0.74567	0.74927	0.74941	0.75197	0.74934	0.74642	0.74406	0.74554	0.74731	0.74681	0.74877	0.7527	0.7584	0.76447	0.77646	0.78369	0.79458	0.80687	0.81894	0.83078	0.83912	0.8519	0.86067	0.86632	0.86983	0.87718	0.88369	0.89416	0.90129	0.90688
0.57115	0.56897	0.56833	0.56172	0.55839	0.5564	0.55752	0.56587	0.58778	0.60407	0.62181	0.63817	0.65091	0.66869	0.69137	0.70317	0.7132	0.7197	0.72362	0.72809	0.73316	0.73648	0.73653	0.73895	0.73666	0.73409	0.73185	0.73288	0.73514	0.73437	0.73654	0.74048	0.74701	0.75394	0.76665	0.77518	0.786	0.79867	0.81187	0.82445	0.83269	0.84596	0.85622	0.86257	0.86646	0.87372	0.88076	0.89187	0.90033	0.90615
0.56196	0.55968	0.5596	0.55312	0.5497	0.54823	0.54949	0.55879	0.58171	0.59812	0.61682	0.63394	0.64677	0.66452	0.68684	0.69841	0.70791	0.71427	0.7182	0.72241	0.72733	0.73047	0.73042	0.7327	0.7304	0.7279	0.72567	0.72648	0.72877	0.72799	0.73012	0.73398	0.74052	0.74755	0.76013	0.76867	0.77928	0.79206	0.80512	0.81737	0.82565	0.83892	0.84921	0.85547	0.85927	0.86649	0.87374	0.8853	0.89469	0.90083
0.54796	0.54549	0.54543	0.53897	0.53565	0.53412	0.53619	0.54591	0.56999	0.58745	0.60723	0.62492	0.63797	0.65571	0.67836	0.69012	0.69906	0.70513	0.70903	0.71311	0.7178	0.72099	0.72093	0.7232	0.72073	0.71787	0.71569	0.71597	0.71842	0.71764	0.71993	0.72364	0.73046	0.73777	0.75035	0.7587	0.76935	0.78282	0.79599	0.80856	0.81714	0.8304	0.84151	0.84816	0.85195	0.85926	0.8669	0.87877	0.88868	0.89504
0.54528	0.54263	0.54248	0.5359	0.53271	0.53145	0.53368	0.54351	0.56783	0.58544	0.60576	0.62383	0.63702	0.65501	0.67785	0.68952	0.69814	0.70411	0.70798	0.71201	0.71665	0.71964	0.71957	0.72175	0.71929	0.71644	0.71427	0.71461	0.71719	0.71638	0.71872	0.72247	0.72925	0.73647	0.74913	0.75758	0.768	0.78141	0.79446	0.80672	0.8151	0.82836	0.83948	0.84603	0.84965	0.85693	0.86455	0.87662	0.8866	0.89305
0.54147	0.53857	0.5383	0.53188	0.52872	0.52733	0.52958	0.53941	0.56388	0.5816	0.60205	0.62048	0.63391	0.65187	0.6748	0.68642	0.69502	0.70109	0.70484	0.70869	0.71329	0.71629	0.71618	0.71823	0.71572	0.71287	0.71057	0.71089	0.71335	0.7125	0.71474	0.71842	0.72516	0.73228	0.74485	0.75337	0.76366	0.77691	0.78961	0.80179	0.80996	0.82339	0.83464	0.84114	0.84472	0.85195	0.85993	0.87234	0.8826	0.88922
0.53643	0.53347	0.53307	0.52611	0.52335	0.52192	0.5242	0.5334	0.55759	0.57612	0.5966	0.61464	0.62817	0.64643	0.66949	0.68149	0.69034	0.69629	0.69994	0.70376	0.70835	0.71139	0.71134	0.71336	0.71063	0.70782	0.7054	0.70574	0.70822	0.7075	0.70966	0.71348	0.72056	0.72781	0.74086	0.75001	0.76057	0.77455	0.78762	0.80036	0.80813	0.82143	0.83304	0.83939	0.84265	0.84989	0.85788	0.87023	0.88012	0.88651
0.52157	0.51764	0.51665	0.50964	0.50738	0.50626	0.50861	0.51832	0.5429	0.5607	0.58186	0.6014	0.61606	0.63471	0.65778	0.66961	0.67894	0.68509	0.689	0.6927	0.69714	0.70021	0.70026	0.70219	0.6998	0.69715	0.69476	0.69551	0.69836	0.69766	0.70019	0.70423	0.71176	0.71915	0.73335	0.7436	0.75441	0.76782	0.78163	0.79466	0.80222	0.81614	0.82791	0.8348	0.83785	0.84496	0.85318	0.86567	0.87566	0.88189
0.51066	0.5061	0.50375	0.49534	0.494	0.4933	0.49516	0.50445	0.52837	0.5458	0.56697	0.58652	0.6025	0.62214	0.64538	0.65748	0.66708	0.67303	0.67702	0.68065	0.68536	0.68833	0.68825	0.69034	0.68767	0.68483	0.68271	0.68376	0.68673	0.68595	0.68871	0.69321	0.70139	0.70943	0.72507	0.73597	0.74737	0.76135	0.7761	0.78945	0.79655	0.81068	0.82242	0.82912	0.83191	0.83933	0.84742	0.85949	0.86853	0.87398
0.50996	0.50537	0.50335	0.49396	0.49294	0.49236	0.49404	0.50346	0.52729	0.54479	0.56617	0.58567	0.60169	0.62158	0.64518	0.65743	0.66679	0.67263	0.67644	0.68005	0.68474	0.68754	0.68741	0.68937	0.68678	0.68388	0.68166	0.68281	0.68587	0.68516	0.6879	0.69243	0.70071	0.7087	0.72426	0.735	0.74624	0.76038	0.77466	0.78746	0.7946	0.80881	0.82062	0.82716	0.82957	0.83682	0.84502	0.85699	0.86602	0.87163
0.51056	0.50707	0.50588	0.49812	0.4964	0.49597	0.49846	0.50777	0.53195	0.54983	0.57174	0.5922	0.60833	0.6281	0.65111	0.66333	0.67262	0.67841	0.68223	0.68565	0.69012	0.69278	0.69269	0.69455	0.69204	0.68895	0.68668	0.6878	0.69087	0.68998	0.69273	0.69713	0.70529	0.71321	0.72803	0.73842	0.74916	0.76249	0.77569	0.78784	0.79507	0.80873	0.81989	0.82607	0.8284	0.83542	0.8438	0.85573	0.86477	0.8703
0.49367	0.49213	0.4916	0.48623	0.48472	0.48453	0.48852	0.49751	0.52233	0.54126	0.56397	0.58561	0.60177	0.62131	0.64403	0.65632	0.66591	0.67181	0.67525	0.67838	0.68268	0.68535	0.6851	0.68683	0.6844	0.68145	0.67915	0.68032	0.68391	0.68316	0.68615	0.69055	0.69865	0.70664	0.72153	0.73204	0.7422	0.75552	0.76847	0.78033	0.78775	0.80094	0.81205	0.81803	0.82036	0.82745	0.83576	0.84809	0.85798	0.86352
0.49176	0.49199	0.49257	0.48924	0.48734	0.48823	0.49175	0.50146	0.52765	0.5462	0.57015	0.59337	0.60944	0.62867	0.65092	0.66304	0.67271	0.67856	0.682	0.68472	0.68879	0.69119	0.69091	0.69242	0.69044	0.68789	0.68575	0.68673	0.69121	0.69089	0.69396	0.69796	0.70537	0.71318	0.72768	0.73758	0.74696	0.75945	0.77164	0.78279	0.78922	0.80121	0.8118	0.81718	0.81929	0.82592	0.834	0.84611	0.85615	0.86205
0.50655	0.50694	0.50722	0.50408	0.50284	0.5049	0.50842	0.51747	0.54377	0.56177	0.58557	0.60845	0.62382	0.64262	0.66454	0.67625	0.68547	0.69114	0.69439	0.69691	0.70101	0.7033	0.70303	0.70446	0.70285	0.70108	0.69912	0.70011	0.7049	0.70488	0.70802	0.71216	0.7196	0.72666	0.74043	0.75009	0.75901	0.7706	0.78235	0.79245	0.79748	0.80848	0.81853	0.82308	0.82404	0.83004	0.838	0.84908	0.85895	0.86492
0.52814	0.52928	0.52977	0.5276	0.52788	0.53104	0.53545	0.54404	0.56633	0.58325	0.60606	0.62867	0.64333	0.66095	0.68002	0.69081	0.69982	0.70509	0.70812	0.71079	0.71472	0.71658	0.71642	0.71764	0.71646	0.71536	0.71339	0.71485	0.71972	0.71953	0.72297	0.72712	0.73392	0.73941	0.75184	0.75996	0.76752	0.77761	0.78818	0.79599	0.80032	0.81008	0.81826	0.8207	0.81997	0.82519	0.83273	0.84291	0.85275	0.85855
0.54137	0.54428	0.54578	0.54632	0.54727	0.55303	0.55865	0.56904	0.591	0.60505	0.6274	0.64934	0.6636	0.67973	0.69612	0.70541	0.71349	0.71826	0.72184	0.7243	0.72817	0.72986	0.72986	0.7315	0.73114	0.73111	0.72962	0.73101	0.73624	0.73621	0.73978	0.74378	0.75	0.75494	0.76588	0.77371	0.77964	0.78784	0.79688	0.80296	0.80551	0.81401	0.82025	0.82099	0.81878	0.82239	0.82946	0.83859	0.84787	0.85385
0.5662	0.57036	0.57217	0.57411	0.57533	0.58164	0.58756	0.59727	0.6175	0.63057	0.64901	0.66819	0.68075	0.69474	0.70982	0.71856	0.72612	0.73051	0.73391	0.73655	0.74052	0.74236	0.74272	0.74477	0.74454	0.74526	0.74414	0.74567	0.75062	0.75106	0.75456	0.75814	0.76383	0.76783	0.77738	0.784	0.78896	0.79633	0.80384	0.80904	0.81146	0.81843	0.82327	0.82295	0.82039	0.82318	0.82942	0.83734	0.84551	0.85138
0.58981	0.59581	0.59925	0.60281	0.60391	0.61143	0.61828	0.62786	0.64726	0.65941	0.67624	0.68967	0.69927	0.71113	0.72293	0.73041	0.73648	0.74068	0.74425	0.74682	0.75049	0.75195	0.75277	0.75476	0.75462	0.75629	0.75545	0.75712	0.76255	0.76323	0.76666	0.76965	0.77473	0.77834	0.78548	0.79072	0.79448	0.80103	0.80682	0.81033	0.81203	0.81659	0.81954	0.81807	0.81523	0.81718	0.82266	0.82851	0.83597	0.84137
0.61769	0.62477	0.62812	0.63306	0.63461	0.64212	0.64846	0.65607	0.67376	0.68444	0.69916	0.70863	0.71282	0.72133	0.73047	0.73675	0.74212	0.74609	0.74924	0.75223	0.75602	0.75764	0.75885	0.76078	0.76114	0.76407	0.76342	0.76515	0.77069	0.77124	0.77478	0.77756	0.78096	0.7824	0.7871	0.79031	0.79264	0.79742	0.80143	0.8029	0.80288	0.80586	0.80715	0.8043	0.80056	0.80178	0.80662	0.81112	0.81838	0.82389
0.63033	0.63836	0.64166	0.64859	0.65021	0.6579	0.66476	0.67164	0.68816	0.69752	0.70921	0.71633	0.71747	0.72104	0.72838	0.7336	0.7382	0.7421	0.74524	0.74862	0.75247	0.75449	0.75618	0.75857	0.75963	0.76349	0.76336	0.7653	0.77074	0.7718	0.77549	0.7781	0.78045	0.78072	0.78352	0.7853	0.78645	0.78966	0.79218	0.79228	0.79186	0.79365	0.79314	0.78944	0.78497	0.78556	0.78935	0.79314	0.79979	0.80538
0.63332	0.64273	0.64752	0.6552	0.65721	0.66596	0.67307	0.67958	0.6937	0.70142	0.71171	0.71627	0.71548	0.71756	0.71925	0.72311	0.72646	0.72993	0.73305	0.7358	0.73921	0.74085	0.74262	0.74465	0.74644	0.75115	0.751	0.75314	0.75882	0.76031	0.76391	0.76589	0.76788	0.76757	0.768	0.76865	0.76877	0.77085	0.77149	0.77	0.7689	0.76921	0.76703	0.76234	0.75686	0.75665	0.75972	0.7622	0.76807	0.77296
0.6365	0.64588	0.65038	0.66006	0.66268	0.67229	0.68017	0.68662	0.69992	0.70603	0.71509	0.71873	0.71657	0.71658	0.71584	0.71669	0.71889	0.72186	0.72496	0.72746	0.73064	0.73223	0.73408	0.73614	0.73828	0.74376	0.74397	0.74652	0.75238	0.75414	0.75789	0.75968	0.76084	0.75949	0.75864	0.75819	0.75703	0.75773	0.75689	0.75404	0.75224	0.7512	0.74739	0.74177	0.7357	0.73484	0.7373	0.73881	0.74414	0.7486
0.63161	0.64102	0.64594	0.65549	0.65784	0.66853	0.67568	0.68221	0.69558	0.701	0.70954	0.71177	0.70777	0.70657	0.70457	0.7048	0.70349	0.70594	0.70904	0.71114	0.71429	0.71581	0.71813	0.72004	0.7228	0.72922	0.73025	0.73269	0.73914	0.74139	0.74528	0.74695	0.74754	0.74587	0.74322	0.74241	0.74035	0.74046	0.73807	0.73398	0.73101	0.72853	0.72384	0.71774	0.71159	0.71061	0.71241	0.71318	0.71838	0.72307
0.62718	0.63695	0.64219	0.65109	0.65434	0.66562	0.67288	0.67947	0.69216	0.69719	0.70492	0.70626	0.70142	0.69956	0.69676	0.69643	0.69411	0.69494	0.69793	0.69993	0.70321	0.70461	0.70727	0.70916	0.71212	0.71887	0.7206	0.72319	0.73005	0.73296	0.73729	0.739	0.73951	0.73776	0.73441	0.73258	0.73011	0.73044	0.72742	0.72251	0.719	0.71512	0.71052	0.70351	0.69684	0.69571	0.697	0.697	0.70166	0.7061
0.63859	0.64876	0.65333	0.66313	0.6669	0.67767	0.6849	0.68996	0.70113	0.70667	0.71257	0.71277	0.70665	0.70368	0.70108	0.70104	0.69802	0.69849	0.69987	0.70212	0.70534	0.70672	0.70953	0.71139	0.71438	0.72123	0.72326	0.72596	0.73224	0.73579	0.74014	0.742	0.74217	0.73949	0.73512	0.7324	0.72914	0.72915	0.7248	0.71933	0.7163	0.71116	0.70613	0.69855	0.69133	0.69002	0.69103	0.69093	0.6952	0.69967
0.63994	0.65055	0.65532	0.66566	0.66894	0.67964	0.68678	0.69144	0.70283	0.70824	0.71424	0.71413	0.70712	0.70379	0.69984	0.69944	0.69551	0.69558	0.6969	0.69777	0.70085	0.70223	0.70534	0.70697	0.71039	0.71776	0.71991	0.72273	0.72913	0.73275	0.737	0.73875	0.7388	0.73631	0.73153	0.72877	0.72492	0.72421	0.71919	0.71374	0.71005	0.70468	0.69944	0.69194	0.68472	0.68335	0.68406	0.6836	0.68742	0.69188
0.64704	0.65644	0.66054	0.67007	0.67404	0.68453	0.69149	0.69638	0.70685	0.71178	0.71676	0.71598	0.70858	0.70488	0.70048	0.69966	0.69516	0.69497	0.69626	0.69705	0.69963	0.70127	0.70461	0.70611	0.70981	0.71734	0.71941	0.7223	0.72853	0.7322	0.73643	0.73842	0.7383	0.73515	0.72998	0.72714	0.72293	0.72216	0.71716	0.71092	0.70715	0.70169	0.69635	0.68882	0.68074	0.67922	0.67983	0.67904	0.68228	0.68601
0.65741	0.66597	0.66928	0.67733	0.68156	0.69188	0.69716	0.70138	0.71072	0.71435	0.71812	0.71608	0.70777	0.70358	0.69862	0.69744	0.69217	0.6914	0.69224	0.69282	0.69535	0.69569	0.69903	0.70048	0.70459	0.71235	0.71469	0.71762	0.72367	0.72753	0.73177	0.73386	0.73338	0.72944	0.72349	0.71985	0.71547	0.71403	0.70809	0.70067	0.69674	0.69039	0.68423	0.67636	0.66727	0.66573	0.66585	0.66438	0.66704	0.67082
0.65772	0.66614	0.66922	0.67722	0.68115	0.69137	0.6963	0.7004	0.70981	0.7132	0.71652	0.71451	0.70555	0.70118	0.69594	0.69466	0.68922	0.68848	0.68919	0.68967	0.69218	0.69273	0.69559	0.697	0.70118	0.70906	0.71148	0.71436	0.72042	0.72465	0.72885	0.73087	0.73065	0.7266	0.72072	0.71713	0.71265	0.71106	0.70467	0.69699	0.69321	0.6869	0.68077	0.67341	0.66443	0.66283	0.66241	0.66077	0.66306	0.66675
0.66448	0.67413	0.67785	0.68557	0.68937	0.69918	0.7041	0.70743	0.71623	0.71942	0.722	0.71798	0.70842	0.7035	0.69762	0.69619	0.69076	0.6899	0.69065	0.69094	0.69352	0.69409	0.69717	0.69796	0.7021	0.71035	0.71304	0.71606	0.72196	0.726	0.73006	0.73173	0.73142	0.72767	0.7208	0.71695	0.71209	0.71006	0.70302	0.69524	0.69094	0.68436	0.67852	0.67085	0.66201	0.66016	0.65957	0.65755	0.65944	0.66303
0.66517	0.67436	0.67751	0.68492	0.68855	0.69791	0.70195	0.70481	0.71305	0.71558	0.71751	0.71274	0.70268	0.69734	0.69146	0.6899	0.68421	0.68341	0.68414	0.68439	0.68699	0.6877	0.69082	0.69145	0.69445	0.7027	0.7055	0.70862	0.71431	0.718	0.72186	0.72341	0.72327	0.71953	0.71293	0.70927	0.70445	0.70242	0.69571	0.68838	0.68416	0.67756	0.67183	0.66507	0.65668	0.65487	0.65424	0.65151	0.65317	0.65665
0.6636	0.67205	0.6746	0.68127	0.68438	0.69292	0.69662	0.69925	0.70752	0.71002	0.71161	0.70689	0.69732	0.69237	0.68754	0.68654	0.68101	0.68052	0.68116	0.6815	0.68416	0.6851	0.68809	0.68885	0.69153	0.69822	0.70074	0.70386	0.70941	0.71343	0.71733	0.71875	0.7187	0.7152	0.70892	0.70547	0.70081	0.69927	0.69241	0.6854	0.68304	0.67699	0.67168	0.66628	0.65834	0.65673	0.65615	0.65369	0.65533	0.65914
0.66124	0.66937	0.67158	0.67764	0.68081	0.68915	0.69284	0.69507	0.70325	0.70598	0.7075	0.7024	0.69291	0.68836	0.68429	0.68339	0.67803	0.67759	0.67816	0.67853	0.68136	0.6823	0.68529	0.68596	0.68854	0.69493	0.69671	0.69997	0.7054	0.70921	0.7131	0.71462	0.71461	0.71149	0.70547	0.70246	0.69803	0.69687	0.6901	0.68338	0.68156	0.67633	0.67156	0.66649	0.65888	0.65757	0.65683	0.65466	0.65657	0.66048
0.66429	0.67213	0.67442	0.68079	0.68372	0.69203	0.69574	0.69833	0.70632	0.70896	0.71014	0.70537	0.69574	0.69141	0.68737	0.68658	0.68083	0.68041	0.681	0.68118	0.68392	0.68459	0.6874	0.68798	0.6902	0.69634	0.69806	0.70007	0.70528	0.70902	0.7127	0.71409	0.71447	0.71176	0.7056	0.70312	0.69841	0.69694	0.6901	0.68283	0.68149	0.67637	0.67119	0.66606	0.65805	0.65665	0.65583	0.65352	0.65527	0.65922
0.66876	0.67591	0.67746	0.68358	0.68696	0.69515	0.69862	0.70102	0.70851	0.71087	0.71161	0.70753	0.69884	0.69486	0.69082	0.69039	0.68475	0.68424	0.68484	0.68505	0.68777	0.6885	0.6912	0.69172	0.6936	0.69964	0.70109	0.70278	0.70637	0.70943	0.71304	0.71489	0.71542	0.7128	0.70702	0.70502	0.70044	0.69861	0.69265	0.68561	0.68365	0.67971	0.67463	0.66939	0.66104	0.65998	0.65962	0.65801	0.65974	0.66372
0.66616	0.67277	0.67421	0.68	0.68306	0.69076	0.69383	0.69617	0.70389	0.70648	0.70739	0.70406	0.69599	0.69246	0.68897	0.689	0.68376	0.68335	0.6842	0.6845	0.68725	0.6879	0.69055	0.69107	0.69275	0.69836	0.69949	0.70126	0.70452	0.70608	0.70958	0.71157	0.71227	0.70997	0.7048	0.7032	0.6988	0.69701	0.69144	0.68477	0.68301	0.67971	0.67533	0.67028	0.66242	0.66177	0.66168	0.66033	0.66215	0.66623
0.66391	0.6701	0.6712	0.67675	0.67946	0.68693	0.68978	0.69218	0.7	0.70269	0.7033	0.69997	0.69194	0.68846	0.68526	0.68535	0.68009	0.6797	0.68038	0.68046	0.68314	0.68358	0.68602	0.68643	0.68787	0.69324	0.69433	0.69591	0.69917	0.70074	0.70358	0.70561	0.70644	0.70407	0.69919	0.69833	0.69386	0.69174	0.68645	0.67977	0.67807	0.67514	0.67101	0.66597	0.65825	0.65774	0.65777	0.65682	0.65862	0.66272
0.65875	0.66538	0.66672	0.67234	0.67501	0.68267	0.68577	0.68842	0.69667	0.69976	0.70115	0.69827	0.69078	0.68764	0.6853	0.68555	0.6806	0.68039	0.68114	0.68124	0.68402	0.68455	0.68696	0.68736	0.68866	0.6939	0.69494	0.69665	0.70015	0.70175	0.70453	0.70553	0.70668	0.7048	0.70036	0.6997	0.69532	0.69351	0.68842	0.68186	0.68015	0.67722	0.67351	0.6683	0.6606	0.66006	0.65994	0.65913	0.66105	0.66496
0.65259	0.65885	0.6606	0.66651	0.66838	0.67588	0.67916	0.68316	0.69278	0.6962	0.69838	0.69706	0.69048	0.68794	0.68608	0.68661	0.68179	0.68202	0.68319	0.68339	0.68619	0.6869	0.6893	0.68987	0.69107	0.69616	0.69737	0.69885	0.7027	0.70436	0.70708	0.70802	0.70834	0.70674	0.70293	0.70276	0.69834	0.69699	0.69233	0.68622	0.68431	0.68189	0.6784	0.67344	0.66633	0.66622	0.66644	0.6663	0.66858	0.67281
0.64974	0.65584	0.65719	0.66392	0.66562	0.67318	0.67622	0.68011	0.69	0.69348	0.69583	0.6957	0.68946	0.68697	0.68587	0.68674	0.68246	0.68277	0.68364	0.68398	0.68702	0.6877	0.68986	0.69055	0.69126	0.69567	0.69692	0.69842	0.70252	0.70411	0.7069	0.70801	0.7083	0.70543	0.70211	0.70147	0.69718	0.69612	0.69151	0.68535	0.68351	0.68135	0.67824	0.67322	0.66651	0.66679	0.66718	0.66788	0.67096	0.67576
0.65658	0.66084	0.66172	0.66589	0.6674	0.67474	0.67624	0.68013	0.69047	0.69482	0.69872	0.69949	0.69433	0.69353	0.69514	0.69757	0.69342	0.69427	0.69509	0.69579	0.69901	0.6997	0.7018	0.70237	0.70292	0.70665	0.70748	0.70875	0.71267	0.714	0.71658	0.71785	0.71857	0.71582	0.71156	0.71142	0.70809	0.70771	0.70378	0.69791	0.69625	0.69457	0.69225	0.6874	0.68055	0.68115	0.68189	0.68249	0.68577	0.69065
0.64723	0.64973	0.64948	0.653	0.65504	0.66144	0.66316	0.66742	0.67789	0.68283	0.68846	0.6914	0.68803	0.68799	0.69127	0.69432	0.69106	0.69238	0.6933	0.69436	0.69766	0.69861	0.7006	0.70109	0.70115	0.70382	0.70422	0.70576	0.70965	0.71066	0.71353	0.7153	0.71592	0.71305	0.71066	0.70977	0.70659	0.70661	0.7033	0.69797	0.69644	0.69566	0.69418	0.68987	0.68318	0.68414	0.68531	0.68665	0.69029	0.69528
0.62984	0.63196	0.63199	0.63558	0.63725	0.64373	0.64577	0.65069	0.66296	0.66908	0.67729	0.68248	0.68095	0.68289	0.68773	0.692	0.68929	0.69085	0.69158	0.6927	0.69603	0.69683	0.69843	0.69856	0.69813	0.69954	0.69983	0.70119	0.70551	0.70623	0.70904	0.7107	0.71183	0.70948	0.70831	0.70796	0.70454	0.70571	0.70316	0.69876	0.69732	0.69704	0.69678	0.69305	0.68737	0.68882	0.69119	0.69309	0.69765	0.70295
0.61447	0.61592	0.61469	0.61962	0.62143	0.62752	0.6308	0.63575	0.64956	0.65632	0.66616	0.67331	0.67299	0.67498	0.68074	0.68507	0.68326	0.68526	0.68604	0.68749	0.69111	0.69205	0.69364	0.69377	0.69393	0.69523	0.69516	0.69694	0.70122	0.70118	0.70404	0.70624	0.70739	0.7051	0.70604	0.70664	0.70245	0.70166	0.70017	0.69665	0.69449	0.6951	0.69567	0.6921	0.68683	0.68844	0.69156	0.69428	0.69953	0.7054
0.60909	0.61017	0.6091	0.6132	0.61429	0.61999	0.62255	0.62815	0.64236	0.64923	0.65938	0.66797	0.66851	0.67133	0.67777	0.68261	0.68124	0.68325	0.68411	0.68566	0.68935	0.69024	0.69178	0.69187	0.69168	0.69167	0.69137	0.69294	0.6968	0.69703	0.69973	0.70189	0.70361	0.70145	0.70318	0.70349	0.70014	0.69938	0.69581	0.69184	0.69026	0.69144	0.69199	0.68881	0.68348	0.68529	0.68876	0.69186	0.69732	0.7037
0.59521	0.59694	0.59722	0.60092	0.60259	0.60876	0.61149	0.61797	0.63254	0.63941	0.6515	0.66232	0.66467	0.66866	0.67512	0.68023	0.67984	0.68222	0.68332	0.68502	0.68859	0.68947	0.6909	0.69079	0.69053	0.6903	0.68962	0.69117	0.69519	0.69486	0.69758	0.69977	0.70164	0.69966	0.70093	0.7004	0.6973	0.69604	0.69331	0.68669	0.6845	0.68573	0.68588	0.68214	0.67603	0.67795	0.68179	0.68463	0.69056	0.69657
0.57562	0.57675	0.57703	0.58139	0.5822	0.58881	0.59143	0.59892	0.61545	0.62274	0.63645	0.6487	0.65257	0.65721	0.66455	0.67001	0.66901	0.67163	0.67313	0.67459	0.67844	0.67949	0.68088	0.68062	0.68056	0.67957	0.67925	0.68038	0.68477	0.6842	0.68652	0.68866	0.69046	0.68873	0.69076	0.69196	0.68855	0.68715	0.68396	0.67857	0.67361	0.67511	0.67606	0.6727	0.66748	0.66958	0.67384	0.67691	0.68294	0.68953
0.57338	0.57513	0.5755	0.57968	0.58152	0.58905	0.59192	0.59963	0.61545	0.62243	0.63578	0.64773	0.65256	0.658	0.66604	0.67176	0.67054	0.673	0.67401	0.67538	0.67936	0.68032	0.68146	0.68126	0.68121	0.67987	0.67942	0.68045	0.68495	0.68498	0.68732	0.68933	0.69133	0.68957	0.69058	0.69198	0.68818	0.68702	0.6839	0.67782	0.67258	0.67178	0.67215	0.66776	0.66112	0.66272	0.66673	0.66951	0.67526	0.6818
0.57442	0.57683	0.57747	0.58289	0.58483	0.59329	0.59615	0.60473	0.61962	0.62539	0.63819	0.6507	0.65631	0.66145	0.66862	0.67382	0.67253	0.67524	0.67622	0.67753	0.6814	0.6823	0.68343	0.6833	0.68363	0.68245	0.68215	0.68297	0.68728	0.68758	0.68978	0.69178	0.69304	0.69065	0.69032	0.69131	0.68694	0.68458	0.68068	0.6736	0.66762	0.66606	0.66355	0.65813	0.65068	0.65179	0.65563	0.65805	0.66335	0.6697
0.56815	0.57127	0.57233	0.57766	0.58065	0.58967	0.59315	0.60182	0.61565	0.62114	0.63403	0.646	0.6528	0.65828	0.66534	0.67041	0.66931	0.67197	0.67315	0.6744	0.67814	0.67892	0.68004	0.67972	0.68007	0.67894	0.67853	0.67927	0.68335	0.68324	0.68542	0.68743	0.68886	0.68682	0.68621	0.68632	0.68168	0.67906	0.67587	0.66843	0.662	0.65994	0.65756	0.65051	0.6429	0.64369	0.64758	0.64882	0.65327	0.65912
0.56153	0.56432	0.56483	0.56962	0.57337	0.58274	0.58625	0.59488	0.60826	0.61353	0.6267	0.63882	0.64627	0.65238	0.65992	0.66513	0.66404	0.66653	0.66766	0.66891	0.6727	0.67325	0.67427	0.6739	0.67435	0.67302	0.67254	0.67343	0.67736	0.6772	0.67932	0.68144	0.6829	0.68038	0.68001	0.68023	0.67543	0.67259	0.66913	0.661	0.65391	0.65135	0.64884	0.64127	0.63143	0.63168	0.63573	0.63655	0.64062	0.64648
0.55444	0.55811	0.55894	0.56468	0.56921	0.57932	0.58373	0.59261	0.60594	0.61101	0.62498	0.63743	0.64598	0.65232	0.65968	0.66462	0.66393	0.66628	0.66766	0.66878	0.67241	0.6729	0.67363	0.67309	0.67356	0.67177	0.67111	0.67206	0.67605	0.67576	0.67767	0.67926	0.68066	0.67766	0.67732	0.67736	0.67195	0.66809	0.66381	0.6548	0.64704	0.64338	0.64043	0.63225	0.6213	0.61988	0.62386	0.62384	0.62703	0.63245
0.55406	0.558	0.55873	0.56463	0.56921	0.57959	0.5841	0.59328	0.60626	0.61148	0.62458	0.63717	0.64525	0.65052	0.65749	0.66244	0.66131	0.66341	0.66459	0.66559	0.66901	0.66949	0.67035	0.66996	0.67073	0.66945	0.66898	0.66991	0.67376	0.67383	0.67581	0.67751	0.67888	0.67601	0.67568	0.67582	0.67041	0.66636	0.6618	0.65301	0.64518	0.64096	0.63715	0.62856	0.61751	0.61574	0.61793	0.61764	0.62003	0.62505
0.557	0.56127	0.56283	0.56863	0.57337	0.58388	0.58787	0.59768	0.6104	0.6145	0.62793	0.64041	0.64912	0.65406	0.66002	0.66386	0.66232	0.66389	0.66471	0.66509	0.66814	0.66809	0.6689	0.6683	0.66897	0.66766	0.66737	0.66803	0.67148	0.67096	0.67295	0.67473	0.67594	0.67304	0.6718	0.67027	0.66472	0.65956	0.65425	0.64493	0.63677	0.63219	0.62734	0.61783	0.60684	0.60444	0.6067	0.60351	0.60527	0.60973
0.55916	0.56396	0.56585	0.57275	0.57803	0.58882	0.5936	0.60419	0.61713	0.62114	0.63415	0.6469	0.65628	0.66021	0.665	0.66775	0.66556	0.66616	0.66721	0.66714	0.66953	0.66931	0.67	0.66929	0.66991	0.66877	0.66885	0.66914	0.67209	0.6715	0.6733	0.67475	0.67555	0.67244	0.67057	0.6693	0.66327	0.65699	0.65094	0.64142	0.63194	0.62687	0.62141	0.61089	0.59976	0.5964	0.5982	0.59382	0.592	0.59546
0.55143	0.55693	0.56023	0.56864	0.57502	0.58696	0.5933	0.60576	0.61815	0.62199	0.63569	0.6494	0.66024	0.66398	0.66618	0.66746	0.66508	0.66515	0.6664	0.66579	0.66697	0.66626	0.66684	0.66583	0.66657	0.66556	0.66579	0.66588	0.66853	0.66761	0.66929	0.6705	0.67123	0.66801	0.66532	0.66371	0.65718	0.64991	0.64276	0.63164	0.62192	0.61637	0.60967	0.59831	0.58655	0.58247	0.58386	0.57808	0.57448	0.57425
0.52826	0.53584	0.54084	0.55218	0.55787	0.57014	0.57782	0.59172	0.60513	0.60906	0.62396	0.63961	0.65115	0.65451	0.65517	0.65644	0.65437	0.65476	0.65652	0.65584	0.6562	0.65541	0.65596	0.65479	0.65563	0.65446	0.65509	0.65479	0.65767	0.65639	0.65791	0.65847	0.65905	0.65562	0.65232	0.65103	0.64356	0.63544	0.62738	0.61606	0.60557	0.59946	0.5919	0.58042	0.56942	0.56516	0.56732	0.5619	0.55825	0.55759
0.51662	0.52443	0.52886	0.53891	0.54638	0.5588	0.56681	0.58014	0.59276	0.59657	0.61085	0.62476	0.63652	0.64053	0.64171	0.64307	0.64121	0.64125	0.64257	0.64196	0.64249	0.64144	0.64215	0.6413	0.64245	0.64201	0.64283	0.64259	0.64514	0.64358	0.64526	0.64681	0.6477	0.64476	0.64141	0.64015	0.63327	0.62468	0.61798	0.60704	0.59611	0.59015	0.58275	0.57007	0.55866	0.5545	0.55675	0.55066	0.54625	0.54507
0.50682	0.5158	0.52023	0.53128	0.53994	0.55243	0.56111	0.57428	0.5871	0.59115	0.60578	0.61962	0.63232	0.63666	0.63814	0.63912	0.63784	0.63729	0.6382	0.63742	0.63769	0.63647	0.63695	0.63613	0.63715	0.63671	0.6375	0.63716	0.63936	0.63747	0.6391	0.64083	0.64161	0.63883	0.63562	0.63327	0.6265	0.61762	0.61124	0.59983	0.58895	0.58267	0.5755	0.56191	0.5504	0.54598	0.54804	0.5414	0.53595	0.53399
0.49719	0.50731	0.51222	0.52484	0.53367	0.54654	0.5564	0.57037	0.58324	0.58726	0.60169	0.61618	0.6292	0.63306	0.6335	0.63396	0.63226	0.63115	0.63207	0.63093	0.63093	0.62963	0.63	0.62929	0.63037	0.63029	0.6312	0.63073	0.63293	0.63128	0.63285	0.63441	0.63555	0.6331	0.62987	0.62776	0.62014	0.61074	0.60344	0.59192	0.58024	0.57345	0.5656	0.55085	0.53898	0.534	0.53515	0.52835	0.52188	0.51922
0.49635	0.50713	0.51253	0.52532	0.53405	0.54684	0.55681	0.57112	0.58417	0.58827	0.60267	0.6174	0.63045	0.63409	0.63452	0.63456	0.63277	0.63126	0.63199	0.63059	0.63031	0.62881	0.62876	0.62796	0.62885	0.62866	0.6295	0.62884	0.63094	0.62924	0.63074	0.63217	0.6331	0.63055	0.62689	0.62465	0.61675	0.60698	0.59967	0.58775	0.57577	0.56891	0.56091	0.54567	0.53356	0.52823	0.52931	0.52246	0.51568	0.51259
0.49101	0.50192	0.50735	0.52039	0.52952	0.54261	0.55309	0.56756	0.58089	0.58534	0.59993	0.61497	0.62802	0.63173	0.63261	0.63262	0.63081	0.62924	0.6297	0.62825	0.62786	0.62629	0.62627	0.62536	0.6261	0.62619	0.62722	0.62649	0.62881	0.62723	0.62883	0.63048	0.63154	0.62895	0.62553	0.62343	0.61548	0.60611	0.59924	0.58662	0.57403	0.56668	0.55862	0.54287	0.53056	0.52512	0.5261	0.51899	0.51223	0.50891
0.48999	0.50071	0.50589	0.51898	0.52813	0.54093	0.55188	0.56661	0.58026	0.58531	0.60017	0.61571	0.62893	0.63282	0.63435	0.63448	0.6333	0.63209	0.63259	0.63136	0.63101	0.62957	0.62964	0.62883	0.6294	0.6295	0.63055	0.6299	0.63227	0.63067	0.63238	0.63417	0.63564	0.63332	0.63052	0.62893	0.62136	0.61229	0.60585	0.59352	0.58122	0.5739	0.56595	0.5502	0.538	0.53261	0.53365	0.52662	0.51998	0.51653
0.4867	0.4977	0.50305	0.51626	0.52599	0.53903	0.55061	0.56541	0.57895	0.58479	0.59975	0.61539	0.62916	0.63336	0.63504	0.63536	0.63436	0.63294	0.633	0.6319	0.6315	0.62976	0.62976	0.62859	0.62887	0.62875	0.62975	0.6292	0.63142	0.62974	0.63147	0.63345	0.63522	0.63295	0.63046	0.62901	0.62141	0.61277	0.60673	0.5939	0.58168	0.57399	0.56599	0.54999	0.53778	0.53267	0.53371	0.52661	0.52022	0.51684
0.4831	0.49419	0.49962	0.51303	0.52287	0.5362	0.54837	0.56374	0.57779	0.58401	0.59965	0.61597	0.63005	0.63464	0.63659	0.63723	0.63652	0.63516	0.63524	0.63412	0.63377	0.63198	0.63196	0.63084	0.63144	0.63129	0.63225	0.63159	0.634	0.63245	0.63432	0.6364	0.63809	0.63591	0.63341	0.63185	0.62409	0.61551	0.60981	0.59685	0.58467	0.57699	0.56898	0.55321	0.54104	0.53596	0.53706	0.53014	0.52398	0.52066
0.4963	0.50695	0.51215	0.52548	0.53522	0.54779	0.56019	0.57538	0.58934	0.59658	0.61223	0.62759	0.64118	0.64555	0.64807	0.64888	0.64798	0.64682	0.64674	0.64584	0.6456	0.64402	0.64421	0.64302	0.64356	0.64346	0.64405	0.64338	0.6453	0.64341	0.64499	0.64694	0.64849	0.64614	0.64311	0.64181	0.63411	0.62561	0.62017	0.60771	0.59589	0.58891	0.58146	0.56622	0.5545	0.54962	0.55085	0.54432	0.53844	0.53523
0.49686	0.50685	0.51154	0.52415	0.53432	0.54676	0.55961	0.57491	0.58918	0.59677	0.61258	0.62777	0.64134	0.64581	0.64879	0.64946	0.64882	0.64742	0.64745	0.64674	0.64661	0.6451	0.64535	0.64429	0.64466	0.64468	0.64523	0.64477	0.64671	0.64456	0.64629	0.64844	0.65059	0.64856	0.64655	0.64599	0.63884	0.63079	0.6265	0.61459	0.60319	0.59668	0.59005	0.57517	0.56361	0.5588	0.55989	0.55375	0.54801	0.54491
0.49226	0.50198	0.50649	0.51962	0.52964	0.54144	0.55497	0.57107	0.58613	0.59393	0.61037	0.62586	0.63916	0.64325	0.64626	0.64656	0.64584	0.64434	0.64476	0.64411	0.64397	0.64276	0.6431	0.6422	0.6427	0.64271	0.64321	0.6426	0.64434	0.64185	0.6437	0.64608	0.64795	0.64618	0.64487	0.64472	0.63786	0.62994	0.62602	0.61509	0.60386	0.59822	0.59226	0.57785	0.56698	0.56239	0.56373	0.55828	0.55315	0.55022
0.48109	0.49092	0.49548	0.50874	0.51898	0.53041	0.54483	0.56117	0.57681	0.58539	0.6025	0.61794	0.63137	0.6357	0.63913	0.63962	0.63906	0.63731	0.63769	0.63713	0.63706	0.63589	0.63626	0.63541	0.63571	0.63561	0.63587	0.63521	0.63679	0.63404	0.63592	0.63829	0.64029	0.63885	0.63808	0.63847	0.63181	0.62425	0.62077	0.61047	0.59981	0.59464	0.58961	0.57581	0.56547	0.5612	0.56283	0.55825	0.55357	0.55094
0.48161	0.49104	0.49516	0.50779	0.51821	0.52946	0.54379	0.56029	0.57616	0.58468	0.60179	0.61664	0.63022	0.63485	0.63897	0.63935	0.63903	0.6375	0.63808	0.63762	0.63769	0.63666	0.63703	0.63626	0.63647	0.63643	0.63662	0.63612	0.63767	0.63485	0.63669	0.63909	0.64144	0.64017	0.63987	0.64082	0.63471	0.62736	0.62494	0.61526	0.60455	0.59962	0.59509	0.58167	0.57143	0.5672	0.56881	0.5642	0.55977	0.55718
0.47834	0.48786	0.49165	0.50551	0.51582	0.52708	0.54158	0.55839	0.57435	0.58253	0.59946	0.61493	0.62869	0.63322	0.6377	0.63801	0.63788	0.63651	0.63701	0.63655	0.63675	0.6359	0.63623	0.6354	0.63557	0.63521	0.6354	0.63484	0.63616	0.63335	0.63518	0.63764	0.63967	0.63778	0.6379	0.63889	0.6324	0.62489	0.6222	0.61233	0.60142	0.59641	0.59168	0.57835	0.56825	0.5641	0.56584	0.56103	0.5566	0.55408
0.46569	0.47548	0.47929	0.49374	0.50352	0.51476	0.52972	0.54715	0.56405	0.57246	0.58983	0.60581	0.6198	0.62449	0.62905	0.6293	0.62927	0.62815	0.62891	0.62839	0.62852	0.62766	0.62789	0.62727	0.62743	0.62679	0.62687	0.62617	0.62779	0.62526	0.62695	0.62914	0.63138	0.62979	0.6304	0.63229	0.6259	0.61843	0.61597	0.60625	0.59551	0.59055	0.58618	0.57299	0.56283	0.5588	0.5604	0.55575	0.55146	0.5491
0.47053	0.48028	0.48401	0.49789	0.5081	0.51971	0.53448	0.55204	0.56853	0.57687	0.59374	0.61005	0.62518	0.63041	0.63505	0.63564	0.63586	0.63488	0.63579	0.63522	0.63531	0.63458	0.63479	0.63421	0.63409	0.63306	0.63306	0.63228	0.63377	0.63113	0.63281	0.63502	0.63768	0.63594	0.6361	0.63776	0.63195	0.6251	0.62305	0.6131	0.60252	0.59722	0.59273	0.57953	0.56925	0.56537	0.56704	0.56202	0.55767	0.55492
0.46236	0.47166	0.47523	0.48812	0.49812	0.50947	0.52434	0.54209	0.55921	0.56766	0.58554	0.60267	0.6184	0.62448	0.62959	0.63034	0.63091	0.63054	0.63195	0.63133	0.63139	0.63074	0.6309	0.6303	0.63009	0.62912	0.62898	0.62839	0.63033	0.6278	0.62947	0.63168	0.63422	0.63303	0.63353	0.63568	0.6302	0.62347	0.62234	0.61288	0.60188	0.59664	0.59229	0.57909	0.56903	0.56525	0.56708	0.56201	0.55776	0.55492
0.46073	0.46964	0.47277	0.48522	0.4951	0.50644	0.52072	0.5383	0.55553	0.56399	0.58185	0.59884	0.61444	0.6208	0.62672	0.62775	0.62866	0.62852	0.62989	0.62939	0.62968	0.62923	0.62934	0.62867	0.62846	0.62763	0.62744	0.62694	0.62884	0.62631	0.6279	0.63012	0.63275	0.63152	0.63238	0.63488	0.62962	0.62312	0.62237	0.6131	0.60214	0.59717	0.59305	0.58008	0.57015	0.5665	0.56832	0.56312	0.55889	0.55594
0.46151	0.47032	0.47341	0.48575	0.49563	0.50691	0.52118	0.53874	0.55596	0.56449	0.58241	0.59958	0.6153	0.62176	0.62772	0.62887	0.62978	0.62953	0.63083	0.63012	0.63032	0.62982	0.62989	0.62912	0.62879	0.62791	0.62768	0.62714	0.62882	0.62625	0.6278	0.63	0.63257	0.63111	0.63195	0.63441	0.62923	0.62272	0.62192	0.61247	0.60152	0.59664	0.59249	0.57953	0.56953	0.5659	0.56774	0.56255	0.55818	0.55517
0.46401	0.47342	0.47685	0.48974	0.49933	0.5108	0.52549	0.54327	0.56062	0.56908	0.58657	0.60281	0.61846	0.62453	0.63017	0.63101	0.63184	0.63169	0.63335	0.63258	0.63272	0.63238	0.63259	0.63199	0.63171	0.63093	0.63072	0.62965	0.63131	0.62867	0.63015	0.6323	0.63456	0.63305	0.63333	0.63628	0.63102	0.62451	0.62368	0.61458	0.60321	0.59844	0.59449	0.58153	0.57183	0.56815	0.57004	0.56494	0.56016	0.5571
0.46609	0.47482	0.47795	0.49069	0.50009	0.51149	0.52514	0.54336	0.56084	0.56894	0.58634	0.60285	0.61826	0.62402	0.62986	0.63051	0.6311	0.6309	0.63262	0.63183	0.63199	0.63185	0.63202	0.63141	0.63107	0.63016	0.63011	0.62871	0.63024	0.62758	0.62903	0.63129	0.63304	0.63108	0.63114	0.63391	0.62849	0.62192	0.62057	0.61115	0.59964	0.59522	0.59094	0.57805	0.56834	0.56457	0.56648	0.56151	0.557	0.55406
0.46435	0.47312	0.47634	0.48954	0.4984	0.5099	0.52324	0.54178	0.55984	0.56748	0.58517	0.60203	0.61743	0.6231	0.62901	0.62957	0.63015	0.63003	0.6319	0.63121	0.63136	0.63129	0.63147	0.63095	0.63073	0.62969	0.6297	0.62799	0.62961	0.62675	0.62815	0.63039	0.63165	0.62953	0.62933	0.63211	0.62664	0.62006	0.6187	0.6092	0.59753	0.59322	0.58865	0.57616	0.5667	0.56305	0.5653	0.56052	0.55626	0.55355
0.46184	0.47055	0.47391	0.48752	0.4959	0.50679	0.52	0.53883	0.55629	0.56347	0.58042	0.5963	0.61076	0.61567	0.62141	0.62142	0.62201	0.62195	0.624	0.62345	0.62347	0.62377	0.62408	0.62388	0.62339	0.62258	0.62237	0.62035	0.62143	0.61852	0.61983	0.62203	0.62289	0.62088	0.6203	0.62289	0.61758	0.61101	0.60932	0.60004	0.5894	0.58595	0.58119	0.56917	0.56027	0.55656	0.55876	0.55428	0.55033	0.54768
0.45733	0.46577	0.46919	0.48301	0.49147	0.50234	0.51578	0.53463	0.55166	0.55875	0.57542	0.59092	0.60512	0.6098	0.61538	0.61518	0.61579	0.61587	0.61791	0.61761	0.61778	0.61818	0.61876	0.61866	0.61816	0.61735	0.61678	0.61478	0.61533	0.61225	0.6135	0.61582	0.61658	0.61449	0.61358	0.61616	0.61089	0.60432	0.60277	0.5933	0.58296	0.57974	0.57494	0.56286	0.55445	0.551	0.55345	0.54917	0.54573	0.54364
0.45504	0.46346	0.467	0.48066	0.48918	0.50013	0.51366	0.53251	0.54938	0.55651	0.57325	0.58841	0.60242	0.60712	0.61256	0.61231	0.61274	0.61275	0.61488	0.61464	0.61492	0.6152	0.61612	0.61614	0.61564	0.61479	0.61416	0.61223	0.61282	0.60972	0.61094	0.61315	0.61393	0.61177	0.61073	0.61327	0.60816	0.60181	0.60021	0.5905	0.5803	0.57686	0.57229	0.56008	0.55159	0.5481	0.55072	0.54651	0.54347	0.54151
0.44912	0.45743	0.46101	0.47454	0.48311	0.49415	0.50803	0.52725	0.54415	0.55145	0.56856	0.5838	0.59815	0.60285	0.60906	0.60889	0.60925	0.60947	0.61183	0.61173	0.61206	0.61253	0.61342	0.61348	0.61299	0.61192	0.61132	0.60933	0.60987	0.60655	0.60779	0.60992	0.61081	0.60872	0.60805	0.61092	0.60584	0.5998	0.59813	0.58872	0.57881	0.57574	0.57129	0.55938	0.55104	0.54758	0.55031	0.54639	0.54358	0.54169
0.44789	0.45625	0.45983	0.47341	0.48203	0.49308	0.50698	0.52601	0.54242	0.54957	0.56644	0.58136	0.59536	0.5998	0.60586	0.6057	0.60595	0.60636	0.60865	0.60849	0.60892	0.60953	0.61041	0.6106	0.61022	0.60922	0.60861	0.60665	0.60729	0.60409	0.6054	0.60747	0.60832	0.60617	0.60549	0.6083	0.60324	0.59731	0.59553	0.58616	0.57627	0.57329	0.56874	0.55692	0.54869	0.54522	0.54777	0.54385	0.54135	0.53952
0.44387	0.45227	0.45601	0.46974	0.47833	0.48934	0.5035	0.52247	0.53906	0.54646	0.56347	0.57844	0.59235	0.59676	0.60312	0.60315	0.60355	0.6042	0.60652	0.60642	0.60694	0.60774	0.60868	0.60891	0.60863	0.60784	0.6073	0.60527	0.60597	0.60283	0.60416	0.60628	0.60719	0.60503	0.60461	0.60743	0.60235	0.5966	0.59499	0.58559	0.57581	0.57313	0.56875	0.55727	0.54938	0.54596	0.54873	0.54513	0.54304	0.5414
0.44084	0.4491	0.45279	0.46656	0.475	0.48594	0.50015	0.51913	0.53579	0.54328	0.56052	0.57562	0.58956	0.59415	0.6005	0.60061	0.6009	0.60157	0.60398	0.60392	0.60442	0.60527	0.6062	0.60636	0.60611	0.60508	0.60444	0.60239	0.60307	0.59994	0.60129	0.60336	0.60438	0.6022	0.60182	0.60462	0.59943	0.59365	0.59175	0.5825	0.57276	0.57017	0.56596	0.55466	0.54684	0.54341	0.54626	0.54259	0.54083	0.53956
0.44282	0.45085	0.45405	0.46754	0.47614	0.4871	0.50174	0.52003	0.53577	0.5433	0.55952	0.57398	0.58761	0.59195	0.59832	0.59819	0.5987	0.59964	0.60186	0.60211	0.6028	0.60377	0.60493	0.60519	0.60498	0.60417	0.60364	0.60209	0.60303	0.60035	0.60183	0.60401	0.60543	0.60339	0.60291	0.60542	0.60038	0.5946	0.59275	0.58353	0.57426	0.57116	0.56646	0.5552	0.54787	0.54464	0.54708	0.54322	0.54175	0.54029
0.43456	0.44285	0.44626	0.46022	0.46894	0.48039	0.49567	0.51377	0.52982	0.53779	0.55448	0.56922	0.58293	0.58727	0.59346	0.59335	0.59367	0.59468	0.59691	0.59701	0.59777	0.59883	0.60004	0.60029	0.60017	0.5995	0.59902	0.59758	0.59876	0.59623	0.59774	0.60006	0.60143	0.5994	0.5988	0.60183	0.59662	0.5907	0.58905	0.57982	0.57037	0.56718	0.56244	0.55119	0.54392	0.5407	0.54329	0.53995	0.53926	0.53808
0.43294	0.44152	0.44494	0.4592	0.46803	0.47949	0.49527	0.51319	0.52903	0.53717	0.55366	0.56807	0.58147	0.58527	0.59136	0.59131	0.59147	0.59218	0.59426	0.59463	0.59545	0.59639	0.59772	0.59802	0.59826	0.59753	0.597	0.59568	0.59678	0.59406	0.59562	0.59809	0.59927	0.597	0.59605	0.59895	0.59355	0.58723	0.58537	0.57566	0.56592	0.56253	0.5575	0.54594	0.53822	0.53494	0.53756	0.53416	0.53374	0.53279
0.43157	0.44002	0.44327	0.4574	0.46626	0.47759	0.49343	0.51129	0.527	0.53507	0.55152	0.56587	0.57929	0.58307	0.58937	0.5893	0.58958	0.59043	0.59256	0.59301	0.59391	0.5949	0.59625	0.59664	0.59703	0.59629	0.59583	0.5947	0.59588	0.59312	0.59474	0.59721	0.59841	0.59617	0.59527	0.59824	0.59295	0.58673	0.58499	0.57551	0.56599	0.56276	0.55787	0.54655	0.53897	0.53579	0.53841	0.53508	0.53481	0.53382
0.42909	0.43763	0.44078	0.45526	0.46397	0.47503	0.49107	0.50844	0.52394	0.53202	0.5483	0.56175	0.5742	0.5775	0.58368	0.58318	0.5834	0.58433	0.58633	0.58692	0.58793	0.58904	0.5904	0.59076	0.59103	0.59031	0.58969	0.58847	0.58949	0.58657	0.58805	0.59047	0.59164	0.5892	0.58855	0.59168	0.58634	0.5806	0.57857	0.56906	0.56021	0.55741	0.55314	0.54213	0.5347	0.53168	0.53416	0.53094	0.53091	0.5301
0.40159	0.41029	0.41393	0.42999	0.43836	0.44959	0.46665	0.48477	0.50045	0.50917	0.52569	0.5406	0.55321	0.55591	0.56182	0.56106	0.56132	0.56228	0.56414	0.56476	0.56558	0.56675	0.56822	0.56866	0.56888	0.56814	0.56745	0.56617	0.56715	0.56423	0.5659	0.56842	0.56973	0.5678	0.56753	0.5707	0.56526	0.55947	0.55764	0.54818	0.54067	0.53831	0.53399	0.5236	0.51686	0.51399	0.51656	0.51436	0.5153	0.51501
0.41922	0.42841	0.43241	0.44897	0.45656	0.4674	0.48397	0.50185	0.51739	0.52575	0.54165	0.55618	0.56796	0.57009	0.57497	0.57365	0.57369	0.57415	0.5759	0.57653	0.57732	0.5782	0.57969	0.58014	0.58058	0.57986	0.57921	0.57795	0.57874	0.57579	0.57702	0.57928	0.58018	0.57811	0.57674	0.57956	0.57415	0.5674	0.56495	0.55522	0.54732	0.5446	0.53932	0.52849	0.52148	0.51845	0.52071	0.51826	0.51879	0.5184
0.42327	0.43319	0.43766	0.45506	0.46273	0.47404	0.49117	0.50943	0.52448	0.5324	0.54805	0.56203	0.5741	0.57603	0.58029	0.57876	0.57861	0.57907	0.58079	0.58138	0.58214	0.58305	0.58456	0.58499	0.58535	0.58467	0.58417	0.58301	0.58363	0.58065	0.58168	0.58372	0.58478	0.58295	0.58126	0.58393	0.57831	0.571	0.56862	0.55869	0.55029	0.54715	0.54126	0.53037	0.52322	0.51998	0.52179	0.51856	0.51823	0.51735
0.43122	0.44123	0.44561	0.46359	0.47042	0.48108	0.49824	0.51659	0.5319	0.53943	0.55448	0.56884	0.58003	0.58099	0.58418	0.58214	0.58232	0.58263	0.58433	0.58512	0.58572	0.5864	0.58806	0.58869	0.58929	0.5888	0.58865	0.58758	0.58814	0.58547	0.58644	0.58839	0.58914	0.58695	0.58507	0.58742	0.58138	0.57284	0.56998	0.55994	0.5511	0.54714	0.54052	0.52933	0.52217	0.51854	0.52025	0.51704	0.51639	0.51546
0.43141	0.44081	0.44492	0.46249	0.4692	0.47938	0.49613	0.51425	0.52903	0.53651	0.55125	0.56521	0.57626	0.57695	0.58015	0.57823	0.57828	0.57853	0.58026	0.5812	0.58186	0.58254	0.58416	0.58479	0.5853	0.58449	0.58432	0.58326	0.58358	0.58063	0.5815	0.58349	0.58397	0.58136	0.57953	0.58132	0.57507	0.56635	0.56314	0.55294	0.54411	0.54057	0.53377	0.52255	0.51524	0.51161	0.51337	0.51024	0.50947	0.50856
0.43626	0.44635	0.45133	0.46963	0.47588	0.48593	0.50315	0.52102	0.53639	0.54423	0.56001	0.57435	0.58512	0.58557	0.58791	0.58559	0.58569	0.58569	0.58735	0.58831	0.58895	0.5893	0.59091	0.59152	0.59258	0.59189	0.59162	0.59075	0.5912	0.5879	0.58878	0.59048	0.5905	0.58832	0.58625	0.5873	0.58049	0.57088	0.567	0.55658	0.5476	0.54372	0.53647	0.52414	0.51697	0.51284	0.51417	0.51127	0.51057	0.50969
0.41579	0.42691	0.43264	0.45055	0.45728	0.46794	0.48498	0.50304	0.51799	0.52591	0.54212	0.55686	0.56873	0.5702	0.57351	0.57166	0.57212	0.57209	0.57319	0.57358	0.57428	0.57451	0.57596	0.57656	0.57758	0.57656	0.576	0.57503	0.57561	0.57281	0.57372	0.57582	0.57619	0.57508	0.57267	0.57265	0.56631	0.55757	0.55451	0.54428	0.5357	0.53095	0.52321	0.51067	0.50286	0.49863	0.49949	0.49639	0.49581	0.49453
0.40374	0.41457	0.41983	0.43691	0.44329	0.45339	0.46994	0.48737	0.50243	0.51127	0.52755	0.54289	0.55433	0.55638	0.56115	0.55994	0.56082	0.56085	0.56142	0.56189	0.56271	0.56269	0.56399	0.56443	0.56511	0.56364	0.56275	0.56184	0.56249	0.56	0.56125	0.56378	0.5642	0.56349	0.562	0.5617	0.55661	0.54876	0.54629	0.5366	0.52858	0.52389	0.51585	0.50328	0.49591	0.49252	0.49317	0.48989	0.48923	0.48769
0.40358	0.41351	0.41833	0.43529	0.4414	0.45171	0.46767	0.48558	0.50083	0.50941	0.52593	0.54238	0.55368	0.55603	0.56148	0.56051	0.56092	0.56124	0.56165	0.56207	0.5628	0.56272	0.56383	0.56402	0.56485	0.56331	0.56237	0.56145	0.56223	0.55988	0.56116	0.56396	0.56443	0.56302	0.56149	0.56104	0.55557	0.54774	0.54505	0.53429	0.52598	0.52135	0.51243	0.49956	0.49128	0.48764	0.48807	0.48451	0.48399	0.48267
0.40065	0.40928	0.41277	0.42891	0.43522	0.44501	0.45992	0.47733	0.49201	0.50006	0.51635	0.53212	0.54296	0.54496	0.551	0.55006	0.55067	0.55078	0.5508	0.55149	0.55236	0.55225	0.55327	0.55337	0.55447	0.55294	0.5517	0.55107	0.5514	0.54894	0.55016	0.55366	0.55398	0.55178	0.55092	0.55067	0.54495	0.53693	0.53417	0.52318	0.51434	0.51046	0.5019	0.48882	0.47973	0.47591	0.4765	0.47312	0.47272	0.47166
0.39858	0.40603	0.40975	0.4243	0.43052	0.44031	0.45454	0.47278	0.48725	0.49518	0.51103	0.52709	0.53792	0.54068	0.547	0.54607	0.54637	0.54625	0.54644	0.5468	0.54762	0.54719	0.54816	0.54829	0.54937	0.54787	0.54661	0.54622	0.54633	0.54403	0.54509	0.5487	0.54979	0.54814	0.54734	0.54705	0.54195	0.53442	0.53187	0.52086	0.51276	0.509	0.50029	0.48691	0.47718	0.47314	0.47324	0.46981	0.46912	0.46807
0.39743	0.40565	0.41006	0.42486	0.43171	0.4421	0.45637	0.47444	0.48856	0.49648	0.51301	0.52951	0.54139	0.54488	0.55117	0.55041	0.55073	0.55062	0.55082	0.55105	0.55191	0.55133	0.55223	0.55228	0.55341	0.55203	0.55091	0.55029	0.55033	0.54772	0.54869	0.55234	0.55346	0.55216	0.5504	0.5494	0.54439	0.53656	0.53472	0.52421	0.51536	0.51137	0.50244	0.48821	0.47846	0.47476	0.47504	0.47132	0.47052	0.46901
0.39717	0.40548	0.41016	0.42534	0.43203	0.44242	0.45669	0.47479	0.4892	0.49711	0.51386	0.53096	0.54274	0.54608	0.55224	0.55129	0.55181	0.55167	0.55179	0.55202	0.5528	0.55207	0.55289	0.55286	0.55374	0.55237	0.5512	0.55055	0.5507	0.54798	0.54894	0.55228	0.55337	0.55206	0.55024	0.54896	0.54384	0.53581	0.53374	0.52316	0.51424	0.5101	0.50112	0.4866	0.47693	0.47303	0.47313	0.46972	0.46924	0.46786
0.39642	0.40476	0.40965	0.42499	0.43183	0.44224	0.45673	0.47501	0.48922	0.49688	0.51369	0.53077	0.54243	0.54563	0.55154	0.55022	0.55093	0.55081	0.5511	0.55138	0.55209	0.55131	0.55216	0.55212	0.55318	0.55203	0.55081	0.55027	0.55047	0.54753	0.54848	0.55177	0.55268	0.55127	0.5492	0.54767	0.54244	0.53384	0.53202	0.52143	0.51252	0.50871	0.49961	0.48495	0.47528	0.47125	0.47133	0.46797	0.46765	0.46615
0.40051	0.40922	0.41419	0.42965	0.43661	0.44712	0.46145	0.47957	0.49346	0.50112	0.5174	0.53394	0.54558	0.54848	0.55403	0.5527	0.5534	0.55315	0.55337	0.55357	0.55428	0.55337	0.55419	0.55415	0.55527	0.55416	0.55296	0.55235	0.55249	0.54967	0.55058	0.55393	0.55481	0.55335	0.551	0.54907	0.54367	0.53527	0.53321	0.52261	0.51361	0.50967	0.50057	0.48547	0.47575	0.47176	0.47171	0.46824	0.46782	0.4662
0.40581	0.41466	0.41983	0.43521	0.44191	0.45245	0.46665	0.48501	0.49906	0.50642	0.52244	0.53849	0.54967	0.55236	0.55761	0.55615	0.55671	0.55647	0.55673	0.55689	0.55752	0.55661	0.55741	0.55739	0.55871	0.5577	0.55653	0.55594	0.55616	0.5535	0.55434	0.55763	0.55876	0.55726	0.55471	0.55295	0.54762	0.53892	0.53692	0.52633	0.51717	0.51283	0.50357	0.48846	0.4785	0.47424	0.474	0.46992	0.46927	0.46749
0.41597	0.42526	0.43107	0.44652	0.45205	0.46239	0.47639	0.49502	0.51035	0.51662	0.53301	0.54972	0.56058	0.56315	0.56743	0.56492	0.56564	0.56541	0.56588	0.5658	0.56633	0.56543	0.56603	0.56577	0.56715	0.56605	0.56473	0.56431	0.56489	0.56257	0.56328	0.566	0.56744	0.56593	0.56312	0.56085	0.55536	0.54511	0.54241	0.53077	0.52152	0.51679	0.50706	0.4922	0.48203	0.47713	0.47653	0.4724	0.47187	0.4705
0.43303	0.44151	0.44698	0.46234	0.46779	0.47791	0.49169	0.5104	0.52531	0.53186	0.54771	0.56426	0.57467	0.57697	0.58155	0.57918	0.57936	0.57903	0.57931	0.57948	0.5802	0.5794	0.58001	0.5797	0.58085	0.57952	0.57816	0.57778	0.5779	0.57541	0.57608	0.57906	0.58026	0.57806	0.57508	0.57236	0.56662	0.55616	0.55291	0.54077	0.53186	0.52776	0.51779	0.50303	0.49264	0.48785	0.48746	0.48363	0.48333	0.48249
0.42479	0.43282	0.43796	0.45299	0.45799	0.46816	0.48151	0.50038	0.51582	0.52213	0.53911	0.55594	0.56665	0.56973	0.57494	0.57263	0.57335	0.57335	0.57376	0.57428	0.57504	0.5741	0.5745	0.57424	0.57541	0.57392	0.5725	0.57228	0.57225	0.56927	0.56996	0.57297	0.57432	0.57231	0.57031	0.56753	0.56212	0.55121	0.54839	0.53658	0.52817	0.52467	0.51462	0.50041	0.49049	0.48575	0.48552	0.48172	0.48202	0.48127
0.43631	0.44483	0.45111	0.4654	0.46972	0.47979	0.49329	0.51236	0.52873	0.53605	0.55405	0.5704	0.5808	0.58479	0.59034	0.58844	0.58897	0.58943	0.59029	0.59062	0.59136	0.59033	0.59072	0.59025	0.59111	0.58953	0.58802	0.58792	0.58846	0.58571	0.58627	0.58853	0.59002	0.58888	0.5862	0.58327	0.57815	0.56835	0.56532	0.55378	0.54586	0.5422	0.53286	0.51901	0.50968	0.50497	0.50436	0.50051	0.5009	0.50003
0.43598	0.44451	0.45103	0.46529	0.46958	0.47962	0.49332	0.51245	0.52919	0.53689	0.55548	0.57195	0.58274	0.58697	0.59288	0.59115	0.59174	0.5923	0.59328	0.5935	0.59416	0.59304	0.59331	0.59287	0.59359	0.59198	0.59034	0.59017	0.59085	0.5878	0.58834	0.59055	0.59211	0.59111	0.58861	0.58583	0.58076	0.5713	0.56899	0.55816	0.55048	0.54715	0.53817	0.52446	0.51538	0.51081	0.51054	0.50717	0.50795	0.50732
0.41559	0.4221	0.42774	0.44172	0.44565	0.45557	0.46861	0.48838	0.50606	0.51398	0.5335	0.55198	0.56327	0.56843	0.57613	0.57491	0.57554	0.57642	0.57723	0.57739	0.57797	0.57695	0.57667	0.57608	0.57639	0.57407	0.57215	0.57209	0.57304	0.57001	0.57054	0.57298	0.57475	0.57337	0.57242	0.56997	0.56525	0.55661	0.55462	0.54415	0.53725	0.53495	0.52611	0.51347	0.50478	0.5006	0.50078	0.4979	0.49898	0.49859
0.40995	0.41654	0.42273	0.43656	0.44062	0.45071	0.4644	0.48437	0.50192	0.51059	0.53053	0.54945	0.56139	0.56723	0.575	0.57396	0.57465	0.57555	0.57631	0.57622	0.57659	0.57528	0.57481	0.57399	0.5737	0.57088	0.56876	0.56855	0.56985	0.56743	0.56806	0.57031	0.57258	0.57189	0.57098	0.56857	0.56421	0.55685	0.55511	0.54503	0.53925	0.53735	0.52905	0.51656	0.50815	0.5041	0.50451	0.50207	0.50335	0.50289
0.40735	0.4138	0.41977	0.43363	0.43772	0.44755	0.46111	0.48096	0.49839	0.50729	0.52724	0.54635	0.55872	0.56488	0.57309	0.57234	0.57331	0.57441	0.57501	0.57478	0.57512	0.57374	0.57289	0.57203	0.57153	0.56831	0.56599	0.56596	0.56718	0.5647	0.56534	0.56775	0.5701	0.56926	0.56848	0.56604	0.5617	0.55454	0.55293	0.54298	0.53753	0.53609	0.52809	0.51568	0.50718	0.50335	0.50451	0.50248	0.50407	0.5039
0.41192	0.41795	0.42402	0.43743	0.4417	0.45136	0.46473	0.48483	0.50205	0.51069	0.53038	0.54956	0.56219	0.56859	0.57649	0.57544	0.57652	0.5774	0.57817	0.57777	0.57792	0.57627	0.57533	0.57445	0.57372	0.57046	0.56816	0.56811	0.5693	0.567	0.56758	0.56992	0.57237	0.57149	0.57058	0.56791	0.56384	0.55681	0.55547	0.54581	0.54079	0.53964	0.53163	0.51929	0.51073	0.50696	0.50852	0.50662	0.50779	0.5075
0.41452	0.42111	0.42714	0.44017	0.44474	0.45466	0.46767	0.48724	0.50422	0.51302	0.53272	0.55142	0.56391	0.57045	0.57865	0.57742	0.57868	0.57919	0.57972	0.57915	0.5794	0.57741	0.5763	0.5752	0.57438	0.5713	0.56908	0.56922	0.57086	0.56873	0.56944	0.57206	0.57432	0.5738	0.57297	0.57044	0.56665	0.55974	0.55918	0.54988	0.54439	0.543	0.53501	0.522	0.51312	0.50932	0.51053	0.50851	0.50938	0.50899
0.40999	0.41691	0.42358	0.43614	0.44032	0.4499	0.46305	0.48264	0.50015	0.50937	0.52961	0.54827	0.56089	0.56792	0.57631	0.57483	0.57609	0.57666	0.57707	0.57596	0.57606	0.57372	0.57234	0.5711	0.5701	0.5668	0.5644	0.56442	0.56648	0.56475	0.5653	0.56769	0.57018	0.57022	0.5693	0.56695	0.56357	0.55707	0.55692	0.54844	0.54325	0.54163	0.53402	0.52101	0.51249	0.50854	0.50972	0.50759	0.50828	0.50791
0.40944	0.41613	0.42267	0.43484	0.43904	0.44844	0.46134	0.48063	0.4979	0.50706	0.5271	0.54545	0.55794	0.56496	0.57329	0.57182	0.57307	0.57367	0.57412	0.57294	0.57303	0.57056	0.56898	0.56777	0.56635	0.56293	0.56066	0.56115	0.56347	0.56196	0.56264	0.56507	0.56789	0.56808	0.56754	0.56496	0.56199	0.55608	0.55631	0.54845	0.54341	0.54171	0.53415	0.52107	0.51267	0.50872	0.50997	0.50777	0.50826	0.50774
0.40677	0.41362	0.42014	0.43263	0.4365	0.4455	0.45844	0.47752	0.49505	0.50405	0.52451	0.54284	0.55518	0.56227	0.5708	0.56936	0.57076	0.57139	0.57206	0.57093	0.57107	0.5686	0.56715	0.56594	0.56456	0.56113	0.55881	0.55932	0.56176	0.56022	0.56088	0.5631	0.56577	0.56628	0.56587	0.56328	0.56033	0.55447	0.5548	0.54788	0.5427	0.54088	0.53369	0.52082	0.51297	0.50912	0.51032	0.5077	0.50791	0.50725
0.41557	0.42259	0.42854	0.44093	0.44469	0.45362	0.46611	0.48484	0.50197	0.51023	0.52966	0.54782	0.55983	0.56663	0.57457	0.57285	0.57442	0.57511	0.57575	0.57459	0.57473	0.57234	0.57098	0.56988	0.56854	0.5652	0.56295	0.56367	0.56628	0.56501	0.56577	0.56826	0.57047	0.57067	0.57013	0.56711	0.56425	0.55785	0.55832	0.55116	0.54557	0.54339	0.53493	0.52164	0.51348	0.50961	0.51071	0.50756	0.50717	0.50614
0.41404	0.42088	0.42659	0.43887	0.44275	0.45157	0.4638	0.48226	0.49886	0.50686	0.52606	0.54399	0.55565	0.56219	0.56999	0.56817	0.56984	0.57057	0.57114	0.56991	0.57002	0.56764	0.56631	0.56516	0.56359	0.56021	0.5579	0.55865	0.56134	0.56025	0.56107	0.56368	0.5661	0.56624	0.56559	0.5627	0.55977	0.55355	0.55409	0.54694	0.54143	0.53912	0.53064	0.51743	0.50918	0.50515	0.50619	0.5027	0.50214	0.50097
0.41342	0.42023	0.42595	0.43811	0.44192	0.45047	0.46272	0.48106	0.49732	0.50549	0.52444	0.54198	0.55351	0.56003	0.56777	0.566	0.5676	0.56842	0.56909	0.56791	0.56795	0.56578	0.56457	0.56336	0.56161	0.55819	0.55575	0.5565	0.55897	0.55799	0.55888	0.56155	0.56409	0.56434	0.56355	0.56096	0.55815	0.55222	0.55314	0.54608	0.54096	0.53845	0.53	0.5169	0.50854	0.50451	0.5055	0.50182	0.50112	0.49975
0.41055	0.41821	0.42425	0.43814	0.44214	0.45053	0.46392	0.4823	0.49851	0.50634	0.52447	0.54181	0.55252	0.55776	0.56392	0.56094	0.56247	0.56294	0.56352	0.56224	0.5622	0.56011	0.55902	0.55782	0.5563	0.55337	0.55105	0.55221	0.55505	0.55418	0.55522	0.55778	0.5604	0.56011	0.55917	0.55661	0.55278	0.54614	0.54656	0.53935	0.53417	0.53179	0.52307	0.51003	0.50178	0.49747	0.49844	0.49497	0.49474	0.49319
0.40338	0.41201	0.41851	0.43436	0.43846	0.44746	0.46171	0.47967	0.4958	0.50314	0.52056	0.53752	0.54711	0.55114	0.55576	0.55228	0.55305	0.5531	0.55328	0.55186	0.55181	0.5497	0.54869	0.5474	0.54628	0.54387	0.54202	0.5433	0.54628	0.54548	0.54666	0.54923	0.55168	0.55075	0.54939	0.54671	0.54193	0.53481	0.53442	0.52639	0.52084	0.51838	0.50954	0.49621	0.48794	0.48371	0.48483	0.48146	0.48146	0.48021
0.39991	0.40897	0.41595	0.43269	0.43677	0.44617	0.46091	0.47887	0.4944	0.50153	0.518	0.5346	0.54284	0.54506	0.54845	0.54432	0.54444	0.54446	0.54473	0.54341	0.54339	0.54154	0.54087	0.53999	0.53947	0.53812	0.53655	0.53795	0.54117	0.54064	0.54211	0.54464	0.54678	0.5457	0.54384	0.54093	0.53568	0.52808	0.52709	0.51829	0.51272	0.50985	0.50003	0.48629	0.47778	0.4733	0.47342	0.47016	0.47004	0.46901
0.39724	0.40676	0.414	0.43147	0.43554	0.44548	0.46059	0.47825	0.49397	0.5011	0.51779	0.53463	0.54265	0.54464	0.54763	0.54331	0.54313	0.5429	0.54311	0.54153	0.54148	0.53957	0.53894	0.53799	0.53772	0.53668	0.53515	0.53678	0.5401	0.53965	0.54136	0.54401	0.54607	0.5448	0.54266	0.53958	0.53423	0.52638	0.52518	0.51616	0.51041	0.50743	0.4974	0.48335	0.47472	0.47016	0.46988	0.46658	0.46665	0.46554
0.39009	0.40006	0.40751	0.42576	0.43011	0.44074	0.45645	0.4735	0.48868	0.4957	0.51221	0.52869	0.53631	0.53782	0.54021	0.53592	0.53529	0.53512	0.53514	0.53361	0.53364	0.53191	0.5313	0.53046	0.53043	0.52979	0.52836	0.53058	0.53444	0.53427	0.53657	0.53921	0.54127	0.54014	0.53758	0.53391	0.52792	0.52008	0.51827	0.50881	0.50289	0.49898	0.48846	0.47391	0.46506	0.46032	0.45981	0.45638	0.45649	0.45539
0.39237	0.402	0.40914	0.42675	0.43084	0.44149	0.45689	0.47361	0.48847	0.49545	0.51192	0.52812	0.53573	0.53733	0.53961	0.53534	0.53457	0.53428	0.53443	0.53297	0.53306	0.53121	0.53064	0.52983	0.52991	0.52921	0.52785	0.5301	0.53408	0.53399	0.53638	0.53893	0.54097	0.53992	0.53759	0.53423	0.52848	0.5209	0.51926	0.51014	0.50435	0.50068	0.49033	0.47597	0.46741	0.46271	0.46223	0.45901	0.45872	0.45752
0.38629	0.39648	0.40397	0.42186	0.42609	0.43678	0.45263	0.46893	0.48309	0.48972	0.50604	0.52158	0.52817	0.52939	0.53135	0.52702	0.52602	0.52569	0.52581	0.52428	0.52441	0.5224	0.52191	0.52116	0.52158	0.52138	0.51993	0.52215	0.52632	0.52602	0.52848	0.53095	0.533	0.53198	0.52935	0.52574	0.51962	0.51191	0.51017	0.50093	0.49512	0.49113	0.4808	0.46613	0.45753	0.45266	0.45221	0.44906	0.44903	0.44797
0.39493	0.40515	0.41308	0.42979	0.43392	0.44424	0.45938	0.47567	0.48959	0.49662	0.513	0.52893	0.53625	0.53857	0.5408	0.53712	0.53665	0.5364	0.53661	0.53509	0.53528	0.53322	0.53279	0.53199	0.53233	0.53192	0.5303	0.53246	0.53686	0.53659	0.53884	0.54121	0.54341	0.54225	0.53922	0.53531	0.5297	0.52265	0.52118	0.51219	0.50661	0.50242	0.49248	0.47803	0.46962	0.46501	0.46484	0.46202	0.46202	0.46084
0.40479	0.41335	0.42022	0.43502	0.43916	0.44956	0.46397	0.48039	0.49441	0.50168	0.51751	0.53453	0.54266	0.54577	0.54981	0.54709	0.54684	0.54678	0.54714	0.54603	0.54648	0.54451	0.54411	0.54363	0.54392	0.54337	0.54201	0.54408	0.54865	0.5486	0.55111	0.5538	0.55644	0.55502	0.55276	0.54978	0.54464	0.53855	0.53799	0.52992	0.52523	0.52127	0.51165	0.49797	0.48958	0.48535	0.48527	0.48295	0.48299	0.48186
0.40844	0.4162	0.42309	0.43676	0.44088	0.45145	0.46525	0.48153	0.49595	0.50318	0.52118	0.53998	0.54983	0.55563	0.56048	0.55824	0.55857	0.5585	0.5586	0.55727	0.55784	0.55546	0.55455	0.55362	0.55369	0.55216	0.55033	0.55268	0.55758	0.55711	0.55943	0.56199	0.56506	0.56371	0.56225	0.55972	0.55463	0.54887	0.5489	0.54115	0.53641	0.5327	0.52381	0.5105	0.50191	0.49793	0.49883	0.49709	0.4983	0.49777
0.42353	0.42981	0.43582	0.44882	0.45181	0.46174	0.47438	0.49109	0.50753	0.51456	0.53349	0.55389	0.56463	0.57154	0.57784	0.57608	0.57677	0.57704	0.57775	0.57655	0.57739	0.57529	0.5742	0.57328	0.57324	0.57148	0.56973	0.57195	0.57717	0.57654	0.57871	0.58113	0.58421	0.58298	0.58272	0.58149	0.57665	0.57103	0.57202	0.56558	0.56079	0.55767	0.54947	0.53705	0.52898	0.52514	0.52637	0.52532	0.52656	0.5264
0.43315	0.43873	0.44478	0.45675	0.45827	0.46738	0.48008	0.49769	0.51511	0.52329	0.54291	0.56509	0.57838	0.58744	0.59476	0.59374	0.59416	0.59475	0.59519	0.59362	0.59413	0.59188	0.59079	0.58923	0.58896	0.58704	0.58488	0.58691	0.59171	0.59118	0.59274	0.59486	0.59901	0.59924	0.59929	0.60037	0.59581	0.5905	0.59289	0.58797	0.58406	0.5821	0.57475	0.56335	0.55626	0.55273	0.55407	0.55406	0.55517	0.55468
0.42857	0.4344	0.44076	0.45224	0.45406	0.46335	0.47622	0.49467	0.51249	0.52139	0.54206	0.56554	0.5808	0.59128	0.59971	0.59952	0.60136	0.602	0.60255	0.60103	0.60143	0.59909	0.59771	0.59612	0.59513	0.59271	0.59044	0.59161	0.59616	0.59515	0.5966	0.59882	0.60389	0.60504	0.60631	0.60856	0.60499	0.60141	0.60607	0.60253	0.5994	0.59835	0.59245	0.5819	0.57532	0.57235	0.5743	0.5748	0.57649	0.57541
0.43748	0.44229	0.4476	0.45858	0.45963	0.46799	0.48087	0.49879	0.51758	0.52735	0.54753	0.57027	0.58507	0.59543	0.60467	0.6049	0.60725	0.60814	0.6093	0.6081	0.60847	0.60646	0.60485	0.60336	0.60137	0.59875	0.59656	0.59717	0.60121	0.60027	0.6014	0.60364	0.60911	0.61049	0.61338	0.61749	0.61458	0.61185	0.61793	0.61622	0.61374	0.61445	0.61012	0.60105	0.59553	0.59312	0.59537	0.59599	0.59775	0.59668
0.43653	0.44017	0.44527	0.45449	0.45578	0.46339	0.47576	0.49341	0.51171	0.52169	0.54195	0.56386	0.57924	0.59057	0.6004	0.60103	0.60381	0.60517	0.60657	0.60561	0.60602	0.60397	0.60225	0.60073	0.59838	0.59563	0.5932	0.59385	0.59772	0.59635	0.59747	0.59979	0.60569	0.60721	0.61057	0.61545	0.61313	0.61129	0.61873	0.61783	0.61589	0.61769	0.61418	0.60547	0.5999	0.59787	0.60072	0.60172	0.60393	0.6031
0.4382	0.44152	0.44687	0.45431	0.45547	0.46286	0.47454	0.49242	0.51069	0.52096	0.54112	0.56217	0.57839	0.59045	0.6013	0.6026	0.60525	0.60666	0.60824	0.60718	0.60769	0.60563	0.60391	0.60237	0.59932	0.5966	0.5943	0.59464	0.5983	0.59707	0.598	0.60016	0.60645	0.60911	0.61269	0.61876	0.61703	0.61674	0.62585	0.6265	0.62458	0.62686	0.62436	0.61629	0.61145	0.60953	0.61262	0.61364	0.61559	0.61441
0.42575	0.42817	0.43296	0.43922	0.44026	0.44708	0.45811	0.4755	0.4938	0.50439	0.52446	0.54551	0.56201	0.57479	0.587	0.5886	0.5914	0.59278	0.5944	0.59324	0.59391	0.59184	0.59005	0.58847	0.58501	0.582	0.57944	0.57968	0.58308	0.58161	0.58244	0.58467	0.59108	0.59428	0.59913	0.60635	0.60516	0.6056	0.61633	0.61799	0.61631	0.61939	0.61822	0.61058	0.60619	0.60449	0.60794	0.60934	0.61138	0.61052
0.43249	0.43495	0.43953	0.44532	0.4464	0.45269	0.46348	0.48012	0.49747	0.50805	0.52718	0.54665	0.56268	0.57504	0.58726	0.58882	0.59195	0.59335	0.59485	0.59365	0.59432	0.59222	0.5904	0.58883	0.58488	0.58183	0.57905	0.57944	0.58227	0.58082	0.58149	0.58369	0.59026	0.59372	0.59879	0.60613	0.60543	0.60666	0.61792	0.62032	0.61908	0.62231	0.62192	0.6145	0.61042	0.60876	0.61208	0.61324	0.61513	0.61416
0.43431	0.43639	0.4406	0.44581	0.44666	0.45263	0.46282	0.47864	0.49532	0.5056	0.52397	0.54274	0.55844	0.57057	0.58273	0.58425	0.58772	0.58925	0.59078	0.58968	0.59036	0.58806	0.58617	0.58465	0.5805	0.57747	0.57459	0.57502	0.5777	0.57638	0.57698	0.57919	0.58585	0.58949	0.59462	0.60239	0.60215	0.60347	0.61495	0.61804	0.61711	0.62048	0.6205	0.61354	0.60983	0.60831	0.61164	0.61285	0.61465	0.61361
0.42917	0.43119	0.43513	0.44017	0.4406	0.44625	0.4559	0.47108	0.48734	0.49742	0.5151	0.53349	0.5489	0.56088	0.57331	0.57506	0.57898	0.58071	0.58209	0.58105	0.58169	0.5794	0.57748	0.57589	0.57163	0.56829	0.56558	0.5658	0.56835	0.56695	0.56745	0.56962	0.57616	0.57983	0.58547	0.59331	0.5934	0.59493	0.60685	0.61019	0.60988	0.61362	0.61389	0.60778	0.60459	0.60328	0.60677	0.60793	0.60969	0.6086
0.42729	0.42902	0.43273	0.43744	0.43746	0.44256	0.45152	0.46601	0.48156	0.49138	0.50839	0.52602	0.54105	0.55289	0.56496	0.56686	0.57088	0.57286	0.57428	0.57322	0.57395	0.57182	0.57013	0.56851	0.56407	0.56068	0.55801	0.55823	0.56059	0.55933	0.55975	0.5618	0.56834	0.57196	0.57768	0.58551	0.58583	0.58755	0.59926	0.60283	0.60321	0.60706	0.60757	0.60236	0.59999	0.59901	0.60244	0.60358	0.60528	0.60412
0.42437	0.42571	0.42895	0.43308	0.43236	0.43659	0.4446	0.45838	0.47305	0.48215	0.49828	0.51454	0.52902	0.5408	0.55243	0.55417	0.55816	0.5603	0.56174	0.56074	0.5615	0.55928	0.55748	0.55603	0.55166	0.54823	0.54546	0.54562	0.54765	0.54656	0.54677	0.54874	0.55517	0.55897	0.56447	0.57245	0.57308	0.57426	0.58575	0.59051	0.59189	0.59636	0.597	0.59284	0.59114	0.59045	0.59386	0.59524	0.59683	0.59576
0.4353	0.43728	0.44057	0.44441	0.44365	0.44732	0.45488	0.46779	0.4814	0.48973	0.5043	0.51897	0.53296	0.54382	0.55362	0.55497	0.55913	0.56075	0.56237	0.5613	0.56197	0.55968	0.558	0.55662	0.55226	0.54883	0.54616	0.54642	0.54811	0.547	0.54719	0.549	0.55519	0.55878	0.5638	0.57068	0.57132	0.57189	0.58317	0.58769	0.58902	0.59355	0.59418	0.5903	0.58874	0.58803	0.59111	0.59238	0.59345	0.59222
0.43136	0.43308	0.43597	0.43957	0.43834	0.44132	0.44808	0.46043	0.47331	0.48071	0.49466	0.50888	0.52222	0.53293	0.54251	0.54393	0.54809	0.55003	0.55199	0.55071	0.55144	0.54954	0.54774	0.54676	0.54254	0.5393	0.53661	0.53681	0.53836	0.5374	0.53745	0.53906	0.54528	0.54889	0.55367	0.56063	0.56153	0.56222	0.57363	0.57909	0.58051	0.58565	0.5865	0.58331	0.58156	0.58071	0.58395	0.58565	0.58663	0.58567
0.42843	0.43043	0.4332	0.43642	0.43495	0.43722	0.44296	0.45428	0.46595	0.47232	0.48461	0.497	0.50989	0.51995	0.52895	0.5298	0.5342	0.53592	0.53778	0.53652	0.53725	0.53556	0.53381	0.5329	0.52823	0.52515	0.52265	0.52295	0.52409	0.52302	0.5229	0.52436	0.53068	0.5344	0.5393	0.54636	0.54768	0.54835	0.55985	0.56587	0.56755	0.5726	0.57358	0.57074	0.56951	0.56898	0.57207	0.57375	0.57447	0.57349
0.42882	0.4313	0.43429	0.43662	0.43513	0.4376	0.44265	0.45365	0.4649	0.47021	0.48203	0.49444	0.50755	0.51785	0.5261	0.52684	0.53139	0.53285	0.5349	0.53348	0.53426	0.53222	0.53037	0.52951	0.52483	0.5219	0.51982	0.5201	0.52157	0.52083	0.52081	0.5221	0.52861	0.53243	0.53719	0.54377	0.54517	0.54566	0.55673	0.56235	0.56372	0.56816	0.5687	0.56548	0.56411	0.56335	0.56632	0.5677	0.56791	0.56686
0.42763	0.43051	0.43389	0.43658	0.43477	0.43735	0.44197	0.45294	0.46369	0.46862	0.48028	0.49287	0.5065	0.51687	0.52447	0.52521	0.52971	0.53116	0.53323	0.5316	0.53228	0.53009	0.52816	0.52714	0.52251	0.51945	0.5173	0.51747	0.51887	0.51817	0.51802	0.51907	0.52512	0.52864	0.53275	0.53894	0.53994	0.54016	0.55044	0.55587	0.55695	0.56142	0.56159	0.55841	0.55689	0.55604	0.55935	0.56082	0.56074	0.55961
0.44225	0.44525	0.44874	0.45088	0.44867	0.45153	0.45506	0.46469	0.47477	0.47941	0.49012	0.50174	0.51472	0.52484	0.53136	0.53237	0.53648	0.5376	0.53922	0.53754	0.5382	0.53549	0.53351	0.53235	0.52763	0.52468	0.52271	0.52287	0.52408	0.52346	0.52329	0.52414	0.53037	0.53365	0.53682	0.54231	0.54313	0.54298	0.55243	0.55705	0.55803	0.56175	0.56121	0.55781	0.55624	0.55543	0.55869	0.55993	0.55949	0.55838
0.44022	0.4437	0.44704	0.44961	0.44733	0.45041	0.45381	0.46278	0.47169	0.47562	0.48534	0.4967	0.50949	0.51908	0.5249	0.52543	0.52935	0.53027	0.53168	0.52966	0.53013	0.52727	0.52523	0.52389	0.51907	0.51626	0.51449	0.51468	0.51597	0.51552	0.51533	0.51618	0.52213	0.52532	0.52805	0.53293	0.53344	0.53274	0.54162	0.54616	0.54694	0.55065	0.5494	0.54544	0.54408	0.54313	0.54632	0.54733	0.54657	0.54512
0.44147	0.44508	0.44839	0.45092	0.4483	0.4514	0.454	0.46235	0.47039	0.47383	0.48277	0.49379	0.50634	0.51562	0.5206	0.52127	0.52519	0.52615	0.52747	0.52536	0.5258	0.52302	0.521	0.51954	0.5148	0.51201	0.51011	0.51043	0.51155	0.51131	0.51096	0.51177	0.51748	0.52044	0.52278	0.52724	0.52753	0.52658	0.53461	0.53825	0.53884	0.5422	0.54016	0.53604	0.5342	0.53316	0.53637	0.53715	0.53624	0.53462
0.44457	0.44823	0.45156	0.45336	0.45041	0.45327	0.45456	0.46175	0.46897	0.47203	0.48027	0.49023	0.50204	0.51085	0.51566	0.51651	0.5204	0.5214	0.52262	0.52067	0.52114	0.5184	0.51642	0.51499	0.51032	0.50758	0.50575	0.50611	0.50724	0.5072	0.50682	0.50768	0.51321	0.51601	0.51781	0.52141	0.52193	0.52093	0.52833	0.53184	0.53277	0.53589	0.53335	0.52933	0.52763	0.52653	0.52941	0.53003	0.52905	0.52727
0.45407	0.4574	0.46027	0.46179	0.45834	0.46096	0.4614	0.46731	0.47356	0.47618	0.48328	0.49213	0.50284	0.51103	0.51486	0.51571	0.51923	0.52033	0.52131	0.51939	0.51998	0.51717	0.51533	0.51373	0.50896	0.50633	0.50477	0.50537	0.50656	0.5068	0.50637	0.50728	0.51227	0.51474	0.51619	0.51977	0.52005	0.51882	0.52503	0.52828	0.5286	0.53085	0.52737	0.52309	0.52164	0.52053	0.5232	0.52327	0.52186	0.52
0.45689	0.4605	0.46342	0.46523	0.4615	0.46364	0.46395	0.46915	0.47498	0.47719	0.48371	0.49132	0.50077	0.5082	0.51108	0.51155	0.51493	0.51582	0.5167	0.51472	0.51521	0.51238	0.51055	0.50896	0.50434	0.50203	0.50044	0.501	0.5021	0.50232	0.50179	0.5026	0.50721	0.50943	0.5105	0.5137	0.51372	0.51197	0.51776	0.52089	0.52083	0.52255	0.51875	0.5142	0.51266	0.51135	0.51363	0.51329	0.5116	0.50973
0.45761	0.46129	0.46427	0.46619	0.4622	0.46433	0.46392	0.46853	0.47377	0.47575	0.48132	0.48817	0.49713	0.50416	0.50677	0.50729	0.51053	0.51125	0.51204	0.51003	0.51046	0.50758	0.50577	0.50407	0.4994	0.49682	0.49522	0.49569	0.49667	0.49684	0.49622	0.49701	0.50135	0.50337	0.50423	0.50699	0.50686	0.50503	0.51046	0.51333	0.5133	0.51489	0.51078	0.50641	0.505	0.50356	0.50589	0.50546	0.50342	0.50149
0.46407	0.46776	0.47042	0.47361	0.46997	0.47232	0.47233	0.4765	0.48093	0.48271	0.4877	0.4945	0.50327	0.50944	0.51125	0.51173	0.51481	0.51575	0.51634	0.51457	0.51503	0.51236	0.51062	0.50886	0.50413	0.50154	0.50009	0.5007	0.50168	0.50181	0.50123	0.50204	0.50614	0.50727	0.50775	0.51015	0.50864	0.50613	0.51063	0.51266	0.5123	0.51333	0.50847	0.50386	0.50193	0.50029	0.50276	0.50237	0.50058	0.49876
0.46613	0.47028	0.47313	0.4766	0.4725	0.47468	0.47399	0.47724	0.48107	0.48227	0.48694	0.4928	0.50069	0.50625	0.50775	0.50809	0.51098	0.51206	0.51223	0.51066	0.51136	0.50864	0.50704	0.50522	0.50058	0.49791	0.49633	0.49699	0.49809	0.49791	0.49718	0.49818	0.50156	0.50214	0.50189	0.50387	0.50171	0.49842	0.50185	0.50338	0.50237	0.50262	0.49676	0.49191	0.49009	0.48832	0.49092	0.49052	0.48951	0.48825
0.46607	0.4706	0.47317	0.47614	0.47248	0.47463	0.47337	0.47615	0.47941	0.4803	0.48452	0.48963	0.49738	0.5026	0.50398	0.50418	0.50737	0.50819	0.50815	0.50676	0.50754	0.50486	0.50334	0.50155	0.49691	0.49414	0.49263	0.49346	0.49465	0.49447	0.49392	0.49513	0.49817	0.49837	0.49807	0.49894	0.49663	0.49314	0.49673	0.49758	0.49649	0.49647	0.49016	0.48514	0.48313	0.48152	0.48399	0.48323	0.4825	0.481
0.46075	0.46581	0.46875	0.47167	0.4682	0.47032	0.46964	0.4722	0.4752	0.47632	0.48051	0.48502	0.49322	0.49843	0.49931	0.49942	0.50269	0.50348	0.50356	0.50231	0.50303	0.50033	0.49885	0.49702	0.49223	0.48947	0.4879	0.48889	0.48999	0.48965	0.48914	0.49035	0.4938	0.49441	0.49434	0.49555	0.49349	0.48977	0.49391	0.49511	0.49403	0.49437	0.48848	0.48377	0.482	0.48058	0.48325	0.48272	0.48204	0.48052
0.46586	0.47103	0.47397	0.47716	0.47339	0.47539	0.47522	0.47818	0.4814	0.48288	0.48697	0.49149	0.49939	0.50469	0.50577	0.50582	0.50885	0.5097	0.50971	0.50845	0.50923	0.5066	0.50506	0.50328	0.49866	0.49579	0.49413	0.49508	0.49616	0.49629	0.49581	0.49694	0.50032	0.5008	0.50059	0.50178	0.49946	0.49531	0.49905	0.49994	0.49941	0.50009	0.49446	0.48985	0.48811	0.48666	0.48917	0.48892	0.48843	0.48744
0.45351	0.45859	0.46125	0.46407	0.46087	0.46361	0.46385	0.46667	0.47042	0.47239	0.47749	0.48345	0.49244	0.49863	0.50008	0.50071	0.50404	0.50495	0.50498	0.50381	0.50473	0.50195	0.50034	0.49843	0.49375	0.49059	0.48915	0.49035	0.4922	0.49247	0.49224	0.49356	0.49716	0.49749	0.49819	0.49987	0.49793	0.49456	0.49902	0.49993	0.49883	0.49933	0.49397	0.48962	0.48775	0.48677	0.48967	0.48941	0.48917	0.48826
0.46349	0.46822	0.47052	0.47316	0.46984	0.47261	0.47251	0.4756	0.47939	0.48127	0.48596	0.49173	0.50053	0.5065	0.50809	0.50858	0.51154	0.51254	0.51264	0.51158	0.51264	0.50989	0.50824	0.50643	0.5016	0.49858	0.49755	0.49871	0.50045	0.5011	0.50101	0.50242	0.50572	0.50557	0.50605	0.50779	0.50575	0.50241	0.50667	0.50726	0.50609	0.50668	0.50084	0.49666	0.4946	0.49367	0.49652	0.4966	0.4965	0.49559
0.47087	0.47607	0.47868	0.48242	0.47871	0.48152	0.48131	0.48476	0.48897	0.49076	0.49531	0.50107	0.50944	0.51457	0.516	0.51643	0.51935	0.52039	0.52053	0.51975	0.52079	0.51837	0.51667	0.51498	0.51021	0.50708	0.50639	0.50726	0.50913	0.51013	0.50992	0.51099	0.51371	0.51303	0.51316	0.51485	0.51217	0.50858	0.51161	0.51154	0.51038	0.51068	0.50443	0.50051	0.49844	0.49736	0.50021	0.50069	0.50063	0.50014
0.49316	0.49917	0.50194	0.50497	0.50169	0.50424	0.50303	0.50539	0.5083	0.50965	0.51267	0.51589	0.52358	0.52824	0.52906	0.52931	0.53243	0.53334	0.53328	0.53277	0.53393	0.53134	0.5297	0.52821	0.52331	0.52049	0.51967	0.5203	0.5217	0.5228	0.52245	0.52355	0.52585	0.52477	0.52343	0.52411	0.52163	0.51756	0.51999	0.51932	0.51844	0.51899	0.5129	0.50863	0.50635	0.50516	0.50782	0.50818	0.508	0.50752
0.48542	0.49154	0.4943	0.49756	0.49437	0.49714	0.49642	0.49908	0.50251	0.50422	0.50742	0.51162	0.51982	0.5247	0.52567	0.52607	0.52965	0.53056	0.53052	0.53021	0.53125	0.52864	0.52698	0.52549	0.52043	0.51749	0.51673	0.51703	0.51833	0.51969	0.51934	0.52054	0.52281	0.52172	0.52049	0.52094	0.51862	0.51449	0.51726	0.51631	0.51587	0.51668	0.5106	0.50669	0.50477	0.50377	0.50687	0.50763	0.50763	0.50716
0.48466	0.49087	0.49351	0.49684	0.49382	0.49687	0.49652	0.49944	0.50306	0.50483	0.50813	0.51284	0.52136	0.5263	0.52725	0.52759	0.53138	0.53221	0.53217	0.53188	0.53291	0.53016	0.52843	0.52694	0.52188	0.51882	0.51802	0.51834	0.51965	0.52103	0.5206	0.52187	0.52415	0.52295	0.52185	0.52262	0.52018	0.51575	0.51857	0.51738	0.51662	0.51745	0.51124	0.50731	0.50512	0.50408	0.50723	0.50796	0.50782	0.50729
0.48799	0.49437	0.49723	0.50037	0.49756	0.5006	0.50039	0.50357	0.50705	0.50881	0.51174	0.51616	0.52464	0.5294	0.53027	0.53058	0.53466	0.53549	0.53547	0.53529	0.53629	0.53361	0.53192	0.53063	0.52536	0.52249	0.52173	0.52178	0.52308	0.52465	0.52428	0.52551	0.52759	0.52651	0.52509	0.52583	0.52378	0.51975	0.52334	0.52236	0.52194	0.523	0.51693	0.51339	0.51125	0.51041	0.51369	0.51474	0.51461	0.51396
0.48408	0.49136	0.49479	0.49843	0.496	0.49977	0.50023	0.50463	0.5092	0.51151	0.51575	0.52173	0.53086	0.53672	0.53841	0.53896	0.54299	0.54387	0.54395	0.54347	0.54434	0.54156	0.5398	0.53843	0.53342	0.53053	0.52988	0.52937	0.53093	0.53277	0.53242	0.53356	0.53519	0.53367	0.53169	0.53262	0.53031	0.5264	0.5292	0.52709	0.52607	0.52719	0.52151	0.51781	0.51544	0.51473	0.51811	0.51912	0.51907	0.51872
0.48166	0.48989	0.49363	0.49843	0.49711	0.5022	0.50452	0.51043	0.51657	0.51972	0.52522	0.53347	0.54439	0.55147	0.554	0.55483	0.55926	0.56033	0.5607	0.56006	0.56085	0.55814	0.55643	0.55515	0.55055	0.54807	0.54755	0.54679	0.54853	0.5504	0.5503	0.55161	0.55299	0.55133	0.54842	0.54968	0.54751	0.54342	0.54724	0.5448	0.54294	0.5442	0.5392	0.53547	0.53285	0.53236	0.53634	0.53777	0.53773	0.53713
0.48495	0.4935	0.4973	0.50248	0.50107	0.50623	0.50839	0.51421	0.52045	0.5236	0.5291	0.53759	0.54829	0.55534	0.55774	0.55854	0.56303	0.5641	0.56432	0.56356	0.56431	0.56168	0.55992	0.55862	0.55395	0.55152	0.5509	0.55001	0.55171	0.55378	0.55362	0.55496	0.55625	0.55457	0.55156	0.55267	0.55044	0.54614	0.54981	0.54724	0.54541	0.54632	0.54108	0.53722	0.53457	0.53414	0.53797	0.53933	0.53915	0.53848
0.48672	0.49569	0.49945	0.50518	0.50405	0.50941	0.51183	0.51758	0.5239	0.52711	0.53251	0.54122	0.55189	0.55855	0.56052	0.56113	0.56563	0.56644	0.56638	0.56555	0.56608	0.56325	0.56148	0.56015	0.55547	0.55297	0.55253	0.55157	0.55342	0.55555	0.55545	0.55684	0.55801	0.55601	0.55293	0.55371	0.55118	0.54658	0.55002	0.54711	0.54504	0.54538	0.53979	0.53559	0.53262	0.53218	0.53602	0.53738	0.53713	0.53644
0.52181	0.53033	0.5338	0.53782	0.53641	0.54112	0.54217	0.5474	0.55323	0.55535	0.55905	0.5647	0.57424	0.57995	0.58138	0.58117	0.58514	0.58533	0.58527	0.58427	0.58517	0.58232	0.58074	0.57957	0.57469	0.57249	0.57221	0.57142	0.57286	0.57476	0.57435	0.57567	0.57751	0.576	0.57264	0.57296	0.57056	0.56551	0.56859	0.56631	0.56367	0.56332	0.55785	0.55347	0.55046	0.54927	0.55242	0.55189	0.55047	0.54918
0.52768	0.53631	0.54012	0.54427	0.54267	0.54745	0.5483	0.55397	0.56015	0.56202	0.56553	0.57119	0.58042	0.58562	0.5863	0.58566	0.5895	0.58937	0.58928	0.58804	0.58889	0.58583	0.58421	0.58301	0.57833	0.57618	0.57588	0.57481	0.57624	0.57801	0.57756	0.57886	0.58063	0.57903	0.57535	0.57561	0.57313	0.56756	0.57062	0.5682	0.56489	0.56438	0.55866	0.5539	0.55092	0.54958	0.55266	0.55188	0.55042	0.54908
0.52482	0.53333	0.53715	0.5411	0.53975	0.54471	0.54568	0.55165	0.55789	0.55999	0.56408	0.56992	0.57954	0.58506	0.58591	0.58539	0.58915	0.58912	0.589	0.58771	0.58845	0.58534	0.58364	0.58232	0.57749	0.57498	0.57459	0.57329	0.57467	0.57636	0.57603	0.57735	0.57905	0.57728	0.57363	0.57362	0.57117	0.56562	0.56881	0.56638	0.56294	0.56237	0.55685	0.552	0.54901	0.5477	0.55089	0.55008	0.54873	0.54729
0.52561	0.53386	0.53767	0.54133	0.53998	0.54461	0.54538	0.55122	0.55776	0.55998	0.56431	0.56995	0.57949	0.58521	0.58593	0.5854	0.58911	0.5888	0.58863	0.58735	0.58799	0.58478	0.58295	0.58154	0.57663	0.57395	0.57357	0.57204	0.57355	0.57521	0.57474	0.57606	0.5775	0.57563	0.57192	0.57166	0.56913	0.56365	0.56681	0.56455	0.56091	0.5603	0.55488	0.54996	0.54702	0.54575	0.54911	0.54855	0.54757	0.5463
0.52772	0.53603	0.54017	0.54383	0.54294	0.54806	0.54887	0.55466	0.56098	0.56332	0.56787	0.57326	0.58272	0.5883	0.58875	0.58792	0.59138	0.59075	0.59033	0.5887	0.58927	0.58576	0.58378	0.5821	0.57687	0.5741	0.57353	0.57182	0.5733	0.57468	0.57406	0.57542	0.57683	0.57482	0.57104	0.5706	0.5681	0.5628	0.56604	0.56361	0.55966	0.55931	0.5538	0.54869	0.54563	0.54441	0.54789	0.54731	0.54638	0.5453
0.53328	0.54178	0.54598	0.54843	0.54774	0.55272	0.55284	0.55847	0.56422	0.56594	0.56952	0.57418	0.58357	0.58908	0.58928	0.58842	0.59189	0.59107	0.59052	0.58887	0.58955	0.58606	0.58413	0.58253	0.57728	0.57453	0.57403	0.57251	0.574	0.57563	0.57505	0.57676	0.57809	0.57616	0.57198	0.57122	0.56898	0.5636	0.56719	0.56463	0.56067	0.56022	0.5543	0.54894	0.54556	0.54436	0.54774	0.5467	0.54523	0.54389
0.53053	0.53924	0.54278	0.5456	0.54501	0.55013	0.5504	0.55551	0.56132	0.56319	0.56624	0.57083	0.57956	0.58484	0.58533	0.58462	0.58832	0.58739	0.5864	0.58466	0.58538	0.58187	0.57987	0.5783	0.57275	0.56989	0.56938	0.5681	0.56959	0.57163	0.57126	0.57328	0.57512	0.57326	0.56968	0.56928	0.56735	0.56239	0.56624	0.56395	0.56032	0.5598	0.55436	0.5496	0.54643	0.5456	0.54901	0.54759	0.54604	0.54495
0.53693	0.54514	0.54823	0.54879	0.54837	0.55359	0.5531	0.55826	0.56369	0.56528	0.56799	0.57105	0.57967	0.5854	0.58669	0.5862	0.58945	0.58849	0.58755	0.58591	0.58688	0.58335	0.58145	0.58004	0.57462	0.57183	0.5715	0.57047	0.57178	0.5739	0.57355	0.57587	0.57827	0.57707	0.57351	0.57384	0.57249	0.56768	0.57172	0.56972	0.56604	0.5656	0.56046	0.55574	0.55248	0.55172	0.55503	0.55269	0.55025	0.54861
0.52855	0.5373	0.54056	0.54218	0.54152	0.54687	0.54697	0.5522	0.55811	0.55971	0.56255	0.56618	0.5747	0.58019	0.58131	0.58054	0.58376	0.58268	0.58167	0.57989	0.5808	0.57728	0.57554	0.5741	0.56878	0.56606	0.56577	0.56498	0.56631	0.56852	0.56829	0.57066	0.57312	0.57208	0.56862	0.56922	0.56771	0.56237	0.56633	0.56435	0.56031	0.55938	0.55429	0.54954	0.5463	0.54529	0.54855	0.54641	0.544	0.54268
0.5246	0.53365	0.53714	0.53889	0.53833	0.54343	0.54387	0.5488	0.55474	0.55657	0.55937	0.56283	0.57127	0.57668	0.57758	0.57688	0.58035	0.57926	0.5783	0.57651	0.57739	0.57375	0.57199	0.57051	0.56511	0.56228	0.56189	0.56129	0.5627	0.56484	0.56465	0.56692	0.56948	0.56866	0.56511	0.5657	0.56443	0.55926	0.56344	0.56186	0.55787	0.557	0.55234	0.54778	0.54487	0.54413	0.54771	0.54578	0.54346	0.54207
0.53694	0.54523	0.54872	0.54932	0.54888	0.55424	0.55392	0.55851	0.56468	0.56719	0.57111	0.57413	0.58202	0.58809	0.58963	0.58938	0.59254	0.5912	0.59008	0.58837	0.58937	0.58551	0.58379	0.58223	0.57695	0.57439	0.57402	0.57343	0.57495	0.57692	0.5768	0.57908	0.58158	0.58081	0.57732	0.57765	0.57681	0.57233	0.57644	0.57477	0.57053	0.56951	0.56463	0.55993	0.55715	0.55656	0.55993	0.55774	0.55561	0.55427
0.56767	0.57618	0.5786	0.5788	0.57915	0.58393	0.58411	0.5876	0.59329	0.59617	0.59874	0.60013	0.60643	0.61159	0.61224	0.61132	0.61425	0.61218	0.61057	0.60895	0.60979	0.60584	0.60411	0.60275	0.59756	0.59536	0.59513	0.59489	0.59578	0.59849	0.59881	0.6013	0.60364	0.60245	0.5989	0.59829	0.59752	0.59284	0.59586	0.59323	0.58939	0.58782	0.58263	0.577	0.57334	0.57269	0.57559	0.57315	0.57029	0.56868
0.6182	0.62706	0.62857	0.62957	0.62901	0.63166	0.63124	0.63191	0.63733	0.64031	0.64224	0.64092	0.64339	0.64644	0.64668	0.64499	0.64719	0.64448	0.64188	0.64048	0.64136	0.63738	0.63579	0.63438	0.62939	0.62738	0.62707	0.62737	0.62777	0.63055	0.63093	0.633	0.63455	0.63245	0.62812	0.62557	0.62364	0.61789	0.61718	0.61377	0.61039	0.60715	0.60125	0.59505	0.59111	0.58964	0.59162	0.5884	0.58515	0.58387
0.6614	0.67195	0.675	0.67484	0.67359	0.67543	0.67397	0.67385	0.67766	0.68109	0.68151	0.67701	0.67699	0.67913	0.67773	0.67614	0.67686	0.67357	0.67047	0.66911	0.66997	0.66582	0.66464	0.66338	0.65857	0.65728	0.65718	0.65759	0.65683	0.65981	0.65988	0.66179	0.66306	0.66178	0.65473	0.64991	0.64832	0.64166	0.63854	0.63403	0.63117	0.62656	0.61908	0.61152	0.6073	0.60533	0.60588	0.60144	0.59709	0.5953
0.70423	0.71554	0.71773	0.71893	0.71844	0.71885	0.71852	0.7165	0.71937	0.72253	0.72235	0.7143	0.71159	0.71224	0.71056	0.70789	0.70772	0.70405	0.70071	0.69967	0.70071	0.69684	0.69595	0.69449	0.69056	0.68954	0.68901	0.6901	0.68895	0.69133	0.69125	0.69263	0.69297	0.6912	0.68265	0.67614	0.67253	0.66491	0.6589	0.65401	0.65101	0.64568	0.63854	0.62978	0.62485	0.62219	0.62204	0.61636	0.6114	0.60918
0.73841	0.75036	0.75141	0.75342	0.75252	0.75109	0.75003	0.74659	0.74906	0.75061	0.74833	0.73847	0.73227	0.73016	0.72578	0.72155	0.72202	0.71727	0.71382	0.71343	0.71453	0.71091	0.71047	0.70948	0.70654	0.70641	0.70624	0.70775	0.70563	0.70741	0.70751	0.70903	0.70851	0.7054	0.69708	0.68848	0.68463	0.67426	0.66637	0.66078	0.65712	0.65125	0.64262	0.63306	0.62761	0.62448	0.62329	0.61677	0.61127	0.60903
0.76889	0.77995	0.78055	0.78132	0.78096	0.77947	0.77779	0.77353	0.77444	0.77497	0.77111	0.75907	0.75141	0.74834	0.74211	0.737	0.73677	0.73187	0.72865	0.72844	0.72941	0.72574	0.72559	0.72459	0.72191	0.72294	0.72267	0.72447	0.72146	0.72258	0.72246	0.72421	0.72378	0.72057	0.71154	0.7028	0.69905	0.68712	0.67876	0.67202	0.66763	0.66183	0.65179	0.64112	0.63398	0.63013	0.62823	0.62067	0.61408	0.61129
0.81044	0.82047	0.82079	0.82034	0.81965	0.81723	0.81399	0.80902	0.80759	0.80741	0.80028	0.7851	0.77517	0.77025	0.76282	0.75752	0.75523	0.75007	0.74689	0.74689	0.74795	0.74449	0.74461	0.74386	0.74124	0.74276	0.74291	0.74468	0.74084	0.74235	0.74195	0.74349	0.74227	0.73845	0.72738	0.71723	0.71283	0.70068	0.6891	0.68109	0.67695	0.6708	0.65885	0.64711	0.63858	0.63408	0.63112	0.62333	0.61552	0.61266
0.82786	0.83824	0.83903	0.83863	0.83749	0.83429	0.8302	0.8257	0.82331	0.82186	0.81354	0.79791	0.78792	0.78247	0.77441	0.76852	0.76614	0.76106	0.75791	0.75785	0.75875	0.75544	0.75558	0.75467	0.75216	0.75338	0.75357	0.75555	0.75121	0.75285	0.75212	0.75297	0.75165	0.7473	0.7351	0.7236	0.7185	0.70525	0.69162	0.68242	0.67894	0.67224	0.65887	0.64701	0.63786	0.63252	0.62889	0.62037	0.61175	0.60837
0.84942	0.86002	0.86223	0.85961	0.85799	0.85406	0.84792	0.84342	0.83955	0.8376	0.82775	0.81095	0.80051	0.79471	0.78585	0.78034	0.77765	0.77278	0.76993	0.76972	0.77039	0.76716	0.76771	0.76671	0.76429	0.76581	0.766	0.76786	0.76343	0.76487	0.76381	0.76421	0.76221	0.75776	0.74289	0.72928	0.72497	0.71185	0.69777	0.68758	0.68426	0.67696	0.6621	0.64969	0.64009	0.63484	0.63067	0.62132	0.61177	0.60775
0.86349	0.87362	0.87446	0.8719	0.87019	0.86492	0.85856	0.85263	0.8477	0.84483	0.8331	0.81455	0.80255	0.79549	0.78649	0.78027	0.77729	0.77245	0.76955	0.76961	0.77049	0.76762	0.76832	0.76756	0.76565	0.76755	0.76761	0.76983	0.76481	0.76619	0.76513	0.76567	0.76269	0.75787	0.74258	0.72827	0.72371	0.70911	0.69431	0.68419	0.68088	0.67377	0.65819	0.64506	0.63499	0.62949	0.62478	0.61515	0.60485	0.60089
0.88216	0.89086	0.89162	0.88877	0.88551	0.87931	0.87167	0.86534	0.86039	0.85753	0.84429	0.82562	0.81179	0.8035	0.79368	0.78758	0.78376	0.77914	0.77643	0.7768	0.77773	0.77499	0.77596	0.77525	0.7735	0.7756	0.77584	0.77821	0.77315	0.77462	0.77329	0.77352	0.76969	0.76349	0.74725	0.73276	0.72787	0.7128	0.69651	0.68569	0.68202	0.67456	0.6578	0.6445	0.63426	0.62861	0.62338	0.61406	0.6036	0.60037
0.888	0.89742	0.89851	0.89663	0.89299	0.88715	0.87933	0.87217	0.86719	0.86465	0.85153	0.83314	0.81888	0.80997	0.79948	0.7937	0.78971	0.78497	0.78206	0.78249	0.78336	0.78058	0.78181	0.78112	0.77933	0.78147	0.78196	0.78424	0.7793	0.7806	0.77914	0.77906	0.77502	0.76849	0.75185	0.7369	0.73182	0.71692	0.6993	0.68802	0.6838	0.67458	0.65721	0.64355	0.6333	0.62744	0.62166	0.61152	0.60078	0.59743
0.89378	0.90194	0.90237	0.89941	0.89553	0.88904	0.88013	0.87291	0.86725	0.86382	0.84957	0.83104	0.81605	0.8065	0.79563	0.78981	0.78552	0.78099	0.77813	0.7789	0.77986	0.77733	0.7787	0.77823	0.77685	0.77926	0.77989	0.78232	0.77698	0.77823	0.77689	0.77713	0.77247	0.7651	0.74821	0.7326	0.7275	0.71162	0.69358	0.68131	0.67711	0.66803	0.64945	0.63563	0.62481	0.61888	0.61298	0.60274	0.59183	0.58847
0.89441	0.90312	0.90386	0.90101	0.89727	0.89147	0.88276	0.87591	0.86979	0.86628	0.85084	0.83139	0.81572	0.80551	0.79414	0.78829	0.78332	0.7786	0.77574	0.77653	0.77744	0.775	0.77673	0.77645	0.77516	0.778	0.77901	0.78121	0.77592	0.77765	0.77636	0.77666	0.772	0.76458	0.74686	0.73121	0.72616	0.71056	0.69209	0.67943	0.67512	0.66537	0.64627	0.6323	0.62122	0.61523	0.6088	0.5983	0.58709	0.58354
0.89607	0.90482	0.90517	0.9019	0.89798	0.89237	0.88342	0.8765	0.87105	0.86746	0.85209	0.83164	0.81529	0.80474	0.79358	0.78772	0.78256	0.77788	0.77524	0.77616	0.77719	0.77488	0.77669	0.77658	0.77572	0.77895	0.78004	0.78213	0.77702	0.77869	0.77745	0.77788	0.77317	0.76568	0.74794	0.73267	0.72774	0.71192	0.69359	0.68101	0.67607	0.66613	0.64731	0.63325	0.6221	0.61598	0.60925	0.59812	0.58675	0.58332
0.89572	0.90467	0.90504	0.90194	0.8979	0.89223	0.88327	0.87641	0.87102	0.86758	0.85219	0.83163	0.8149	0.80424	0.79309	0.78736	0.78213	0.77765	0.77506	0.77612	0.77723	0.77505	0.77697	0.77697	0.77623	0.77949	0.78057	0.78256	0.77748	0.77912	0.77787	0.77818	0.77329	0.76544	0.74719	0.73177	0.72668	0.71073	0.69211	0.67935	0.67434	0.6643	0.64547	0.63143	0.62022	0.61409	0.6074	0.59629	0.58508	0.58184
0.89556	0.9048	0.9054	0.90258	0.89855	0.89298	0.88414	0.87733	0.87163	0.86816	0.85237	0.83119	0.81411	0.80299	0.79155	0.78572	0.78045	0.77583	0.7733	0.77455	0.7758	0.77372	0.77581	0.77589	0.77537	0.77873	0.77985	0.78202	0.77691	0.77839	0.77713	0.77745	0.77253	0.76463	0.74619	0.73045	0.72511	0.70894	0.69001	0.67691	0.67184	0.66171	0.6426	0.62836	0.61711	0.61088	0.60393	0.59252	0.58123	0.57799
0.89643	0.90568	0.90629	0.90345	0.89947	0.89399	0.88523	0.87872	0.87303	0.86941	0.85347	0.83209	0.81481	0.80361	0.79216	0.78615	0.78079	0.77604	0.77348	0.7748	0.77605	0.77399	0.77621	0.77633	0.77588	0.77923	0.78032	0.78236	0.77709	0.77857	0.77728	0.77762	0.77259	0.76459	0.74596	0.73014	0.72478	0.70845	0.68933	0.67599	0.67081	0.66057	0.64118	0.62696	0.61566	0.60941	0.60234	0.5908	0.57942	0.57627
0.89659	0.90598	0.90657	0.90399	0.90007	0.89468	0.88601	0.87973	0.87413	0.87045	0.85439	0.83267	0.81508	0.80357	0.79195	0.78573	0.78029	0.77544	0.77286	0.77426	0.77551	0.77354	0.77576	0.77586	0.77555	0.77886	0.78003	0.78212	0.77693	0.77851	0.77719	0.77753	0.77253	0.76432	0.74553	0.72947	0.72393	0.70742	0.68792	0.6743	0.6688	0.6583	0.63877	0.62441	0.61292	0.60646	0.59926	0.58747	0.57591	0.57288
0.89751	0.90678	0.9071	0.90435	0.90051	0.89509	0.88627	0.88005	0.87431	0.8705	0.85411	0.83183	0.81357	0.80171	0.79009	0.78368	0.77805	0.77301	0.77039	0.77186	0.77317	0.77121	0.77348	0.7737	0.7735	0.77694	0.7782	0.78026	0.77496	0.7766	0.77537	0.77572	0.77061	0.76217	0.74321	0.72698	0.72143	0.70492	0.68524	0.67147	0.66606	0.65551	0.63615	0.62182	0.61036	0.60387	0.59654	0.5847	0.57311	0.57031
0.89768	0.90689	0.90693	0.90454	0.90079	0.89528	0.88668	0.88042	0.87492	0.87104	0.85459	0.8322	0.81357	0.8013	0.78966	0.78296	0.77729	0.77211	0.76949	0.77108	0.77242	0.77053	0.7728	0.77309	0.77306	0.77659	0.77792	0.78007	0.77467	0.77615	0.77495	0.77533	0.76986	0.76122	0.74232	0.7259	0.72029	0.7034	0.68359	0.66966	0.664	0.65332	0.63361	0.61922	0.60765	0.60112	0.59371	0.58167	0.56995	0.56711
0.89377	0.90308	0.90305	0.9011	0.89726	0.8919	0.88317	0.87715	0.87176	0.86748	0.85107	0.82891	0.81001	0.79737	0.78536	0.77835	0.77264	0.76734	0.76478	0.7665	0.76787	0.766	0.76831	0.76863	0.76902	0.77262	0.77409	0.77633	0.77097	0.77232	0.77117	0.7716	0.76576	0.75669	0.73777	0.72112	0.71532	0.69787	0.67765	0.6633	0.65722	0.64647	0.62628	0.61184	0.60028	0.59376	0.58632	0.57426	0.56258	0.55988
0.89255	0.90185	0.90173	0.9	0.89636	0.89128	0.88265	0.87712	0.87142	0.86679	0.84979	0.82754	0.80862	0.79559	0.78315	0.776	0.77009	0.76471	0.76222	0.76409	0.76544	0.76368	0.76605	0.76653	0.76702	0.77074	0.7724	0.77436	0.76882	0.77029	0.76924	0.76991	0.7636	0.75423	0.73478	0.71802	0.71229	0.69481	0.67439	0.65952	0.65321	0.64246	0.62175	0.60718	0.59545	0.58908	0.58168	0.5697	0.55793	0.55527
0.88842	0.89821	0.8984	0.89685	0.89319	0.88843	0.88024	0.87516	0.86993	0.86531	0.84863	0.82636	0.80759	0.79479	0.78251	0.77513	0.76914	0.76372	0.76128	0.76307	0.76443	0.76261	0.76502	0.76556	0.76602	0.76973	0.77143	0.77334	0.76787	0.7694	0.76839	0.76891	0.76269	0.75366	0.73401	0.71703	0.71138	0.69387	0.67337	0.65833	0.65207	0.6411	0.62014	0.60566	0.59398	0.58751	0.5801	0.56797	0.55637	0.55368
0.88494	0.89526	0.89528	0.89485	0.89154	0.8869	0.87937	0.87413	0.8689	0.86459	0.84807	0.82638	0.80787	0.79503	0.78339	0.77622	0.77043	0.76504	0.76238	0.76422	0.7657	0.76404	0.76641	0.76702	0.76748	0.77094	0.77241	0.77426	0.76868	0.77021	0.76924	0.76981	0.76341	0.75409	0.73442	0.71725	0.71143	0.69398	0.67326	0.65812	0.65197	0.64106	0.62026	0.6057	0.59378	0.58735	0.58015	0.56833	0.557	0.55452
0.8833	0.89326	0.89313	0.89276	0.88929	0.88441	0.87682	0.87204	0.86717	0.86306	0.84685	0.82585	0.8075	0.79472	0.78362	0.77658	0.771	0.76579	0.76322	0.76526	0.76676	0.76526	0.76764	0.76832	0.76861	0.77181	0.77331	0.77495	0.76948	0.77104	0.77002	0.77044	0.76385	0.75441	0.7348	0.71746	0.71173	0.69444	0.67357	0.65837	0.65262	0.64206	0.62125	0.60702	0.59523	0.58892	0.58188	0.57034	0.5593	0.557
0.87818	0.88814	0.88793	0.88833	0.88499	0.88036	0.87352	0.86939	0.86531	0.86156	0.84598	0.82576	0.80801	0.79544	0.78473	0.77762	0.77215	0.76703	0.76462	0.76669	0.76823	0.76678	0.7692	0.76992	0.77039	0.7734	0.77492	0.77654	0.77128	0.77278	0.7717	0.77215	0.76539	0.75572	0.73632	0.71942	0.71352	0.69602	0.67532	0.66006	0.65393	0.64362	0.62298	0.60878	0.59699	0.59072	0.58395	0.57266	0.56195	0.55977
0.87963	0.88856	0.888	0.88781	0.8845	0.87978	0.87267	0.8689	0.86532	0.86198	0.84671	0.82736	0.81027	0.79814	0.7883	0.78151	0.77627	0.77147	0.76917	0.77147	0.77309	0.77168	0.77419	0.77496	0.77541	0.77822	0.77968	0.78129	0.776	0.77739	0.77632	0.77685	0.77006	0.7604	0.74137	0.72478	0.71922	0.702	0.68182	0.66655	0.66088	0.65106	0.63057	0.61657	0.60495	0.59899	0.59239	0.58145	0.57109	0.569
0.88155	0.88959	0.888	0.8879	0.88419	0.87896	0.87145	0.86778	0.86553	0.8621	0.84714	0.82897	0.81206	0.79976	0.79082	0.78413	0.77943	0.77487	0.77271	0.77544	0.77732	0.77618	0.77868	0.77963	0.78022	0.78278	0.78428	0.78592	0.78062	0.78192	0.78098	0.78162	0.77473	0.76463	0.74647	0.73025	0.72479	0.70726	0.68749	0.67258	0.66672	0.65766	0.63744	0.62362	0.61232	0.60654	0.60023	0.58972	0.57976	0.57826
0.88365	0.89139	0.88972	0.88955	0.88545	0.87983	0.8724	0.86877	0.86703	0.86402	0.84936	0.83135	0.81459	0.80246	0.79403	0.78752	0.78295	0.77861	0.77656	0.77936	0.78125	0.78024	0.78279	0.78375	0.78417	0.78655	0.7879	0.78957	0.78416	0.78538	0.78437	0.78489	0.77805	0.76821	0.75023	0.73424	0.72893	0.71149	0.69185	0.67737	0.67178	0.66315	0.64336	0.62971	0.6188	0.61311	0.60687	0.59651	0.58661	0.58519
0.88357	0.89131	0.88966	0.88914	0.88435	0.87825	0.87024	0.86671	0.86591	0.86295	0.84893	0.83136	0.81437	0.80235	0.79415	0.78774	0.78338	0.77909	0.77721	0.77984	0.78179	0.78075	0.78331	0.78425	0.78474	0.78707	0.78843	0.79	0.78485	0.78604	0.78502	0.78549	0.77859	0.76875	0.7511	0.73531	0.73018	0.71264	0.69307	0.67863	0.67287	0.66434	0.64476	0.63134	0.62057	0.61485	0.60863	0.59836	0.5886	0.58745
0.88504	0.89258	0.8904	0.88979	0.88507	0.87837	0.87064	0.86658	0.8661	0.86356	0.84975	0.83175	0.81446	0.80219	0.79458	0.78834	0.78453	0.78035	0.77861	0.78146	0.78353	0.78274	0.78538	0.7864	0.7869	0.78934	0.7905	0.79214	0.78696	0.78787	0.78689	0.78736	0.78058	0.77087	0.75379	0.73821	0.73331	0.7158	0.6968	0.68304	0.67739	0.66928	0.65046	0.63714	0.62654	0.62084	0.61448	0.60421	0.59436	0.59306
0.8908	0.89744	0.89498	0.89306	0.88883	0.88185	0.87388	0.86934	0.86784	0.86566	0.85146	0.83289	0.81572	0.80354	0.79597	0.79013	0.78614	0.78203	0.78021	0.78322	0.78535	0.78458	0.78727	0.78831	0.78858	0.79101	0.7921	0.79378	0.78847	0.78929	0.78838	0.78902	0.78217	0.77238	0.75518	0.73939	0.7348	0.71785	0.69898	0.68513	0.67972	0.67185	0.65295	0.63961	0.6288	0.62328	0.61688	0.6066	0.59654	0.59497
0.8925	0.89872	0.89577	0.89302	0.88921	0.88207	0.87357	0.86833	0.86618	0.86398	0.84949	0.83058	0.81317	0.80138	0.79437	0.78887	0.7855	0.7817	0.77983	0.78314	0.78548	0.78483	0.78747	0.78874	0.7888	0.79113	0.79217	0.79407	0.78863	0.78947	0.78869	0.78959	0.78267	0.7729	0.75605	0.73967	0.73557	0.71889	0.70027	0.68654	0.68167	0.6738	0.65488	0.64157	0.63076	0.62531	0.61873	0.60815	0.59816	0.59629
0.8956	0.90153	0.89813	0.89489	0.89087	0.88306	0.87408	0.86808	0.86608	0.86361	0.84918	0.83006	0.81244	0.80091	0.79396	0.78831	0.78527	0.78153	0.77974	0.78307	0.78553	0.78496	0.78755	0.7888	0.78882	0.79099	0.79197	0.7942	0.78865	0.78948	0.78867	0.78948	0.78275	0.77291	0.7567	0.74045	0.73633	0.7193	0.70052	0.68707	0.68205	0.67406	0.65546	0.64247	0.63182	0.62617	0.61931	0.60805	0.59739	0.59535
0.89523	0.90125	0.89773	0.89447	0.89089	0.88319	0.87435	0.86826	0.86579	0.8631	0.84844	0.82939	0.81204	0.8006	0.79369	0.78807	0.78511	0.78133	0.77951	0.7828	0.78532	0.78476	0.78737	0.78862	0.78889	0.79106	0.79195	0.79435	0.78873	0.78948	0.78868	0.78959	0.78289	0.77298	0.75676	0.74034	0.73612	0.71902	0.70025	0.68664	0.68147	0.67345	0.65508	0.64192	0.63107	0.62544	0.61859	0.60734	0.59662	0.59455
0.89616	0.90185	0.89811	0.89452	0.89117	0.88359	0.87454	0.86829	0.86531	0.86252	0.8474	0.82824	0.81096	0.79949	0.79282	0.78749	0.78426	0.78052	0.77862	0.78191	0.78442	0.78389	0.78656	0.7878	0.78814	0.79039	0.79137	0.79389	0.78832	0.78924	0.7885	0.78945	0.7828	0.77295	0.75665	0.74015	0.73588	0.71892	0.70009	0.68637	0.68117	0.67295	0.65437	0.6411	0.63	0.62427	0.61728	0.60581	0.59475	0.59244
0.89581	0.90221	0.89893	0.89566	0.89267	0.88537	0.87674	0.87012	0.86696	0.86445	0.8496	0.83015	0.81261	0.80129	0.79429	0.78888	0.78563	0.78181	0.77976	0.7828	0.78518	0.78448	0.78707	0.78824	0.78845	0.79079	0.79156	0.79405	0.78877	0.78967	0.78893	0.78972	0.78319	0.77356	0.7571	0.74034	0.73607	0.71939	0.70066	0.68707	0.68201	0.67364	0.65545	0.64197	0.6309	0.62519	0.61817	0.6069	0.596	0.59371
0.89752	0.9037	0.90027	0.89792	0.89458	0.88719	0.87902	0.8726	0.8699	0.86731	0.8525	0.83299	0.8152	0.8035	0.79581	0.78992	0.78647	0.7828	0.78091	0.78379	0.78603	0.78538	0.78792	0.78908	0.78939	0.79193	0.79267	0.7952	0.78988	0.79081	0.79001	0.79066	0.78405	0.77433	0.75797	0.74173	0.73718	0.71999	0.70112	0.68775	0.68249	0.67465	0.65655	0.64312	0.63222	0.62638	0.61935	0.60838	0.59743	0.59511
0.89889	0.90452	0.90099	0.89829	0.8947	0.88706	0.8786	0.87205	0.86949	0.86706	0.85249	0.83325	0.81551	0.80414	0.79666	0.79092	0.7874	0.78375	0.78178	0.7847	0.78692	0.78626	0.78875	0.78988	0.79024	0.79264	0.79338	0.79584	0.79066	0.79166	0.79087	0.79153	0.78473	0.77488	0.75841	0.74217	0.73766	0.72059	0.70158	0.68851	0.68334	0.6755	0.6575	0.64412	0.6333	0.62762	0.62067	0.60998	0.59912	0.5969
0.89656	0.90251	0.89934	0.89691	0.89345	0.88625	0.8781	0.87204	0.86973	0.8674	0.85328	0.83441	0.81694	0.80584	0.79856	0.79281	0.78925	0.78554	0.78352	0.78626	0.78827	0.78758	0.79	0.791	0.79145	0.79396	0.79476	0.79683	0.79193	0.79323	0.79235	0.79302	0.78624	0.77647	0.75984	0.74391	0.73929	0.72245	0.70373	0.69072	0.6855	0.67771	0.65992	0.64661	0.63591	0.63022	0.62345	0.61271	0.60191	0.5997
0.90058	0.90615	0.90299	0.89952	0.89643	0.88926	0.8807	0.87472	0.87193	0.86952	0.85513	0.83603	0.819	0.80844	0.80144	0.79581	0.79215	0.78848	0.78645	0.78908	0.79097	0.79024	0.79255	0.79347	0.79371	0.79615	0.79692	0.79882	0.7938	0.79538	0.79443	0.79514	0.78838	0.7787	0.76163	0.74574	0.74156	0.72547	0.7071	0.69428	0.68933	0.68167	0.66408	0.65091	0.64011	0.63463	0.62792	0.61723	0.60613	0.60374
0.90118	0.90674	0.90359	0.89997	0.89686	0.88979	0.88116	0.87511	0.87242	0.87003	0.8557	0.83669	0.81967	0.80925	0.80233	0.79677	0.7931	0.78939	0.78735	0.78993	0.79188	0.79112	0.79339	0.79431	0.79455	0.797	0.79772	0.79966	0.79465	0.79618	0.79523	0.796	0.78935	0.77977	0.76282	0.74697	0.74287	0.72679	0.70845	0.69554	0.69064	0.68306	0.66555	0.65228	0.64138	0.63588	0.62912	0.61848	0.60739	0.60511
0.90195	0.90755	0.90455	0.90093	0.89788	0.89088	0.88223	0.87615	0.87352	0.87135	0.8571	0.83808	0.82097	0.81055	0.80347	0.79784	0.79406	0.79019	0.78802	0.7905	0.79238	0.79155	0.79371	0.79451	0.79467	0.79709	0.79774	0.7997	0.79465	0.7961	0.79513	0.79596	0.78938	0.7799	0.763	0.74709	0.74297	0.72698	0.70862	0.69567	0.69075	0.68311	0.66561	0.65219	0.64124	0.63569	0.62884	0.61824	0.6071	0.60483
0.90067	0.90684	0.90458	0.90101	0.89797	0.89139	0.88301	0.87739	0.87502	0.87312	0.85946	0.84043	0.82363	0.81372	0.80684	0.80126	0.79722	0.79332	0.79124	0.7934	0.7952	0.79423	0.79636	0.79716	0.79732	0.79976	0.80044	0.80227	0.79752	0.79906	0.79804	0.79862	0.79201	0.78305	0.76596	0.75007	0.74602	0.73043	0.71207	0.69945	0.69454	0.68676	0.66955	0.65595	0.64517	0.63961	0.63269	0.62207	0.61083	0.60844
0.89899	0.90534	0.9032	0.89986	0.89656	0.89	0.88179	0.87607	0.87393	0.87217	0.85866	0.83956	0.82265	0.81276	0.80591	0.8003	0.79611	0.79232	0.79018	0.79227	0.79405	0.79307	0.7952	0.79594	0.79619	0.79858	0.7992	0.80098	0.79634	0.798	0.79695	0.79744	0.79063	0.78172	0.76449	0.74877	0.74462	0.72892	0.71041	0.69789	0.69298	0.68516	0.66811	0.6545	0.64396	0.63843	0.6314	0.62095	0.60968	0.60733
0.89705	0.90324	0.90124	0.89792	0.89462	0.88832	0.88041	0.87488	0.87329	0.87192	0.85882	0.84024	0.82335	0.81365	0.80694	0.8014	0.79692	0.79321	0.79112	0.79312	0.79483	0.79381	0.79598	0.79663	0.79691	0.79935	0.79997	0.80164	0.79728	0.79897	0.79789	0.79827	0.7915	0.78264	0.76537	0.75013	0.74594	0.73037	0.71206	0.69974	0.69477	0.68685	0.67	0.65647	0.64588	0.64031	0.63329	0.62291	0.61173	0.6094
0.89327	0.89981	0.8981	0.89562	0.89229	0.88612	0.87881	0.87344	0.87217	0.87087	0.85803	0.83969	0.82276	0.81289	0.80571	0.79997	0.79572	0.79199	0.79	0.79197	0.79357	0.79255	0.79478	0.79544	0.79586	0.79832	0.79892	0.80059	0.7963	0.7978	0.79675	0.79706	0.79033	0.78142	0.76432	0.74914	0.74477	0.72911	0.71104	0.69904	0.69401	0.6861	0.66951	0.65608	0.64572	0.64021	0.63325	0.62279	0.61173	0.6094
0.88979	0.89634	0.89459	0.8915	0.88826	0.88208	0.87469	0.86914	0.86795	0.86666	0.85391	0.8351	0.81794	0.80827	0.80127	0.79565	0.79142	0.78774	0.78577	0.78776	0.78942	0.78839	0.79066	0.79134	0.79183	0.7944	0.79501	0.79669	0.79258	0.79414	0.79314	0.79352	0.78681	0.77813	0.76104	0.74597	0.7418	0.72636	0.70867	0.69706	0.69199	0.68405	0.66794	0.6546	0.64442	0.63906	0.63213	0.62151	0.61056	0.60824
0.88661	0.894	0.89305	0.88959	0.88624	0.8806	0.87307	0.86773	0.86665	0.86584	0.85331	0.83399	0.81671	0.80753	0.80093	0.79576	0.7913	0.78762	0.78562	0.78739	0.78905	0.78793	0.79018	0.7908	0.79128	0.79395	0.79447	0.79602	0.79195	0.79367	0.79251	0.79283	0.78637	0.77815	0.76061	0.74561	0.7418	0.72683	0.70904	0.6974	0.69236	0.68413	0.66836	0.65483	0.64471	0.63926	0.63208	0.62109	0.61006	0.60775
0.88691	0.89444	0.8937	0.89033	0.88683	0.88141	0.87395	0.86873	0.86764	0.86693	0.85406	0.83444	0.81707	0.80786	0.80133	0.79624	0.79141	0.7877	0.78575	0.7874	0.78914	0.78803	0.7903	0.79096	0.79146	0.7941	0.79466	0.7961	0.79218	0.79407	0.79282	0.79304	0.78667	0.77851	0.76057	0.74594	0.74198	0.72732	0.7093	0.69784	0.6927	0.68426	0.66869	0.65518	0.64493	0.63944	0.63215	0.6213	0.61024	0.60819
0.88909	0.89617	0.89576	0.89152	0.88774	0.88226	0.8745	0.86974	0.86862	0.86769	0.85478	0.83507	0.81778	0.80875	0.80206	0.7969	0.7917	0.78801	0.78631	0.78792	0.78959	0.78843	0.79073	0.79137	0.79189	0.79461	0.79524	0.79656	0.79266	0.7945	0.79322	0.79335	0.78697	0.77907	0.76065	0.74608	0.74221	0.72741	0.70949	0.69817	0.69314	0.68487	0.66928	0.65578	0.64566	0.64011	0.63279	0.62191	0.61076	0.6086
0.89352	0.90053	0.9002	0.89752	0.89247	0.88588	0.87853	0.87392	0.87384	0.87298	0.85962	0.84045	0.82222	0.81188	0.80425	0.79863	0.79345	0.7898	0.78834	0.78992	0.79139	0.7904	0.79267	0.79325	0.79387	0.79664	0.79731	0.79844	0.79452	0.79633	0.79478	0.79424	0.78761	0.77907	0.76054	0.74636	0.74175	0.72634	0.70761	0.69665	0.6915	0.68361	0.66836	0.65541	0.64594	0.6403	0.63305	0.62287	0.61174	0.61024
0.89765	0.90402	0.90352	0.89989	0.89383	0.88634	0.8776	0.87276	0.87308	0.87202	0.85817	0.83945	0.82051	0.80983	0.80213	0.79668	0.79165	0.78807	0.78664	0.78837	0.78982	0.78886	0.7911	0.79178	0.79236	0.79514	0.79617	0.79714	0.79339	0.79544	0.79389	0.79315	0.78646	0.77748	0.75867	0.74429	0.73991	0.72478	0.70589	0.69496	0.69013	0.68219	0.66686	0.65457	0.64534	0.63992	0.63265	0.62282	0.61184	0.61074
0.90277	0.90777	0.90726	0.90114	0.8954	0.88793	0.87822	0.87331	0.87224	0.87105	0.85609	0.83617	0.81754	0.8076	0.80055	0.79562	0.78995	0.78664	0.78527	0.78713	0.78867	0.78764	0.78997	0.79069	0.79114	0.79397	0.79492	0.79589	0.79196	0.79429	0.79262	0.79195	0.78543	0.77664	0.75669	0.74227	0.73838	0.72409	0.70554	0.69446	0.69036	0.68279	0.66746	0.65507	0.6454	0.64019	0.63306	0.62329	0.61208	0.61105
0.90841	0.91237	0.91141	0.90318	0.89733	0.88966	0.87819	0.87332	0.87152	0.86958	0.85394	0.83335	0.81473	0.80517	0.79839	0.79372	0.78786	0.78468	0.78343	0.7855	0.78713	0.78608	0.78844	0.78923	0.78964	0.79256	0.79363	0.79445	0.7904	0.79273	0.791	0.79052	0.78404	0.77495	0.75448	0.74029	0.73709	0.72305	0.70472	0.69333	0.68901	0.68171	0.666	0.65385	0.6438	0.63879	0.63179	0.62184	0.61043	0.60932
0.91097	0.91448	0.91301	0.90371	0.89791	0.88958	0.8772	0.87136	0.86896	0.86696	0.85095	0.82978	0.81122	0.80218	0.79603	0.79156	0.78611	0.7829	0.78155	0.7837	0.78544	0.7844	0.78658	0.78736	0.78765	0.79033	0.79126	0.79226	0.78801	0.79033	0.78853	0.78809	0.7815	0.77231	0.75217	0.73756	0.73476	0.72083	0.70252	0.69137	0.68734	0.68024	0.66478	0.65266	0.64267	0.63773	0.63057	0.6205	0.6088	0.60774
0.9114	0.91494	0.91358	0.90399	0.89799	0.88959	0.87692	0.87101	0.86858	0.8668	0.85053	0.82898	0.81019	0.80118	0.7951	0.79092	0.78528	0.78204	0.78069	0.78284	0.78459	0.78358	0.78578	0.78661	0.78687	0.78956	0.79053	0.79142	0.78708	0.78954	0.78762	0.78705	0.78059	0.77148	0.75113	0.73652	0.73403	0.7205	0.70203	0.69105	0.68715	0.68001	0.66478	0.65284	0.64297	0.63811	0.63082	0.62063	0.60864	0.6076
0.9107	0.91498	0.91392	0.90423	0.89814	0.88944	0.8769	0.87053	0.86793	0.86651	0.85013	0.82801	0.80891	0.79988	0.79364	0.78963	0.78409	0.78078	0.77939	0.78141	0.78311	0.7821	0.78429	0.78513	0.78528	0.78805	0.78893	0.7898	0.7853	0.78783	0.7858	0.78503	0.77885	0.7702	0.74971	0.73504	0.73283	0.71947	0.70097	0.69038	0.6866	0.67926	0.66446	0.65249	0.6428	0.63793	0.63043	0.6199	0.60749	0.60635
0.91206	0.91629	0.91462	0.90558	0.89904	0.88959	0.87689	0.86994	0.86769	0.8661	0.84939	0.82745	0.80762	0.79803	0.79183	0.78761	0.78231	0.77899	0.77744	0.77957	0.78135	0.78049	0.78265	0.78356	0.78379	0.78644	0.78732	0.78818	0.78358	0.78616	0.78404	0.78315	0.77681	0.76779	0.74753	0.73296	0.73058	0.71686	0.69782	0.68742	0.68368	0.67631	0.66163	0.64993	0.64033	0.63545	0.62792	0.61752	0.60516	0.60437
0.91283	0.91665	0.91492	0.90468	0.8982	0.88846	0.87501	0.86779	0.86531	0.86399	0.84712	0.82514	0.80545	0.79625	0.79035	0.78653	0.78137	0.77808	0.77646	0.77866	0.78046	0.77961	0.7818	0.78262	0.78271	0.7852	0.78609	0.78705	0.78243	0.78511	0.783	0.78215	0.77606	0.76708	0.74698	0.73225	0.73033	0.71709	0.6982	0.68789	0.68429	0.67677	0.66212	0.65044	0.64076	0.63595	0.62827	0.61771	0.60519	0.60419
0.91469	0.91829	0.91621	0.90617	0.89963	0.88967	0.87611	0.86858	0.86573	0.86424	0.84686	0.82449	0.80461	0.79514	0.78906	0.78511	0.78008	0.77687	0.77521	0.77752	0.7793	0.77855	0.78073	0.78155	0.78164	0.78413	0.78492	0.78597	0.78121	0.78386	0.78172	0.78089	0.77473	0.76559	0.74545	0.73071	0.72883	0.71538	0.69646	0.6861	0.68252	0.6751	0.66021	0.64853	0.63876	0.63392	0.62617	0.61569	0.60303	0.60197
0.91544	0.9191	0.91683	0.90663	0.90014	0.89011	0.87635	0.8686	0.86572	0.86382	0.84617	0.82368	0.8038	0.7943	0.78815	0.78398	0.77915	0.77589	0.77424	0.77657	0.77836	0.77758	0.77973	0.78053	0.78072	0.78321	0.78399	0.78509	0.78035	0.78291	0.78082	0.78006	0.77394	0.76479	0.74481	0.72991	0.72809	0.71436	0.69552	0.68518	0.6815	0.67398	0.65901	0.6472	0.63735	0.63241	0.6246	0.61385	0.60099	0.59987
0.9157	0.91957	0.91739	0.90691	0.90046	0.89018	0.8764	0.8683	0.86513	0.86324	0.84528	0.82254	0.80278	0.79338	0.78698	0.78276	0.77827	0.77494	0.77321	0.77552	0.7773	0.7765	0.77862	0.77937	0.77951	0.78192	0.78261	0.78386	0.77897	0.78148	0.77934	0.77855	0.77256	0.76341	0.7435	0.72834	0.72667	0.71291	0.69427	0.68403	0.68039	0.67272	0.65769	0.64577	0.63595	0.63092	0.62285	0.61185	0.59869	0.59728
0.91583	0.91957	0.91739	0.9071	0.90039	0.89024	0.87632	0.86831	0.86514	0.86293	0.84478	0.82256	0.80281	0.79332	0.78679	0.78257	0.77791	0.77457	0.77281	0.77507	0.77688	0.77607	0.77818	0.77888	0.77914	0.78146	0.78221	0.78332	0.77852	0.78105	0.77884	0.77805	0.772	0.76259	0.74264	0.72769	0.72576	0.71183	0.69289	0.68233	0.67847	0.67067	0.6553	0.64337	0.63331	0.62823	0.62025	0.60937	0.59629	0.59518
0.91926	0.92284	0.9206	0.91025	0.90388	0.89367	0.87965	0.87131	0.86718	0.86478	0.84593	0.82291	0.80316	0.79346	0.78674	0.78254	0.77763	0.77426	0.77246	0.77473	0.77655	0.7758	0.77787	0.77854	0.77876	0.78103	0.78169	0.78288	0.77788	0.78027	0.77798	0.77714	0.7709	0.76116	0.74087	0.72578	0.72372	0.70996	0.69076	0.68003	0.67605	0.66833	0.65276	0.64049	0.63008	0.625	0.61703	0.60613	0.59275	0.59165
0.91983	0.92367	0.9216	0.91159	0.90506	0.89458	0.88055	0.87205	0.86792	0.86527	0.84615	0.82281	0.80284	0.79287	0.78578	0.7814	0.77664	0.7732	0.77147	0.77368	0.77546	0.77475	0.77679	0.77746	0.77771	0.78	0.78066	0.78185	0.77683	0.77919	0.77686	0.77581	0.76952	0.75976	0.73942	0.72414	0.72201	0.70834	0.68917	0.67868	0.67471	0.66683	0.65135	0.63906	0.62882	0.62369	0.61566	0.60467	0.59114	0.59004
0.92003	0.92396	0.92187	0.91198	0.9056	0.89504	0.88103	0.87253	0.86828	0.86556	0.84639	0.82299	0.80304	0.79297	0.78575	0.78128	0.77657	0.77305	0.77128	0.77353	0.77528	0.77456	0.7766	0.77725	0.77751	0.77977	0.78044	0.78166	0.77653	0.77879	0.77646	0.7754	0.76912	0.75921	0.73882	0.72335	0.72112	0.70726	0.68796	0.67735	0.67338	0.66552	0.65002	0.63765	0.62732	0.62215	0.61412	0.60308	0.58948	0.5884
0.92236	0.9257	0.92336	0.91293	0.90663	0.89557	0.88111	0.87209	0.8671	0.86406	0.84396	0.81927	0.79883	0.78809	0.78039	0.77571	0.77091	0.76725	0.76545	0.76781	0.76953	0.76881	0.77083	0.77146	0.77157	0.77388	0.77444	0.77576	0.77026	0.77224	0.76979	0.76875	0.76245	0.75239	0.73199	0.71637	0.71422	0.70035	0.68144	0.67119	0.66735	0.65975	0.6444	0.63196	0.62159	0.61638	0.60837	0.5974	0.58367	0.58254
0.92388	0.92695	0.92453	0.91381	0.90716	0.89546	0.88012	0.87051	0.86487	0.86133	0.84044	0.81409	0.79249	0.78097	0.77282	0.76787	0.76279	0.75879	0.75681	0.75932	0.76108	0.76034	0.76232	0.76297	0.76285	0.76498	0.76553	0.76681	0.76103	0.76283	0.76018	0.75888	0.75252	0.74228	0.72221	0.70621	0.70407	0.69038	0.67076	0.66048	0.65693	0.6494	0.63396	0.62161	0.61136	0.60604	0.59786	0.58674	0.5728	0.57189
0.92403	0.92695	0.92463	0.91382	0.90712	0.89543	0.87997	0.87061	0.86515	0.86151	0.84067	0.81444	0.79281	0.78123	0.77301	0.76792	0.76278	0.75866	0.75672	0.75925	0.761	0.76021	0.76219	0.76283	0.76281	0.76502	0.76573	0.76693	0.76134	0.76316	0.76057	0.75924	0.75283	0.74244	0.72232	0.70638	0.70417	0.69058	0.67103	0.66063	0.65697	0.64945	0.63393	0.62161	0.61136	0.60602	0.59792	0.58684	0.57297	0.57209
0.92258	0.92531	0.92302	0.91168	0.90484	0.893	0.87721	0.86789	0.86234	0.85865	0.83781	0.8112	0.7895	0.77818	0.77017	0.76509	0.76003	0.75594	0.75414	0.75667	0.7585	0.75775	0.75972	0.76037	0.76033	0.76258	0.76313	0.76424	0.75861	0.7604	0.75773	0.75636	0.74999	0.73979	0.71956	0.70382	0.7019	0.6885	0.66922	0.65914	0.6554	0.64804	0.63283	0.62067	0.61057	0.60525	0.59713	0.58594	0.57203	0.57103
0.92106	0.92401	0.92166	0.91095	0.90409	0.89232	0.87679	0.86757	0.86194	0.85827	0.83727	0.81149	0.78997	0.77868	0.77064	0.76574	0.76097	0.75698	0.75513	0.75775	0.75955	0.75886	0.76084	0.76154	0.76148	0.76352	0.76405	0.76514	0.7595	0.76123	0.75858	0.75722	0.75076	0.74029	0.71986	0.70379	0.70173	0.68819	0.66895	0.65851	0.65503	0.64755	0.63192	0.61984	0.60981	0.60474	0.59674	0.58573	0.57202	0.57107
0.92131	0.92428	0.92186	0.91109	0.90424	0.89244	0.87693	0.86775	0.86199	0.8583	0.83722	0.8113	0.78976	0.7784	0.77053	0.76567	0.76084	0.75686	0.75504	0.75769	0.75948	0.75879	0.76086	0.76156	0.76141	0.76347	0.76401	0.76513	0.75947	0.76124	0.75859	0.75729	0.7508	0.74029	0.71992	0.70386	0.70174	0.68819	0.66881	0.6582	0.65477	0.64731	0.63163	0.61948	0.60933	0.60419	0.59613	0.58512	0.57126	0.57036
0.92098	0.92403	0.92154	0.91084	0.90403	0.89224	0.87669	0.86757	0.86162	0.85776	0.83628	0.81015	0.7885	0.77701	0.76921	0.76431	0.75959	0.75558	0.75377	0.75648	0.75831	0.75772	0.75983	0.76059	0.76045	0.76262	0.76323	0.76438	0.75871	0.76056	0.75791	0.75666	0.75019	0.73959	0.71921	0.70315	0.70104	0.68754	0.66815	0.65752	0.65413	0.6465	0.63075	0.61867	0.60854	0.60337	0.59524	0.58404	0.57004	0.56902
0.92068	0.92371	0.92119	0.9106	0.90353	0.89169	0.87597	0.86686	0.8609	0.85704	0.83523	0.80882	0.78663	0.77481	0.76717	0.76226	0.75743	0.75354	0.75177	0.75452	0.75638	0.7559	0.75809	0.75892	0.75876	0.76111	0.76179	0.76296	0.75725	0.75917	0.75655	0.7553	0.74877	0.7381	0.7177	0.70176	0.69969	0.68627	0.66677	0.65607	0.65272	0.64515	0.62938	0.6174	0.60739	0.60218	0.59394	0.58276	0.56867	0.5677
0.91978	0.92275	0.92003	0.90924	0.90217	0.89011	0.87432	0.86504	0.85881	0.85488	0.83267	0.80575	0.78319	0.77127	0.76371	0.75881	0.75392	0.75012	0.74842	0.75129	0.75323	0.75292	0.75519	0.75611	0.75606	0.75856	0.7592	0.7605	0.75476	0.75676	0.75419	0.75301	0.74641	0.73581	0.7153	0.69933	0.69733	0.68392	0.66456	0.65391	0.65068	0.64318	0.62745	0.61549	0.60544	0.60028	0.5919	0.5807	0.56656	0.56559
0.91971	0.92249	0.91959	0.90901	0.90194	0.88993	0.87412	0.86475	0.85828	0.85436	0.83195	0.80497	0.78209	0.77005	0.76246	0.75759	0.75266	0.74887	0.7471	0.75005	0.75204	0.75168	0.75398	0.75494	0.75497	0.75757	0.75824	0.75956	0.75378	0.75579	0.75319	0.75199	0.74538	0.73462	0.71413	0.69823	0.69613	0.6828	0.66323	0.65248	0.64927	0.64162	0.62587	0.61392	0.60387	0.59873	0.59026	0.57905	0.56503	0.56417
0.91982	0.92257	0.91979	0.90909	0.90197	0.88995	0.87411	0.86493	0.85838	0.85445	0.83189	0.80487	0.78207	0.76998	0.76228	0.75749	0.75258	0.74887	0.74727	0.75028	0.7523	0.75202	0.75442	0.75539	0.75551	0.75819	0.75893	0.76029	0.75457	0.75652	0.75391	0.75261	0.74607	0.73528	0.71474	0.69888	0.6967	0.68337	0.66385	0.65308	0.64969	0.64191	0.62608	0.61405	0.60396	0.59871	0.59007	0.57877	0.56464	0.56363
0.91926	0.92215	0.9192	0.90962	0.90234	0.89028	0.87483	0.86555	0.85902	0.85517	0.83252	0.80612	0.78323	0.77081	0.7629	0.7581	0.7533	0.74962	0.74793	0.75105	0.75305	0.75287	0.75533	0.7563	0.75647	0.75907	0.75977	0.76117	0.75526	0.75712	0.75443	0.7531	0.74643	0.73532	0.71483	0.69894	0.69652	0.68276	0.66295	0.65193	0.64841	0.64059	0.62451	0.61248	0.6024	0.59715	0.58855	0.57736	0.56341	0.56261
0.91935	0.92198	0.91875	0.90904	0.90166	0.88948	0.87377	0.86428	0.85782	0.85388	0.83128	0.80495	0.78185	0.76935	0.76158	0.75689	0.75215	0.74848	0.74681	0.74998	0.75202	0.75189	0.75436	0.75539	0.75572	0.75839	0.75908	0.76043	0.75456	0.75642	0.7537	0.7524	0.74563	0.73442	0.71402	0.69808	0.69568	0.68191	0.66213	0.65119	0.64758	0.63979	0.62373	0.61168	0.6016	0.5964	0.58779	0.57657	0.5627	0.56195
0.91912	0.92184	0.91862	0.90924	0.90175	0.88963	0.87405	0.86466	0.85796	0.85393	0.83109	0.80487	0.78179	0.76908	0.76126	0.75655	0.7517	0.74803	0.74635	0.74958	0.75166	0.75161	0.75412	0.75525	0.75565	0.75832	0.75906	0.76038	0.75442	0.75641	0.75371	0.7524	0.74552	0.73429	0.71382	0.69775	0.69524	0.68146	0.66147	0.6505	0.64708	0.63928	0.62304	0.61104	0.60101	0.59584	0.58711	0.57601	0.56212	0.56146
0.91857	0.92148	0.91837	0.9097	0.90209	0.89	0.87459	0.86545	0.85856	0.85436	0.83126	0.80549	0.78261	0.76971	0.76183	0.75707	0.75218	0.74864	0.74692	0.75021	0.75227	0.7523	0.75484	0.75601	0.7565	0.75911	0.75981	0.76112	0.75508	0.7572	0.75446	0.75313	0.7459	0.73446	0.71366	0.69741	0.69468	0.68066	0.66032	0.64899	0.64576	0.63801	0.62135	0.60933	0.59921	0.59407	0.58548	0.57478	0.56101	0.5605
0.91635	0.91975	0.9172	0.90916	0.90109	0.88954	0.87422	0.8657	0.85943	0.85513	0.83244	0.80724	0.7845	0.7716	0.7635	0.7587	0.75363	0.75013	0.74854	0.75171	0.75377	0.75376	0.75631	0.75749	0.75811	0.76078	0.7616	0.76278	0.75695	0.75908	0.75633	0.75492	0.74763	0.7364	0.71552	0.69953	0.69669	0.68256	0.66206	0.65059	0.6471	0.63916	0.62212	0.61016	0.60015	0.59489	0.58622	0.57559	0.56196	0.56157
0.91416	0.91773	0.9158	0.90771	0.8998	0.88916	0.87402	0.86661	0.86015	0.85542	0.83247	0.80767	0.78563	0.77295	0.76435	0.75937	0.75416	0.75065	0.74929	0.75232	0.75432	0.75419	0.75684	0.75803	0.75877	0.7616	0.76249	0.76353	0.75777	0.75988	0.75705	0.75573	0.74865	0.73759	0.71638	0.70068	0.69787	0.6836	0.6635	0.6515	0.64776	0.63977	0.62219	0.61005	0.59976	0.59437	0.58562	0.57488	0.56118	0.56062
0.9134	0.91661	0.91404	0.90688	0.89937	0.88919	0.87443	0.86732	0.8611	0.85559	0.83256	0.80846	0.78679	0.77393	0.76526	0.75973	0.75483	0.75126	0.75005	0.75311	0.75516	0.75508	0.75775	0.75892	0.75998	0.76277	0.76362	0.7648	0.75921	0.76104	0.75826	0.75717	0.74999	0.73826	0.71758	0.70232	0.69908	0.68414	0.66442	0.65209	0.64779	0.63991	0.6221	0.60989	0.59914	0.59369	0.58509	0.57436	0.56085	0.56048
0.90646	0.90989	0.90834	0.90097	0.89301	0.88392	0.86856	0.86281	0.85671	0.8508	0.82735	0.80474	0.78377	0.77107	0.7616	0.7562	0.75138	0.7477	0.7466	0.74954	0.75148	0.75121	0.75395	0.75521	0.75627	0.75918	0.76034	0.76111	0.75565	0.75768	0.75483	0.75391	0.74701	0.73521	0.71435	0.6993	0.69653	0.68163	0.66219	0.64899	0.64436	0.63605	0.61703	0.60483	0.59391	0.58848	0.57974	0.56916	0.55583	0.55558
0.89813	0.90172	0.90128	0.89379	0.88607	0.87879	0.86366	0.8592	0.85283	0.84716	0.82368	0.80155	0.78158	0.76983	0.76096	0.75609	0.75036	0.74707	0.74598	0.7485	0.75045	0.75008	0.75285	0.75401	0.75488	0.75776	0.75879	0.75915	0.75391	0.75621	0.75308	0.75217	0.74559	0.73446	0.71238	0.69801	0.69538	0.68113	0.66201	0.64805	0.6434	0.63475	0.61519	0.60275	0.59138	0.58591	0.57707	0.56629	0.5529	0.55257
0.88741	0.89256	0.89288	0.88729	0.87914	0.87223	0.85782	0.85376	0.84805	0.84271	0.81959	0.79845	0.77884	0.76694	0.75841	0.75381	0.74808	0.74474	0.74336	0.74567	0.74766	0.74736	0.75009	0.75131	0.75222	0.75464	0.75586	0.75601	0.75121	0.75397	0.75078	0.74963	0.74279	0.73168	0.70926	0.69464	0.69145	0.67749	0.65761	0.64382	0.63913	0.62957	0.61004	0.59766	0.58687	0.58144	0.5726	0.56209	0.549	0.5491
0.87279	0.87926	0.88025	0.87541	0.8678	0.86211	0.84849	0.84503	0.83981	0.83434	0.81223	0.79215	0.77339	0.76214	0.75356	0.74899	0.74418	0.74086	0.73952	0.74163	0.7436	0.74316	0.74598	0.74716	0.74835	0.75084	0.75186	0.752	0.74761	0.74998	0.74686	0.74595	0.73929	0.72846	0.70643	0.69191	0.68909	0.67496	0.65648	0.64274	0.63728	0.62708	0.60756	0.59499	0.58436	0.57903	0.57021	0.55903	0.54612	0.54594
0.8578	0.86539	0.86689	0.86228	0.85501	0.85048	0.83785	0.83408	0.82969	0.82478	0.80371	0.78363	0.76493	0.75414	0.74544	0.74116	0.7364	0.73304	0.73184	0.73369	0.73577	0.73515	0.73806	0.73934	0.74076	0.74377	0.74477	0.74479	0.74117	0.74348	0.74051	0.7398	0.73338	0.72347	0.70178	0.68811	0.68585	0.67225	0.65512	0.64212	0.6354	0.62444	0.60569	0.59269	0.58227	0.57709	0.56814	0.55648	0.54347	0.54334
0.83845	0.84742	0.84845	0.8471	0.84001	0.83644	0.82647	0.82254	0.81933	0.81492	0.79422	0.7749	0.75595	0.74456	0.73592	0.73141	0.72668	0.723	0.72151	0.72323	0.72555	0.72505	0.72787	0.72931	0.731	0.73395	0.73497	0.73523	0.73193	0.73468	0.73189	0.73137	0.7253	0.71558	0.69538	0.68329	0.68007	0.66604	0.64878	0.63641	0.62904	0.61741	0.59954	0.58653	0.57626	0.5708	0.56172	0.55024	0.53739	0.5379
0.80355	0.81389	0.81654	0.81737	0.81046	0.80945	0.80096	0.79925	0.79726	0.79295	0.77335	0.75714	0.73957	0.72826	0.71873	0.71459	0.71017	0.70635	0.70488	0.70635	0.70845	0.7077	0.71058	0.71205	0.71383	0.71664	0.71797	0.71782	0.71557	0.71849	0.71584	0.71549	0.71042	0.70068	0.681	0.66974	0.66636	0.65313	0.63672	0.6238	0.61587	0.60329	0.58523	0.57258	0.56258	0.55725	0.54852	0.53693	0.5249	0.52575
0.7713	0.78449	0.78759	0.78967	0.78503	0.78622	0.77977	0.77892	0.77617	0.77112	0.75214	0.73567	0.72001	0.70946	0.70033	0.69604	0.69233	0.68812	0.68642	0.68756	0.68972	0.68895	0.69177	0.69343	0.69548	0.69821	0.69945	0.6991	0.69716	0.70029	0.69804	0.69824	0.69427	0.686	0.66684	0.65551	0.65252	0.63952	0.62471	0.61213	0.60411	0.59074	0.57371	0.56088	0.55074	0.54543	0.53689	0.52379	0.51144	0.5114
0.74552	0.75854	0.76156	0.76271	0.75947	0.76127	0.75609	0.75683	0.75347	0.74747	0.7281	0.71067	0.69589	0.68563	0.67674	0.67173	0.66805	0.66379	0.6625	0.66361	0.66583	0.66507	0.66784	0.66961	0.67212	0.67509	0.6761	0.67578	0.67414	0.67775	0.67591	0.67669	0.67323	0.6657	0.64682	0.63596	0.63307	0.61957	0.6068	0.59422	0.58665	0.57486	0.55879	0.54588	0.5353	0.52992	0.5219	0.50914	0.49703	0.49702
0.70143	0.71666	0.72037	0.72386	0.72093	0.72446	0.72127	0.72279	0.72179	0.71662	0.69961	0.68326	0.66937	0.65998	0.65217	0.64744	0.64408	0.6397	0.63868	0.63932	0.64166	0.64087	0.64359	0.64542	0.64833	0.65116	0.65222	0.65165	0.65136	0.65524	0.65353	0.65426	0.65164	0.64498	0.62694	0.61781	0.61493	0.60241	0.59052	0.57941	0.57068	0.55834	0.54439	0.53205	0.52217	0.51695	0.50922	0.49638	0.48502	0.48583
0.68206	0.69702	0.70093	0.70402	0.70103	0.70447	0.70139	0.70347	0.70377	0.69856	0.68313	0.66826	0.655	0.64644	0.63885	0.63403	0.63136	0.62711	0.62613	0.62662	0.62881	0.62781	0.63024	0.63191	0.63492	0.63735	0.63802	0.63743	0.63755	0.64146	0.63984	0.64051	0.63806	0.63182	0.61484	0.60578	0.60342	0.59076	0.57972	0.56906	0.56049	0.54864	0.53541	0.52337	0.51407	0.50897	0.50134	0.4884	0.47719	0.4782
0.70512	0.71918	0.72295	0.72659	0.72312	0.72506	0.72129	0.72246	0.72153	0.71622	0.69928	0.68561	0.67145	0.66183	0.65313	0.64787	0.64557	0.64088	0.6393	0.63991	0.64186	0.64086	0.6434	0.64499	0.64735	0.64925	0.64997	0.65011	0.64961	0.65342	0.65183	0.65234	0.6498	0.64341	0.62709	0.61627	0.6139	0.60054	0.58846	0.57702	0.56977	0.55788	0.54286	0.53092	0.52171	0.51666	0.50856	0.49595	0.48426	0.48497
0.71595	0.72864	0.73149	0.73448	0.7316	0.73245	0.72931	0.72972	0.72846	0.72362	0.70693	0.69301	0.67862	0.66873	0.6602	0.6545	0.65287	0.64775	0.64629	0.64727	0.64932	0.64848	0.65121	0.6529	0.655	0.65678	0.65741	0.6583	0.65723	0.65995	0.65856	0.65936	0.65728	0.65122	0.63728	0.62618	0.62446	0.61128	0.60004	0.58902	0.58249	0.572	0.55735	0.54603	0.53744	0.53272	0.52463	0.51209	0.50026	0.50063
0.73601	0.74543	0.74731	0.74856	0.74539	0.74466	0.73933	0.73949	0.7373	0.73206	0.71447	0.70152	0.687	0.6769	0.66879	0.66338	0.66187	0.65698	0.6555	0.65718	0.6593	0.65875	0.66165	0.66337	0.6653	0.66683	0.66736	0.66842	0.66677	0.66907	0.66756	0.66846	0.66606	0.65906	0.64551	0.63386	0.63273	0.61972	0.60813	0.59631	0.59082	0.58185	0.56656	0.55582	0.54707	0.54273	0.53505	0.52333	0.51186	0.51253
0.76663	0.77318	0.77418	0.77101	0.7678	0.76565	0.75803	0.75779	0.75513	0.75028	0.73286	0.71853	0.70428	0.69586	0.68959	0.68461	0.68295	0.67839	0.67704	0.67916	0.68133	0.68077	0.68379	0.68547	0.68698	0.68833	0.68856	0.68984	0.68739	0.68946	0.68773	0.68889	0.68682	0.68007	0.66659	0.65472	0.65494	0.64249	0.63099	0.61925	0.61511	0.60688	0.59164	0.58122	0.57197	0.56755	0.55962	0.54704	0.53495	0.53451
0.79094	0.79726	0.79799	0.79331	0.7898	0.7864	0.77761	0.77649	0.77385	0.76891	0.75162	0.73724	0.7237	0.716	0.71008	0.70555	0.70489	0.70048	0.69935	0.70172	0.70377	0.70333	0.70604	0.70773	0.70877	0.70984	0.71041	0.71188	0.70915	0.71117	0.70936	0.71011	0.7084	0.70137	0.68835	0.67676	0.67745	0.66574	0.65405	0.64293	0.63863	0.62946	0.61375	0.60379	0.5943	0.58944	0.5811	0.56749	0.55419	0.55241
0.80355	0.80994	0.8108	0.80557	0.80151	0.79825	0.7885	0.78745	0.78555	0.78064	0.76433	0.75057	0.73762	0.7309	0.72572	0.7213	0.72068	0.71671	0.7156	0.71762	0.71943	0.71894	0.72149	0.72302	0.72403	0.72531	0.72589	0.72699	0.72414	0.72611	0.72414	0.72494	0.72303	0.71637	0.70337	0.69231	0.69303	0.68113	0.66944	0.65845	0.65408	0.64479	0.62864	0.6187	0.60936	0.60406	0.59531	0.58093	0.56739	0.56476
0.81352	0.81995	0.82052	0.81566	0.81179	0.80819	0.79849	0.79704	0.79473	0.78969	0.77329	0.75925	0.74628	0.73927	0.734	0.72943	0.72886	0.72492	0.72378	0.72584	0.72765	0.7272	0.72976	0.73121	0.73218	0.73344	0.73393	0.73497	0.73189	0.73364	0.73157	0.7324	0.73025	0.72332	0.71023	0.69909	0.69948	0.68706	0.67505	0.66381	0.65937	0.65053	0.63428	0.6242	0.61457	0.60913	0.60045	0.58608	0.57228	0.56951
0.81752	0.82333	0.8235	0.81754	0.8144	0.81046	0.80017	0.79851	0.79541	0.79015	0.77347	0.75941	0.74694	0.74036	0.73569	0.73133	0.7311	0.72693	0.72556	0.72786	0.72972	0.72928	0.73177	0.73326	0.73411	0.73512	0.73565	0.73666	0.73344	0.73528	0.73341	0.73453	0.73247	0.72525	0.71237	0.70051	0.70135	0.68931	0.67767	0.66622	0.66241	0.65395	0.63767	0.62762	0.61761	0.6123	0.6038	0.58922	0.57538	0.57235
0.83061	0.83641	0.83675	0.83081	0.82722	0.82249	0.81191	0.80957	0.80639	0.80137	0.78454	0.76989	0.75688	0.75001	0.745	0.74049	0.74021	0.73625	0.73504	0.73731	0.73912	0.73876	0.74131	0.74277	0.74344	0.74448	0.74483	0.7458	0.74228	0.74382	0.74183	0.7426	0.74022	0.73294	0.71944	0.70698	0.70787	0.69556	0.68345	0.67198	0.6686	0.66064	0.64458	0.63452	0.6247	0.61951	0.61098	0.5969	0.58325	0.58051
0.83796	0.84332	0.84295	0.83664	0.83369	0.82844	0.81807	0.81533	0.8114	0.80682	0.78956	0.77451	0.76171	0.75499	0.7505	0.74609	0.74605	0.74203	0.74077	0.74321	0.74506	0.74485	0.74748	0.74901	0.74951	0.75054	0.75084	0.75188	0.74795	0.7494	0.74733	0.74827	0.74612	0.73891	0.72583	0.71384	0.71488	0.70274	0.69079	0.67975	0.67659	0.66899	0.65347	0.64339	0.63354	0.6284	0.6199	0.60592	0.59187	0.58883
0.84153	0.84713	0.84642	0.84018	0.83717	0.83135	0.82046	0.81702	0.8126	0.80788	0.79009	0.77472	0.76175	0.75469	0.7502	0.74598	0.74618	0.74202	0.74044	0.74321	0.74513	0.74498	0.74754	0.74911	0.74951	0.75033	0.75072	0.75173	0.74749	0.74896	0.74686	0.74794	0.74566	0.73827	0.72522	0.71268	0.71372	0.70137	0.68907	0.67782	0.67475	0.66709	0.65133	0.6413	0.63161	0.62663	0.61823	0.60424	0.59017	0.58722
0.85109	0.85593	0.85493	0.84719	0.84456	0.83859	0.82724	0.82327	0.81789	0.81314	0.79537	0.77942	0.76702	0.76066	0.75651	0.75266	0.7527	0.74862	0.74688	0.74976	0.75172	0.75154	0.75404	0.75561	0.75592	0.75662	0.75688	0.75817	0.7534	0.75483	0.75274	0.75407	0.75184	0.74479	0.73184	0.719	0.72043	0.70831	0.69605	0.68479	0.68182	0.67421	0.65798	0.64791	0.63813	0.63324	0.62462	0.6101	0.5953	0.59143
0.86589	0.86951	0.86768	0.85711	0.85482	0.84753	0.83568	0.83086	0.82449	0.81984	0.80129	0.78298	0.77059	0.76528	0.76201	0.75831	0.75841	0.75446	0.75277	0.75568	0.75776	0.75774	0.76011	0.76153	0.76154	0.76205	0.76193	0.7639	0.75845	0.76008	0.75784	0.75895	0.75733	0.75132	0.73897	0.72559	0.72747	0.7159	0.70353	0.69338	0.692	0.68491	0.6696	0.65964	0.6501	0.64486	0.63548	0.62	0.60381	0.59905
0.87192	0.8742	0.87152	0.86118	0.85777	0.85018	0.83784	0.83325	0.82779	0.82282	0.80473	0.78804	0.77615	0.7715	0.76817	0.76438	0.76404	0.76021	0.75877	0.76164	0.76374	0.76386	0.76607	0.76728	0.76743	0.76773	0.76784	0.77012	0.76472	0.76672	0.7644	0.76532	0.76358	0.75727	0.74552	0.73273	0.73412	0.7222	0.70872	0.69858	0.69648	0.68893	0.67295	0.66308	0.65368	0.64807	0.6385	0.623	0.60628	0.60122
0.87578	0.87735	0.87453	0.86239	0.85818	0.85028	0.83654	0.83085	0.82509	0.8209	0.80277	0.78549	0.77299	0.76913	0.76647	0.76369	0.76321	0.75966	0.75807	0.76089	0.76296	0.763	0.76519	0.7664	0.76624	0.76655	0.76661	0.76898	0.76379	0.76617	0.76379	0.76463	0.76297	0.75699	0.7449	0.73187	0.73397	0.7232	0.70957	0.69978	0.69813	0.6896	0.6736	0.66413	0.65491	0.6496	0.63975	0.62392	0.60709	0.60187
0.88532	0.88581	0.88306	0.86862	0.86435	0.85619	0.84162	0.83503	0.82824	0.82431	0.80508	0.78565	0.7725	0.76862	0.76494	0.76228	0.76147	0.75806	0.75693	0.75968	0.76167	0.76153	0.76381	0.76489	0.76462	0.76562	0.76559	0.76815	0.76291	0.76513	0.76257	0.76321	0.76183	0.75595	0.74319	0.73037	0.7329	0.72269	0.70983	0.70035	0.69826	0.68968	0.67398	0.66424	0.65483	0.64965	0.63952	0.62362	0.60614	0.60058
0.9007	0.90025	0.89757	0.88408	0.87881	0.87017	0.85448	0.8475	0.83957	0.83595	0.81471	0.79552	0.78072	0.77535	0.77103	0.76906	0.76685	0.76383	0.7622	0.76524	0.76697	0.76699	0.76925	0.77017	0.76968	0.77073	0.77073	0.77272	0.76686	0.76918	0.7662	0.76652	0.76356	0.75599	0.74034	0.7258	0.72752	0.71763	0.70317	0.69205	0.69028	0.68176	0.66475	0.65471	0.6453	0.6409	0.6314	0.61691	0.60037	0.59601
0.91229	0.91147	0.90862	0.89541	0.88967	0.88068	0.86478	0.85787	0.84969	0.84582	0.8226	0.80189	0.78546	0.77837	0.77296	0.77046	0.76678	0.76359	0.76207	0.76491	0.76657	0.7666	0.76894	0.76995	0.76945	0.77102	0.77145	0.77292	0.7671	0.76993	0.76681	0.76675	0.76326	0.75499	0.73746	0.72276	0.72352	0.71336	0.69789	0.6866	0.68481	0.67653	0.65968	0.64933	0.63962	0.63521	0.6259	0.61239	0.59613	0.59274
0.92965	0.92776	0.92437	0.90785	0.90285	0.89302	0.8755	0.86799	0.85927	0.85521	0.83177	0.80725	0.78978	0.78295	0.77815	0.77528	0.77108	0.76764	0.76656	0.76965	0.77143	0.77136	0.7737	0.77476	0.77428	0.77655	0.77688	0.77851	0.77225	0.77501	0.77196	0.77164	0.76845	0.76029	0.74212	0.72707	0.7284	0.71803	0.70255	0.69197	0.69074	0.68342	0.66782	0.65685	0.64633	0.64135	0.63186	0.61788	0.60114	0.59737
0.9341	0.93101	0.92861	0.91149	0.90423	0.89399	0.87438	0.8676	0.86025	0.85708	0.83405	0.81097	0.79209	0.78464	0.77988	0.77813	0.77229	0.76914	0.76789	0.77092	0.77247	0.77228	0.77464	0.77561	0.77497	0.77737	0.77838	0.77931	0.7734	0.77665	0.77338	0.77246	0.76843	0.75926	0.73959	0.72465	0.7257	0.71663	0.69883	0.68731	0.68585	0.6781	0.66146	0.65081	0.64038	0.6356	0.62646	0.61352	0.59749	0.5948
0.94016	0.93684	0.93451	0.91813	0.91014	0.89926	0.88007	0.87376	0.8671	0.86348	0.84032	0.81704	0.79746	0.78897	0.78304	0.78045	0.77435	0.77118	0.77016	0.77314	0.7746	0.77439	0.77681	0.77784	0.77742	0.78007	0.78112	0.78216	0.77621	0.7794	0.77622	0.77496	0.77063	0.76148	0.74166	0.7261	0.7266	0.7163	0.69757	0.68583	0.6849	0.67766	0.66086	0.6503	0.63996	0.6348	0.62559	0.61316	0.59747	0.59493
0.93913	0.93745	0.93566	0.92105	0.91215	0.90067	0.88193	0.87504	0.86895	0.86541	0.84192	0.81928	0.79902	0.78928	0.7822	0.77935	0.77339	0.77016	0.76881	0.77165	0.77301	0.77282	0.7752	0.77619	0.7757	0.77823	0.77966	0.78056	0.77471	0.77819	0.7749	0.77316	0.7689	0.75939	0.73937	0.72429	0.7237	0.71275	0.69262	0.68073	0.67952	0.67126	0.65415	0.64379	0.63349	0.62797	0.61883	0.6066	0.5911	0.58893
0.94295	0.94153	0.93966	0.92405	0.91542	0.9033	0.88452	0.87665	0.87025	0.86693	0.84349	0.81911	0.79842	0.78873	0.78158	0.7785	0.77257	0.76923	0.76795	0.7708	0.7722	0.77197	0.77432	0.77526	0.77464	0.77739	0.77862	0.77959	0.77336	0.77658	0.77323	0.77141	0.76745	0.75832	0.7381	0.72305	0.72264	0.71169	0.6917	0.68034	0.67925	0.67133	0.65519	0.6447	0.63436	0.62875	0.61956	0.60696	0.5912	0.58887
0.94448	0.94267	0.94059	0.92609	0.9169	0.90457	0.88579	0.8776	0.87134	0.86861	0.84507	0.82105	0.79963	0.78919	0.78191	0.77924	0.77258	0.76943	0.768	0.77099	0.77244	0.77232	0.77474	0.77568	0.77509	0.77799	0.77945	0.78026	0.77383	0.77705	0.77359	0.77166	0.767	0.75735	0.73678	0.722	0.7211	0.71026	0.68911	0.67769	0.67609	0.66816	0.65147	0.64083	0.63063	0.62514	0.61614	0.60416	0.58863	0.58672
0.94408	0.94344	0.9417	0.92704	0.91828	0.90536	0.88652	0.87727	0.87044	0.86794	0.84423	0.81974	0.79819	0.78756	0.78005	0.77743	0.77133	0.76799	0.76626	0.76929	0.77068	0.7705	0.77289	0.77379	0.77311	0.7759	0.77742	0.77825	0.77197	0.77533	0.77195	0.76986	0.76517	0.75536	0.73416	0.71843	0.71761	0.70696	0.68548	0.67412	0.67276	0.66422	0.64793	0.63701	0.62675	0.62151	0.61253	0.60067	0.5852	0.5833
0.9433	0.94269	0.94082	0.92604	0.91656	0.90352	0.88365	0.87427	0.86815	0.86554	0.84218	0.81791	0.79566	0.78486	0.7777	0.77529	0.76911	0.76591	0.76416	0.76721	0.76862	0.76842	0.77081	0.77177	0.77122	0.77424	0.77594	0.77651	0.77037	0.77377	0.77043	0.76836	0.76324	0.7533	0.732	0.71628	0.71562	0.70486	0.68304	0.67153	0.66991	0.66132	0.6448	0.63397	0.62386	0.61869	0.60976	0.59814	0.583	0.58137
0.94924	0.94614	0.94237	0.92729	0.91791	0.90426	0.88346	0.87334	0.86644	0.86336	0.83932	0.81525	0.79249	0.78133	0.77485	0.77254	0.76585	0.76294	0.76106	0.76459	0.76629	0.76627	0.76866	0.76962	0.76916	0.77198	0.77339	0.77417	0.76748	0.77044	0.76712	0.76551	0.75943	0.7482	0.72714	0.71154	0.71053	0.69902	0.67673	0.6646	0.66296	0.65546	0.63838	0.62739	0.61654	0.61165	0.60319	0.59235	0.57757	0.57655
0.95237	0.94735	0.94247	0.92723	0.91769	0.90349	0.88196	0.87211	0.86507	0.86106	0.83657	0.81345	0.79049	0.77883	0.77217	0.76955	0.76295	0.76021	0.75848	0.76241	0.76415	0.76423	0.76669	0.7677	0.76748	0.77027	0.77166	0.77257	0.76576	0.76845	0.76533	0.76404	0.75736	0.74501	0.72441	0.70851	0.70714	0.69467	0.67228	0.65941	0.65809	0.65146	0.63351	0.62262	0.61133	0.60648	0.59841	0.58807	0.57382	0.57311
0.95409	0.94868	0.94361	0.92841	0.9194	0.90482	0.88377	0.87361	0.86542	0.86163	0.8368	0.81291	0.79012	0.77842	0.77189	0.76938	0.7625	0.75995	0.75812	0.76222	0.7639	0.7641	0.76661	0.76756	0.76726	0.76991	0.77105	0.77207	0.7649	0.76745	0.7643	0.76296	0.75595	0.74352	0.72233	0.70584	0.7041	0.69167	0.66921	0.65633	0.65556	0.6494	0.63151	0.62046	0.60911	0.60439	0.5965	0.58631	0.57201	0.57114
0.95461	0.94917	0.94434	0.92868	0.91998	0.90578	0.88475	0.87501	0.86638	0.86223	0.83695	0.81291	0.79057	0.779	0.77226	0.76964	0.76263	0.7601	0.75842	0.76244	0.76409	0.76426	0.76681	0.76776	0.76752	0.77025	0.77143	0.77242	0.76523	0.76784	0.76472	0.76339	0.75654	0.74421	0.72262	0.70613	0.7044	0.6919	0.66967	0.65641	0.6557	0.6496	0.63145	0.62022	0.60848	0.60367	0.59577	0.58554	0.57113	0.57009
0.95566	0.95022	0.94518	0.93063	0.92155	0.9074	0.88688	0.87731	0.86944	0.86512	0.84004	0.81633	0.79363	0.78144	0.77417	0.77116	0.76413	0.76169	0.76026	0.76431	0.76594	0.76612	0.76873	0.76969	0.76965	0.77269	0.77392	0.77492	0.76776	0.7701	0.76695	0.76554	0.75846	0.74585	0.72443	0.7085	0.70621	0.69311	0.67078	0.65764	0.65635	0.65037	0.6322	0.62104	0.60948	0.60454	0.59671	0.58666	0.5724	0.57155
0.95326	0.94824	0.94372	0.92915	0.91965	0.90584	0.88503	0.87565	0.8682	0.86421	0.83946	0.8161	0.79334	0.78137	0.77422	0.77154	0.76446	0.76205	0.76058	0.76454	0.76614	0.76624	0.76885	0.7698	0.76965	0.77279	0.77412	0.77495	0.76795	0.77038	0.76713	0.7657	0.75876	0.7464	0.72483	0.709	0.70689	0.69416	0.67172	0.65842	0.65701	0.65052	0.63223	0.62112	0.60974	0.60482	0.59686	0.58674	0.57263	0.57187
0.95338	0.94863	0.94389	0.92978	0.92051	0.90695	0.88637	0.87697	0.86926	0.86527	0.84027	0.8169	0.79427	0.78235	0.77529	0.7726	0.76547	0.76302	0.76142	0.76531	0.76695	0.76706	0.76961	0.77051	0.77033	0.77334	0.77456	0.77541	0.76814	0.77058	0.76725	0.76592	0.75903	0.74658	0.72498	0.7093	0.70717	0.6942	0.67161	0.65794	0.6564	0.65004	0.6316	0.62042	0.60867	0.60378	0.59581	0.58578	0.57162	0.57092
0.95292	0.94826	0.94357	0.92952	0.92013	0.90637	0.88595	0.87667	0.86928	0.86544	0.84059	0.81738	0.79475	0.78283	0.77591	0.7731	0.766	0.76358	0.76199	0.76587	0.76747	0.7676	0.77013	0.77107	0.77088	0.77382	0.77506	0.77591	0.76873	0.77127	0.76793	0.76648	0.75965	0.74732	0.72574	0.71006	0.70798	0.69492	0.67213	0.65859	0.65723	0.65082	0.63255	0.6214	0.60973	0.60479	0.59675	0.58681	0.57268	0.57204
0.95274	0.94804	0.94341	0.92986	0.92037	0.90668	0.8865	0.87757	0.87033	0.86662	0.84182	0.81908	0.79658	0.78458	0.77755	0.77472	0.76751	0.76516	0.76359	0.76747	0.76902	0.76918	0.77172	0.77265	0.7725	0.77542	0.7767	0.77754	0.7703	0.77286	0.7695	0.76803	0.76115	0.74873	0.72721	0.71165	0.70932	0.69606	0.67302	0.65935	0.65799	0.65161	0.6331	0.62193	0.61023	0.60519	0.59718	0.58745	0.57333	0.57276
0.95389	0.94887	0.94392	0.93057	0.92144	0.90759	0.88771	0.87889	0.8715	0.86741	0.84253	0.82007	0.79802	0.78599	0.77887	0.77574	0.76867	0.76632	0.76485	0.76881	0.77037	0.77057	0.77311	0.77402	0.77398	0.77681	0.77804	0.77899	0.77173	0.77407	0.77077	0.76934	0.76232	0.74967	0.72829	0.71272	0.71012	0.69642	0.67363	0.65994	0.65854	0.6525	0.63396	0.62263	0.61063	0.60556	0.59779	0.58827	0.57423	0.57368
0.95502	0.94989	0.94481	0.93141	0.92248	0.90839	0.88856	0.87979	0.87245	0.86827	0.84351	0.82122	0.79929	0.7873	0.78006	0.77677	0.77013	0.76771	0.7663	0.77039	0.77191	0.77213	0.7747	0.7756	0.77559	0.77848	0.77969	0.78073	0.77337	0.77555	0.77231	0.77092	0.76395	0.75118	0.7302	0.71438	0.71186	0.69796	0.67543	0.66166	0.66037	0.65449	0.636	0.62464	0.61264	0.60757	0.59987	0.59019	0.57609	0.57536
0.95509	0.95043	0.94526	0.93232	0.92364	0.90952	0.8901	0.881	0.87375	0.8698	0.84519	0.82285	0.80093	0.78884	0.78158	0.77826	0.77183	0.76929	0.76777	0.77185	0.77338	0.7736	0.77616	0.77705	0.77702	0.77991	0.78115	0.78223	0.77489	0.77702	0.77382	0.77245	0.76553	0.75271	0.73194	0.71604	0.71339	0.69953	0.67698	0.66342	0.662	0.65598	0.63779	0.6263	0.61437	0.60931	0.60159	0.59183	0.57771	0.57694
0.95719	0.95221	0.94675	0.93278	0.92503	0.9113	0.89169	0.88237	0.87437	0.87027	0.84563	0.82266	0.80147	0.79008	0.78342	0.78025	0.77377	0.7712	0.76965	0.77378	0.77547	0.77568	0.77822	0.77912	0.779	0.78175	0.78291	0.78415	0.77668	0.77876	0.77563	0.77457	0.76781	0.75517	0.73437	0.71836	0.71598	0.70245	0.68028	0.66661	0.66523	0.65912	0.64096	0.62918	0.61675	0.61172	0.60403	0.59391	0.57954	0.57848
0.95963	0.95494	0.94923	0.93556	0.9288	0.91534	0.89673	0.88733	0.87878	0.87465	0.84993	0.82583	0.80508	0.79381	0.78726	0.78372	0.77719	0.77458	0.77319	0.7773	0.77906	0.77934	0.78188	0.78278	0.78267	0.78551	0.78645	0.7879	0.78015	0.782	0.77887	0.7779	0.77135	0.75913	0.7385	0.72264	0.72004	0.70626	0.68447	0.67114	0.66974	0.66393	0.64627	0.63423	0.62163	0.61639	0.60862	0.59808	0.58331	0.58179
0.95961	0.95585	0.94989	0.9378	0.93087	0.91712	0.89934	0.88949	0.88192	0.87795	0.85382	0.82988	0.8086	0.7968	0.78996	0.78603	0.77989	0.77706	0.77567	0.77971	0.78149	0.78186	0.78432	0.78522	0.78519	0.78806	0.78902	0.79057	0.7829	0.78463	0.78154	0.78049	0.77402	0.76182	0.74203	0.72629	0.72332	0.70898	0.68688	0.67404	0.67224	0.66616	0.64909	0.63718	0.62495	0.61954	0.61167	0.60097	0.58617	0.58473
0.95885	0.95558	0.94958	0.93904	0.93224	0.91848	0.90192	0.89189	0.88503	0.88145	0.85768	0.83395	0.81244	0.80028	0.79325	0.78903	0.78301	0.78007	0.77861	0.78255	0.78431	0.78472	0.78716	0.78802	0.78808	0.79091	0.79178	0.7935	0.78588	0.78757	0.78452	0.78337	0.77688	0.76474	0.74545	0.72962	0.72603	0.7114	0.68894	0.67633	0.67463	0.66839	0.65167	0.63965	0.62762	0.62206	0.61412	0.60342	0.58867	0.58734
0.9573	0.95415	0.94884	0.9389	0.93168	0.91853	0.90247	0.8936	0.88755	0.88409	0.86058	0.83758	0.81634	0.80409	0.79657	0.79227	0.78586	0.78307	0.78186	0.78564	0.78726	0.78762	0.7902	0.79103	0.79117	0.79419	0.79519	0.79674	0.78926	0.79095	0.78781	0.7865	0.78024	0.76834	0.74875	0.73362	0.72997	0.71543	0.69291	0.68011	0.6782	0.67192	0.6549	0.64308	0.63115	0.62556	0.61768	0.60702	0.59234	0.59092
0.95895	0.95546	0.9499	0.9399	0.9332	0.92019	0.90451	0.89588	0.88974	0.88586	0.86251	0.83946	0.81859	0.80644	0.79878	0.79402	0.78771	0.78486	0.78385	0.78766	0.78928	0.78963	0.79219	0.793	0.79325	0.7963	0.79726	0.79905	0.79157	0.79311	0.79011	0.7889	0.78282	0.7709	0.75175	0.73676	0.73293	0.71798	0.6957	0.68284	0.68088	0.67477	0.65774	0.64581	0.63354	0.62771	0.61984	0.60899	0.59417	0.59251
0.96001	0.95546	0.9494	0.93918	0.93282	0.92028	0.90456	0.89647	0.89032	0.88596	0.86267	0.84003	0.81943	0.80733	0.7998	0.79483	0.7883	0.78549	0.7846	0.78851	0.79019	0.7905	0.79308	0.79388	0.7943	0.7974	0.79838	0.80026	0.79287	0.7943	0.7914	0.79046	0.7844	0.77225	0.75352	0.73891	0.73492	0.71988	0.69781	0.68462	0.68264	0.67682	0.65946	0.64754	0.63487	0.6289	0.62117	0.61042	0.59584	0.59424
0.96039	0.95546	0.94987	0.93886	0.93316	0.92165	0.90615	0.89903	0.89234	0.8877	0.86454	0.84164	0.82193	0.81048	0.80281	0.79783	0.79103	0.78834	0.78777	0.7916	0.79318	0.79337	0.79603	0.79675	0.79718	0.8005	0.80148	0.80342	0.79616	0.79752	0.79468	0.7939	0.78817	0.77633	0.75739	0.74284	0.739	0.72424	0.70287	0.68921	0.68729	0.68164	0.66391	0.65174	0.63862	0.63251	0.62482	0.61381	0.59905	0.59699
0.95968	0.95551	0.95006	0.94028	0.93471	0.92348	0.90885	0.90175	0.89516	0.89042	0.86725	0.8442	0.8243	0.8124	0.80444	0.79917	0.79219	0.78941	0.78883	0.79255	0.79413	0.79434	0.79701	0.79781	0.7983	0.80179	0.80277	0.80471	0.79749	0.79882	0.79601	0.79518	0.78934	0.77762	0.75861	0.7441	0.73988	0.72484	0.70321	0.6896	0.68755	0.6819	0.66428	0.65198	0.63892	0.6327	0.62504	0.61415	0.59946	0.59755
0.95966	0.95547	0.95029	0.93969	0.93449	0.9233	0.90849	0.90145	0.89458	0.89019	0.86713	0.84373	0.82406	0.8125	0.80492	0.79994	0.79283	0.79	0.78941	0.79309	0.79467	0.79482	0.79747	0.79825	0.79859	0.80199	0.803	0.80491	0.79764	0.79901	0.79625	0.79546	0.78979	0.77824	0.75914	0.74437	0.74037	0.72593	0.70441	0.69088	0.6891	0.68329	0.66595	0.6536	0.64051	0.63433	0.6267	0.61564	0.60094	0.5989
0.9589	0.95502	0.95013	0.93986	0.93461	0.92361	0.90897	0.90197	0.89524	0.89126	0.86854	0.84528	0.82559	0.81408	0.80655	0.80183	0.79454	0.79174	0.79103	0.79463	0.79617	0.79632	0.79898	0.79975	0.80003	0.80342	0.80444	0.80631	0.79903	0.80044	0.79764	0.79678	0.79101	0.77961	0.76037	0.74552	0.74158	0.72739	0.70559	0.69205	0.69027	0.68425	0.66683	0.65448	0.64151	0.63542	0.6278	0.61689	0.6023	0.60027
0.95792	0.95317	0.94816	0.9378	0.93243	0.92189	0.90685	0.90035	0.89382	0.88988	0.8673	0.8444	0.82443	0.81288	0.80574	0.80129	0.79324	0.79058	0.78986	0.79346	0.79499	0.79514	0.79783	0.79863	0.79894	0.80248	0.80358	0.80526	0.79807	0.79954	0.7968	0.79608	0.79009	0.77855	0.75909	0.74449	0.74055	0.72672	0.70461	0.69071	0.68899	0.68323	0.66542	0.65317	0.63996	0.634	0.6266	0.61608	0.60188	0.60018
0.95914	0.95382	0.94827	0.93808	0.93312	0.92257	0.90775	0.90116	0.89475	0.89097	0.86873	0.84588	0.82569	0.81405	0.80702	0.80244	0.79468	0.79198	0.79123	0.79504	0.79651	0.79675	0.79948	0.80026	0.80053	0.8042	0.80522	0.80709	0.79978	0.80101	0.7984	0.79776	0.79175	0.78012	0.76124	0.74629	0.74245	0.72859	0.70684	0.69304	0.6916	0.68604	0.6682	0.65601	0.64281	0.63687	0.62949	0.61881	0.60476	0.60278
0.95839	0.95303	0.94765	0.93723	0.93204	0.92181	0.90664	0.90078	0.89518	0.89112	0.86953	0.84705	0.82679	0.81531	0.8085	0.80377	0.79591	0.79318	0.79254	0.79626	0.79769	0.79783	0.80055	0.80136	0.80179	0.80562	0.80679	0.8086	0.8015	0.80274	0.80025	0.79964	0.79382	0.78242	0.76385	0.74901	0.74524	0.73132	0.70958	0.69579	0.69442	0.68869	0.67082	0.65879	0.64561	0.63944	0.63197	0.62098	0.60717	0.60507
0.95893	0.95264	0.94678	0.93552	0.93074	0.92098	0.9052	0.89958	0.89374	0.88944	0.86796	0.84539	0.82524	0.81402	0.80765	0.80302	0.79474	0.79189	0.79121	0.79501	0.79653	0.79662	0.79932	0.80012	0.80057	0.8045	0.80568	0.80747	0.80032	0.80147	0.7991	0.79887	0.7931	0.78156	0.76331	0.74868	0.7451	0.7313	0.70977	0.69559	0.69411	0.68875	0.67059	0.65849	0.64479	0.63856	0.63117	0.62025	0.60658	0.6045
0.95862	0.95213	0.94647	0.93478	0.9297	0.92031	0.90418	0.89864	0.89311	0.88899	0.86792	0.84539	0.825	0.81393	0.80769	0.80328	0.79463	0.79184	0.7912	0.7949	0.79646	0.79643	0.7992	0.79999	0.8005	0.80469	0.80595	0.80768	0.80071	0.8018	0.79944	0.79928	0.79344	0.78211	0.76385	0.74958	0.7462	0.73271	0.71121	0.69706	0.69518	0.68964	0.6713	0.65915	0.64547	0.63925	0.63185	0.62088	0.60731	0.60521
0.95864	0.95281	0.94742	0.9364	0.93102	0.92192	0.90577	0.90015	0.89544	0.89144	0.87099	0.84875	0.82793	0.81667	0.81028	0.80575	0.7972	0.79411	0.79339	0.79699	0.79862	0.79849	0.80127	0.802	0.80265	0.80699	0.80835	0.81006	0.80329	0.80427	0.80196	0.80179	0.79598	0.7846	0.76669	0.75241	0.74889	0.73512	0.71335	0.69914	0.69687	0.69099	0.6726	0.66033	0.64676	0.64037	0.63277	0.62178	0.60854	0.60661
0.95817	0.95157	0.94598	0.93427	0.92929	0.92001	0.90382	0.89824	0.89271	0.88874	0.86792	0.84548	0.82478	0.81363	0.80728	0.80287	0.79415	0.79115	0.79045	0.79417	0.79571	0.79562	0.79844	0.79913	0.79966	0.80402	0.80526	0.80696	0.79994	0.80091	0.79864	0.79855	0.7928	0.78138	0.76335	0.74888	0.74556	0.73205	0.71044	0.69606	0.69431	0.68888	0.67037	0.65819	0.64433	0.63804	0.63057	0.61966	0.60633	0.60424
0.95852	0.95252	0.94759	0.93626	0.93159	0.92257	0.90698	0.90148	0.8953	0.8915	0.87039	0.84757	0.82719	0.81595	0.80889	0.80444	0.79549	0.79245	0.79184	0.79544	0.7969	0.79676	0.79961	0.80025	0.8006	0.80501	0.80627	0.80801	0.80077	0.80162	0.79924	0.79897	0.79341	0.7823	0.76376	0.7491	0.74566	0.73222	0.71051	0.69606	0.69438	0.68894	0.67035	0.65792	0.64408	0.63771	0.63019	0.61927	0.6057	0.60348
0.95776	0.9518	0.94689	0.93625	0.93127	0.92237	0.90685	0.90149	0.89558	0.89177	0.87062	0.84849	0.82803	0.81655	0.80933	0.80484	0.79577	0.79278	0.79206	0.79559	0.79698	0.79684	0.79968	0.8003	0.80065	0.80502	0.80637	0.80811	0.80084	0.80175	0.79932	0.79901	0.79337	0.78205	0.76355	0.74893	0.7453	0.73166	0.70956	0.69476	0.6931	0.6875	0.66854	0.65613	0.64224	0.63586	0.6283	0.61761	0.60418	0.60221
0.95877	0.9526	0.94736	0.93575	0.93072	0.92145	0.90515	0.89891	0.89289	0.88931	0.86829	0.84547	0.82464	0.81337	0.8069	0.80277	0.79363	0.79063	0.78974	0.79331	0.79487	0.79471	0.79751	0.79808	0.79843	0.80279	0.80406	0.8058	0.79854	0.79946	0.79699	0.79679	0.791	0.77962	0.76133	0.74691	0.74361	0.73036	0.70826	0.69386	0.69185	0.68622	0.66768	0.65521	0.64127	0.63497	0.62735	0.6165	0.60294	0.60109
0.95972	0.95379	0.9484	0.93726	0.93222	0.92278	0.90673	0.9	0.89391	0.89024	0.86921	0.84602	0.82481	0.81317	0.80614	0.80183	0.79284	0.78983	0.78901	0.79258	0.79415	0.79399	0.7968	0.79737	0.79773	0.80225	0.80352	0.80535	0.79799	0.79865	0.7962	0.79592	0.78991	0.77852	0.76024	0.74567	0.74232	0.72884	0.7069	0.69277	0.69053	0.68495	0.66645	0.65408	0.64043	0.63426	0.62667	0.61569	0.60204	0.60008
0.95952	0.95394	0.94808	0.93795	0.93279	0.92293	0.90718	0.89942	0.89353	0.89016	0.86925	0.84605	0.82416	0.81199	0.80504	0.80081	0.79188	0.7889	0.78783	0.79143	0.79307	0.79299	0.79577	0.79632	0.79671	0.80119	0.80237	0.80418	0.79676	0.79728	0.7948	0.7944	0.78797	0.77627	0.75817	0.74356	0.73989	0.7262	0.70383	0.69006	0.68764	0.68214	0.66401	0.65157	0.6381	0.63205	0.62458	0.61396	0.60045	0.59887
0.96125	0.95563	0.94952	0.93884	0.93438	0.92442	0.90867	0.90041	0.89397	0.89024	0.86919	0.8455	0.82371	0.81156	0.8044	0.79994	0.79143	0.78831	0.78721	0.79087	0.79255	0.7924	0.79521	0.79573	0.79609	0.80064	0.80176	0.8037	0.79623	0.79654	0.79417	0.7939	0.78758	0.7758	0.75794	0.74289	0.73939	0.72572	0.70392	0.69015	0.68767	0.68223	0.66427	0.65169	0.63798	0.63202	0.62467	0.61372	0.60013	0.59837
0.96206	0.95588	0.94946	0.939	0.93423	0.92422	0.90792	0.8999	0.89385	0.8895	0.86853	0.84577	0.82404	0.81165	0.80432	0.7997	0.7915	0.78846	0.78753	0.7913	0.79298	0.79285	0.79566	0.79617	0.79661	0.80109	0.80232	0.80415	0.79687	0.79697	0.7946	0.7943	0.78779	0.77534	0.75769	0.74277	0.73907	0.72508	0.70321	0.68918	0.68635	0.68101	0.66272	0.65028	0.63653	0.63053	0.62349	0.61268	0.59937	0.5978
0.96248	0.9561	0.94981	0.93905	0.93414	0.9239	0.90761	0.89983	0.89396	0.88941	0.86855	0.84597	0.82431	0.81191	0.80397	0.79912	0.79134	0.78837	0.78773	0.79156	0.79308	0.79294	0.7958	0.79627	0.79672	0.80131	0.80254	0.8045	0.79722	0.79717	0.79481	0.79438	0.7881	0.77561	0.7582	0.74326	0.73976	0.72557	0.70403	0.69014	0.68725	0.68201	0.66369	0.65144	0.63786	0.63183	0.62477	0.61369	0.60019	0.59834
0.96226	0.95635	0.95007	0.93979	0.93498	0.92464	0.90864	0.90056	0.89472	0.89011	0.86943	0.84688	0.82517	0.81267	0.80455	0.79955	0.79211	0.78911	0.78842	0.79225	0.79377	0.79362	0.79645	0.79696	0.79747	0.80206	0.80323	0.80516	0.79783	0.7977	0.79536	0.79492	0.7885	0.776	0.75863	0.7435	0.73996	0.72552	0.70391	0.69002	0.6872	0.68191	0.66369	0.65143	0.63791	0.63191	0.62496	0.61382	0.60034	0.59841
0.96167	0.95523	0.94892	0.93852	0.93354	0.92348	0.90721	0.8999	0.8944	0.88929	0.86874	0.84679	0.82537	0.81309	0.80498	0.79976	0.79219	0.78928	0.78879	0.79258	0.79405	0.79384	0.79666	0.79718	0.79777	0.80232	0.80357	0.80551	0.79827	0.79819	0.79587	0.79538	0.78902	0.77641	0.75918	0.74422	0.74065	0.72608	0.70429	0.69003	0.68735	0.68215	0.66352	0.65139	0.63765	0.63148	0.62455	0.61346	0.60007	0.5982
0.96109	0.95452	0.94818	0.93791	0.93295	0.92284	0.90647	0.89925	0.89343	0.88821	0.86722	0.84558	0.82435	0.81202	0.80391	0.7988	0.79126	0.78844	0.78791	0.79175	0.79318	0.79304	0.79584	0.7964	0.79694	0.80138	0.80268	0.80457	0.79736	0.79737	0.79503	0.79449	0.78792	0.77509	0.75769	0.74256	0.7389	0.72457	0.70277	0.68838	0.68589	0.68067	0.66177	0.64969	0.63593	0.62992	0.6231	0.61228	0.59895	0.59718
0.96062	0.95349	0.94705	0.93696	0.93163	0.92117	0.90488	0.89818	0.89264	0.88701	0.86579	0.84431	0.82303	0.81041	0.80177	0.79619	0.78867	0.78591	0.78571	0.78959	0.79091	0.79084	0.79369	0.79427	0.79489	0.79946	0.80077	0.80264	0.79537	0.79524	0.7928	0.79212	0.78545	0.77244	0.75507	0.74023	0.73637	0.72142	0.69967	0.6853	0.68277	0.67808	0.65909	0.6472	0.63355	0.62742	0.62061	0.61003	0.5967	0.595
0.96023	0.95296	0.94614	0.93619	0.93096	0.92048	0.90471	0.89803	0.89275	0.88707	0.86589	0.84408	0.82262	0.8099	0.80106	0.79515	0.78771	0.78495	0.78495	0.7888	0.79015	0.79012	0.79298	0.79355	0.79421	0.7989	0.80014	0.80214	0.79478	0.79447	0.79202	0.79135	0.78485	0.77191	0.75496	0.74061	0.73659	0.72121	0.69971	0.68558	0.68275	0.67828	0.65962	0.64773	0.63402	0.62775	0.62083	0.61002	0.59654	0.59471
0.95928	0.95202	0.94486	0.93579	0.92962	0.91871	0.90263	0.89577	0.89123	0.88555	0.86438	0.84316	0.82101	0.80785	0.79924	0.79336	0.78578	0.7831	0.78295	0.78682	0.78823	0.78827	0.7911	0.79174	0.79252	0.79707	0.79834	0.80018	0.79282	0.79264	0.79008	0.78932	0.78226	0.769	0.75196	0.7378	0.73358	0.7177	0.69543	0.68134	0.67837	0.67391	0.65511	0.64348	0.63007	0.62389	0.617	0.60666	0.59351	0.59221
0.96109	0.95374	0.9465	0.93608	0.93043	0.91946	0.90319	0.89588	0.89076	0.88511	0.86394	0.84148	0.8195	0.80683	0.7985	0.79266	0.78513	0.78246	0.78241	0.78625	0.78771	0.78769	0.79055	0.79118	0.79188	0.79656	0.79765	0.79956	0.79208	0.79175	0.78915	0.78847	0.78172	0.76891	0.75171	0.73765	0.73394	0.71829	0.69657	0.68278	0.67979	0.67547	0.6572	0.64548	0.63192	0.62574	0.61876	0.60792	0.59438	0.5927
0.9619	0.95439	0.94698	0.93597	0.93054	0.91952	0.90284	0.89542	0.88996	0.88403	0.8627	0.8399	0.818	0.80547	0.79718	0.79129	0.78389	0.78133	0.78134	0.78523	0.78672	0.7867	0.78954	0.79018	0.79086	0.79556	0.79661	0.79845	0.79099	0.7906	0.78804	0.7874	0.78048	0.76762	0.75021	0.73595	0.73238	0.71674	0.69528	0.68142	0.67842	0.67435	0.65613	0.64437	0.63076	0.62467	0.61777	0.60684	0.59326	0.59142
0.96217	0.95498	0.94779	0.93631	0.93081	0.91983	0.90279	0.89498	0.8893	0.88366	0.86245	0.83947	0.81758	0.80537	0.79753	0.79212	0.78455	0.78213	0.78196	0.78578	0.78727	0.78719	0.79003	0.79064	0.79124	0.79588	0.79688	0.79859	0.79116	0.79089	0.78827	0.78762	0.78055	0.76785	0.74984	0.73545	0.73215	0.71696	0.69545	0.68157	0.67853	0.67418	0.65599	0.64414	0.63056	0.62467	0.61783	0.60687	0.59328	0.59147
0.96411	0.95686	0.94961	0.93653	0.93131	0.91997	0.90246	0.89394	0.88808	0.88268	0.86177	0.83757	0.81559	0.80386	0.79644	0.79126	0.78377	0.78129	0.78121	0.78504	0.78663	0.7864	0.78919	0.78977	0.79025	0.79497	0.79594	0.79767	0.79045	0.79018	0.78763	0.78698	0.78013	0.76777	0.74984	0.7355	0.73263	0.71805	0.69702	0.68369	0.68058	0.67622	0.65887	0.64698	0.63345	0.6276	0.62076	0.6095	0.59568	0.59376
0.96335	0.95495	0.94719	0.93315	0.92778	0.9162	0.8978	0.88914	0.88336	0.87777	0.85705	0.83324	0.81116	0.79972	0.79262	0.78763	0.78022	0.7779	0.77787	0.78187	0.78348	0.78318	0.78593	0.78645	0.78697	0.79163	0.79255	0.79426	0.78706	0.78664	0.78414	0.78364	0.77657	0.76382	0.74614	0.7319	0.72926	0.71475	0.69407	0.68063	0.67751	0.67351	0.65599	0.64425	0.63063	0.62494	0.61832	0.60717	0.59362	0.5918
0.96317	0.95424	0.94609	0.93221	0.92669	0.91466	0.89657	0.88789	0.88205	0.87663	0.85573	0.83172	0.80964	0.79814	0.7913	0.78624	0.77875	0.77658	0.77657	0.78067	0.78226	0.78211	0.78484	0.78537	0.78579	0.79031	0.79105	0.79281	0.78522	0.78484	0.7822	0.78164	0.77459	0.76187	0.74432	0.7304	0.72765	0.71283	0.692	0.67885	0.67612	0.6725	0.65519	0.64367	0.63019	0.62443	0.61782	0.60676	0.59303	0.59123
0.96298	0.95315	0.94458	0.92951	0.92401	0.91198	0.89287	0.88435	0.87836	0.87269	0.85158	0.82714	0.80495	0.7936	0.78722	0.7823	0.77469	0.77263	0.7727	0.77698	0.77861	0.77845	0.78121	0.78179	0.78219	0.78683	0.78764	0.78928	0.78163	0.78124	0.7786	0.77823	0.77113	0.75827	0.74078	0.72713	0.72468	0.71002	0.68959	0.67654	0.67375	0.67048	0.6532	0.6418	0.62831	0.62261	0.61607	0.60497	0.59131	0.58942
0.96231	0.9529	0.9449	0.92986	0.9232	0.91099	0.89126	0.88278	0.87787	0.87262	0.85217	0.82841	0.80569	0.79431	0.788	0.78358	0.77578	0.77375	0.77371	0.7779	0.77951	0.77927	0.78203	0.78261	0.78303	0.78766	0.78868	0.79007	0.78274	0.7826	0.77992	0.7794	0.77215	0.75943	0.74182	0.72823	0.72583	0.71137	0.69037	0.67742	0.6744	0.67064	0.65318	0.64193	0.62886	0.62315	0.61646	0.60552	0.59209	0.59048
0.96259	0.95291	0.94478	0.92945	0.92274	0.91039	0.89033	0.88176	0.87678	0.87147	0.8513	0.82768	0.80517	0.79408	0.78826	0.78406	0.77624	0.77423	0.77418	0.77842	0.7801	0.77983	0.78246	0.78301	0.7834	0.78776	0.78876	0.79011	0.78275	0.78264	0.77995	0.77944	0.77205	0.7592	0.74172	0.72811	0.72576	0.7114	0.69021	0.67725	0.67415	0.67042	0.65299	0.64181	0.62871	0.623	0.61643	0.60551	0.59208	0.59056
0.96253	0.95256	0.94444	0.92858	0.92183	0.90923	0.88898	0.88038	0.87529	0.87003	0.84975	0.82604	0.80353	0.79262	0.78675	0.7826	0.77487	0.77287	0.77287	0.77716	0.77882	0.77854	0.78118	0.78173	0.78206	0.78638	0.78736	0.78875	0.78134	0.78132	0.77862	0.7781	0.77076	0.75789	0.7404	0.72667	0.72454	0.71034	0.68922	0.67626	0.67336	0.66972	0.65235	0.64122	0.62816	0.62254	0.61594	0.60509	0.59161	0.59011
0.96206	0.95149	0.94331	0.92705	0.92039	0.90785	0.88746	0.87928	0.87391	0.86846	0.84806	0.82458	0.80238	0.79164	0.78587	0.78172	0.77391	0.77201	0.772	0.77638	0.77802	0.77769	0.78036	0.78091	0.78131	0.78554	0.78652	0.78795	0.78047	0.78049	0.77777	0.77734	0.76999	0.75696	0.73944	0.72573	0.7236	0.70943	0.6884	0.67521	0.67245	0.669	0.6514	0.64031	0.62709	0.62149	0.615	0.60422	0.59082	0.58936
0.96156	0.95084	0.94253	0.9263	0.9195	0.90697	0.8863	0.87813	0.87268	0.86703	0.84654	0.82329	0.801	0.7902	0.78463	0.78055	0.7729	0.77116	0.77112	0.7756	0.77725	0.77692	0.77956	0.78011	0.78051	0.78473	0.78573	0.78713	0.77973	0.77981	0.7771	0.77667	0.76916	0.75594	0.73857	0.72472	0.72256	0.70839	0.68733	0.67396	0.67134	0.66783	0.65006	0.63911	0.62589	0.62034	0.6139	0.60316	0.58985	0.58839
0.96114	0.95041	0.94208	0.92587	0.91887	0.90638	0.88559	0.87738	0.87207	0.86649	0.84605	0.82294	0.80062	0.78989	0.78459	0.78065	0.77288	0.77119	0.77115	0.77563	0.77735	0.77707	0.77972	0.7803	0.78073	0.78492	0.78594	0.78731	0.77998	0.78009	0.77739	0.77696	0.76939	0.75612	0.73865	0.72496	0.72273	0.7086	0.68741	0.67401	0.67134	0.66775	0.64993	0.63905	0.62582	0.62028	0.61388	0.60319	0.58997	0.58865
0.96047	0.94975	0.9416	0.92576	0.91836	0.90577	0.88535	0.8775	0.87244	0.86691	0.84657	0.8234	0.80128	0.79043	0.78492	0.78087	0.77289	0.77134	0.77151	0.77599	0.77773	0.77755	0.78025	0.78084	0.78134	0.78553	0.78653	0.788	0.78058	0.78054	0.77777	0.77712	0.76954	0.75647	0.73892	0.72543	0.72291	0.7084	0.68697	0.67367	0.67094	0.66745	0.64958	0.63875	0.62566	0.61991	0.61343	0.60277	0.58947	0.58811
0.9598	0.94845	0.94032	0.92371	0.9161	0.90346	0.88223	0.87436	0.86891	0.86306	0.8426	0.81941	0.79754	0.78689	0.78098	0.77699	0.76891	0.76737	0.76756	0.77204	0.77377	0.77352	0.77619	0.77673	0.77717	0.78129	0.78234	0.78396	0.77653	0.77652	0.77375	0.77305	0.7655	0.75241	0.73488	0.72126	0.71882	0.70436	0.68264	0.66908	0.6662	0.6626	0.6442	0.63339	0.62029	0.61453	0.60799	0.59711	0.58358	0.58201
0.95985	0.94915	0.94148	0.92473	0.91694	0.90418	0.88305	0.87486	0.86901	0.8633	0.84267	0.81892	0.79713	0.78653	0.78023	0.7764	0.76838	0.76685	0.76694	0.77132	0.77298	0.77265	0.77532	0.77581	0.77613	0.7802	0.78114	0.7829	0.77514	0.77508	0.77221	0.77134	0.7639	0.75116	0.73337	0.7194	0.71702	0.70251	0.68045	0.66696	0.66409	0.66023	0.64177	0.63083	0.61787	0.61201	0.60524	0.59408	0.5801	0.57824
0.96027	0.94998	0.94228	0.92622	0.91819	0.90516	0.88411	0.87556	0.86955	0.86374	0.84279	0.81912	0.79701	0.78594	0.77931	0.77541	0.7674	0.76576	0.76569	0.77007	0.77175	0.77152	0.77412	0.77464	0.77499	0.77899	0.77993	0.78171	0.7739	0.77389	0.771	0.77006	0.76248	0.74962	0.73177	0.71762	0.71499	0.70022	0.67764	0.66426	0.66138	0.65749	0.63884	0.62784	0.61491	0.60902	0.60215	0.59108	0.5771	0.57539
0.95965	0.94936	0.94181	0.92605	0.91816	0.90537	0.88465	0.87629	0.87003	0.86408	0.84295	0.81919	0.79705	0.78569	0.7786	0.77435	0.76611	0.76446	0.76441	0.76874	0.77036	0.77011	0.77283	0.77333	0.7738	0.77799	0.77888	0.78077	0.77289	0.77297	0.7701	0.76922	0.76168	0.74887	0.73093	0.71686	0.71405	0.69899	0.6763	0.66279	0.65994	0.65612	0.63725	0.62615	0.61311	0.60711	0.60019	0.58919	0.57524	0.57353
0.96001	0.94975	0.9421	0.92642	0.91873	0.90586	0.88522	0.87669	0.87007	0.86409	0.84271	0.81868	0.79648	0.78495	0.77782	0.7736	0.76538	0.7637	0.76358	0.76803	0.76971	0.76949	0.77222	0.77274	0.77319	0.77733	0.77822	0.7802	0.77227	0.77242	0.7696	0.76874	0.76113	0.74815	0.73005	0.71567	0.71287	0.69781	0.67503	0.66139	0.65857	0.65467	0.63571	0.6245	0.61138	0.60546	0.5986	0.5877	0.5737	0.57204
0.96016	0.95005	0.94258	0.92716	0.91957	0.90693	0.88653	0.87826	0.87182	0.86605	0.84495	0.82133	0.79931	0.78787	0.78074	0.77666	0.7684	0.76664	0.76651	0.77094	0.77266	0.77241	0.77516	0.7757	0.77628	0.78049	0.78141	0.78343	0.77552	0.77564	0.77286	0.77206	0.76446	0.75143	0.73346	0.71905	0.71616	0.70107	0.67826	0.66453	0.66161	0.65769	0.63874	0.62734	0.61419	0.60827	0.60143	0.59078	0.57697	0.57543
0.95995	0.95013	0.94283	0.92762	0.92009	0.90774	0.8876	0.87943	0.87333	0.8677	0.84702	0.82394	0.80248	0.7914	0.78434	0.78043	0.77215	0.77035	0.77019	0.77453	0.77627	0.77597	0.77868	0.77918	0.77981	0.78385	0.7848	0.78684	0.77904	0.77928	0.77656	0.77581	0.76835	0.75543	0.73745	0.72313	0.7201	0.70491	0.68201	0.66811	0.66502	0.66086	0.64182	0.63025	0.61692	0.61095	0.60411	0.59351	0.57974	0.57828
0.95978	0.95034	0.94331	0.92855	0.921	0.90897	0.88907	0.88111	0.87526	0.86983	0.84956	0.82681	0.80534	0.7943	0.78696	0.78295	0.77457	0.77271	0.77247	0.7767	0.77836	0.77787	0.78054	0.78099	0.78167	0.78573	0.78675	0.78877	0.7811	0.78135	0.77863	0.77785	0.77046	0.75764	0.73967	0.7253	0.72208	0.70675	0.68362	0.66956	0.66634	0.66199	0.6429	0.6312	0.61795	0.61193	0.60505	0.5945	0.58073	0.57925
0.95845	0.94924	0.94245	0.92822	0.92039	0.90877	0.88897	0.88134	0.87644	0.87104	0.85146	0.82929	0.80778	0.7967	0.78909	0.7849	0.77639	0.77448	0.77426	0.77827	0.77986	0.77924	0.78187	0.7823	0.78306	0.78727	0.78837	0.79034	0.78293	0.78315	0.78047	0.77969	0.77228	0.75955	0.74177	0.72776	0.72438	0.70884	0.68562	0.67145	0.66774	0.66313	0.6439	0.63212	0.61882	0.61271	0.60583	0.59537	0.58181	0.58047
0.9583	0.94918	0.94237	0.92826	0.92078	0.90952	0.88984	0.88222	0.87739	0.87212	0.85282	0.83098	0.80959	0.79863	0.791	0.78677	0.77821	0.77625	0.77589	0.77977	0.78133	0.78066	0.78323	0.78361	0.78437	0.78858	0.78968	0.79167	0.78436	0.78466	0.78209	0.78146	0.77416	0.76141	0.74379	0.72981	0.72644	0.71103	0.68785	0.67354	0.66972	0.66505	0.64579	0.63386	0.62025	0.61419	0.60736	0.59704	0.58366	0.58239
0.95726	0.94811	0.94126	0.92747	0.9201	0.90914	0.88972	0.88215	0.87763	0.87278	0.85392	0.83208	0.81062	0.79967	0.79192	0.78769	0.77895	0.77696	0.77653	0.78036	0.78183	0.78102	0.78356	0.78387	0.7846	0.78881	0.78991	0.79189	0.78467	0.78493	0.78242	0.78187	0.77467	0.76197	0.74465	0.73101	0.72752	0.71243	0.68923	0.67496	0.67093	0.66629	0.64714	0.63509	0.62135	0.6153	0.6086	0.5984	0.58521	0.58403
0.95647	0.94745	0.94066	0.92767	0.92018	0.9094	0.89001	0.88263	0.87834	0.8734	0.85453	0.83336	0.8119	0.80069	0.79289	0.78869	0.77975	0.77765	0.77706	0.7809	0.78238	0.78157	0.78406	0.78438	0.7852	0.78933	0.79045	0.79235	0.78519	0.78548	0.78305	0.78259	0.77535	0.76235	0.74502	0.73137	0.72758	0.71247	0.68906	0.67445	0.67043	0.66576	0.64623	0.63399	0.61996	0.61396	0.60741	0.59758	0.58476	0.58393
0.95709	0.94868	0.94236	0.92911	0.92182	0.9112	0.89207	0.8846	0.88026	0.8757	0.85681	0.83516	0.81339	0.80188	0.79392	0.7899	0.78085	0.77866	0.77787	0.78158	0.78303	0.78206	0.78458	0.78495	0.78563	0.78982	0.79106	0.79285	0.78586	0.78621	0.78376	0.78331	0.77634	0.76363	0.7461	0.73255	0.72869	0.71395	0.69041	0.67583	0.67175	0.66662	0.64732	0.6349	0.62084	0.61484	0.60826	0.5985	0.58579	0.58515
0.95638	0.94823	0.94218	0.92943	0.92222	0.91184	0.89299	0.88587	0.88158	0.87691	0.85811	0.83652	0.81472	0.80298	0.79446	0.79017	0.78097	0.77866	0.77791	0.78149	0.7829	0.78187	0.78431	0.78465	0.7853	0.78952	0.79077	0.79256	0.78554	0.78577	0.78331	0.78278	0.77589	0.76326	0.74572	0.73216	0.7281	0.71316	0.68956	0.67477	0.67061	0.66561	0.64618	0.63362	0.61944	0.61329	0.60674	0.59706	0.58442	0.5838
0.95484	0.94735	0.94147	0.9301	0.92272	0.91247	0.89405	0.88718	0.88343	0.87873	0.86024	0.83922	0.8172	0.80506	0.79627	0.79169	0.78238	0.77999	0.77912	0.78261	0.78397	0.78295	0.78535	0.78572	0.78648	0.79065	0.79193	0.79366	0.78671	0.78703	0.78458	0.78391	0.77687	0.76418	0.74652	0.73283	0.72835	0.71306	0.68884	0.67398	0.66977	0.6645	0.64497	0.6323	0.61826	0.61199	0.60543	0.5959	0.58354	0.5832
0.95496	0.94849	0.94284	0.93205	0.92519	0.91529	0.89786	0.89106	0.88793	0.883	0.86524	0.84382	0.82196	0.80976	0.8004	0.79521	0.78622	0.78362	0.78294	0.7862	0.78751	0.78633	0.7887	0.78897	0.78987	0.79423	0.79552	0.79736	0.79064	0.79075	0.78839	0.78772	0.78112	0.76887	0.75165	0.7382	0.7334	0.71744	0.6935	0.67876	0.67409	0.66867	0.64954	0.6366	0.62229	0.61561	0.60896	0.59895	0.58644	0.58581
0.95324	0.94741	0.94212	0.93174	0.92522	0.91561	0.89843	0.89171	0.88874	0.8838	0.86677	0.84573	0.82417	0.81222	0.80257	0.79731	0.78859	0.78594	0.78523	0.78843	0.78968	0.78844	0.79079	0.79101	0.79195	0.79636	0.79758	0.79949	0.79278	0.7927	0.79045	0.78982	0.78335	0.77121	0.75408	0.7403	0.73555	0.71939	0.69556	0.68059	0.67578	0.67022	0.65098	0.63781	0.62327	0.61648	0.60986	0.59962	0.58717	0.58629
0.9474	0.94294	0.93837	0.93132	0.92437	0.91562	0.89984	0.89379	0.89165	0.88676	0.87044	0.85216	0.83117	0.81857	0.80782	0.80242	0.79371	0.79112	0.79016	0.79307	0.79412	0.79278	0.79517	0.79526	0.79639	0.80055	0.80187	0.80368	0.79725	0.79706	0.7948	0.79411	0.78711	0.77456	0.75724	0.74343	0.73764	0.72085	0.69616	0.68027	0.67472	0.66855	0.64836	0.63497	0.62047	0.61383	0.60756	0.59806	0.5863	0.58595
0.94652	0.94367	0.93905	0.93356	0.92811	0.91987	0.9062	0.90001	0.89764	0.89205	0.87635	0.85736	0.83715	0.82441	0.81262	0.806	0.79811	0.79528	0.79451	0.79724	0.79826	0.7968	0.7992	0.79926	0.80068	0.80509	0.80612	0.80834	0.80171	0.8009	0.79879	0.79829	0.79167	0.77974	0.76312	0.74934	0.743	0.7247	0.70093	0.68528	0.67909	0.67305	0.65344	0.63936	0.62456	0.61745	0.61115	0.60097	0.58893	0.58794
0.94375	0.94163	0.93736	0.93204	0.92722	0.91969	0.9062	0.89975	0.89692	0.89176	0.8763	0.85732	0.83757	0.82516	0.81364	0.80755	0.79962	0.79682	0.7958	0.79841	0.79946	0.79789	0.80032	0.80021	0.80161	0.80605	0.80706	0.80922	0.80265	0.80173	0.79951	0.79918	0.79258	0.78062	0.7635	0.75009	0.74367	0.72582	0.70235	0.68645	0.67951	0.6729	0.65321	0.63865	0.62346	0.6165	0.61033	0.59998	0.58796	0.587
0.94348	0.94071	0.93633	0.93037	0.92624	0.91941	0.90588	0.89995	0.89678	0.89149	0.87659	0.85729	0.83822	0.82669	0.81557	0.80947	0.80137	0.7987	0.79792	0.80053	0.80162	0.79995	0.80242	0.80227	0.80374	0.80831	0.80903	0.81123	0.80458	0.80339	0.8012	0.80117	0.79433	0.78265	0.76536	0.75164	0.74566	0.72773	0.70495	0.68874	0.68161	0.67547	0.65564	0.64063	0.62526	0.61848	0.61232	0.60192	0.58984	0.58859
0.93692	0.93492	0.93115	0.92738	0.9229	0.91703	0.90401	0.89928	0.89697	0.89145	0.8773	0.86036	0.84206	0.83047	0.81895	0.8128	0.8048	0.80232	0.80149	0.80394	0.80492	0.8032	0.8057	0.80548	0.80718	0.81159	0.8124	0.81442	0.80805	0.80683	0.80459	0.80457	0.79715	0.78513	0.76756	0.75362	0.74708	0.72845	0.70524	0.68818	0.68056	0.67407	0.65327	0.638	0.62276	0.61612	0.61028	0.6006	0.5892	0.58827
0.93274	0.93165	0.9285	0.92455	0.92053	0.91521	0.90273	0.89889	0.89718	0.89104	0.87801	0.86175	0.84472	0.83413	0.82255	0.81576	0.80876	0.80625	0.80575	0.80797	0.80888	0.80697	0.80947	0.80919	0.81111	0.8155	0.8161	0.81827	0.81215	0.81063	0.8085	0.80859	0.80164	0.79025	0.77283	0.75862	0.75222	0.73269	0.71054	0.69321	0.68563	0.67908	0.65857	0.6431	0.62773	0.62094	0.61515	0.60501	0.59374	0.59241
0.92234	0.9207	0.91757	0.91436	0.91035	0.90664	0.89482	0.89255	0.89185	0.88582	0.87417	0.86001	0.84407	0.83434	0.82313	0.81662	0.80938	0.80719	0.80691	0.80895	0.80989	0.80786	0.8104	0.81002	0.81209	0.81655	0.81696	0.81914	0.81316	0.81132	0.80913	0.80955	0.80263	0.79166	0.77518	0.76201	0.75552	0.73575	0.71418	0.69627	0.68797	0.68178	0.66076	0.64522	0.62978	0.62293	0.61727	0.60715	0.59628	0.59495
0.91138	0.91035	0.90787	0.90626	0.90334	0.90104	0.89185	0.89078	0.89048	0.88489	0.8746	0.86217	0.84819	0.83926	0.82752	0.82059	0.81347	0.81124	0.81111	0.81272	0.81354	0.81126	0.8138	0.81313	0.81531	0.81959	0.81965	0.82216	0.81651	0.81431	0.81208	0.81245	0.80605	0.79553	0.77952	0.76696	0.75967	0.73943	0.71849	0.70034	0.69154	0.68528	0.66455	0.64852	0.6328	0.62576	0.62029	0.61008	0.5992	0.59773
0.8916	0.895	0.89608	0.8963	0.8937	0.89375	0.88741	0.88893	0.89102	0.88629	0.87891	0.86849	0.85684	0.8491	0.83593	0.8288	0.82244	0.82004	0.82027	0.82074	0.82109	0.8182	0.82071	0.81983	0.82218	0.82674	0.82699	0.82943	0.82489	0.82277	0.82074	0.82066	0.81554	0.80744	0.79158	0.77889	0.77145	0.75147	0.73166	0.71386	0.70438	0.69643	0.67604	0.65958	0.64463	0.63706	0.63117	0.62022	0.6095	0.60712
0.86175	0.87016	0.87426	0.87748	0.8756	0.87864	0.87615	0.87923	0.88388	0.88146	0.8777	0.86871	0.85958	0.85384	0.84115	0.83461	0.82846	0.82598	0.82625	0.82542	0.82553	0.82222	0.82462	0.82347	0.82585	0.83049	0.83067	0.8329	0.8293	0.82714	0.82479	0.82423	0.82048	0.81505	0.79906	0.7882	0.78066	0.76171	0.74317	0.72656	0.71513	0.70517	0.68662	0.66961	0.65547	0.64772	0.64155	0.6299	0.6189	0.61606
0.82559	0.83663	0.84188	0.84665	0.84411	0.85	0.84828	0.85351	0.86232	0.8603	0.85918	0.85452	0.84698	0.84245	0.8292	0.82268	0.81763	0.81481	0.81536	0.81357	0.81347	0.80971	0.81191	0.8109	0.81352	0.81875	0.81955	0.82142	0.81907	0.81723	0.8151	0.81482	0.8124	0.8083	0.79452	0.78651	0.78013	0.76158	0.74487	0.72864	0.71456	0.70288	0.68448	0.66794	0.65429	0.64646	0.63993	0.62797	0.61721	0.61445
0.80386	0.81524	0.82014	0.82729	0.82425	0.83055	0.83014	0.83628	0.84782	0.84695	0.84884	0.8475	0.8411	0.83767	0.82567	0.81986	0.81532	0.81283	0.81363	0.81171	0.81156	0.80789	0.81002	0.80897	0.81155	0.81644	0.81712	0.81889	0.81697	0.8149	0.81271	0.81222	0.80955	0.80577	0.79372	0.787	0.78062	0.76252	0.74597	0.73107	0.71585	0.70392	0.68646	0.67062	0.65818	0.65066	0.64468	0.63288	0.62239	0.62
0.78353	0.79557	0.80107	0.80621	0.80426	0.81154	0.81033	0.81745	0.82863	0.82838	0.83073	0.83116	0.82718	0.82613	0.81634	0.81205	0.80858	0.80628	0.8064	0.80445	0.80427	0.80073	0.80271	0.80179	0.80399	0.80794	0.80835	0.80976	0.80764	0.80612	0.80411	0.80423	0.80232	0.79939	0.78737	0.77991	0.77565	0.75901	0.74398	0.72842	0.71422	0.70195	0.68428	0.66873	0.65591	0.64917	0.64356	0.63155	0.62118	0.61839
0.77629	0.78735	0.79127	0.7969	0.79616	0.8032	0.80255	0.81034	0.82173	0.821	0.82333	0.8246	0.82127	0.81974	0.81057	0.80608	0.80313	0.80081	0.801	0.79931	0.79918	0.7959	0.79793	0.79723	0.79968	0.80342	0.80392	0.80519	0.8033	0.80171	0.80019	0.80081	0.79886	0.79511	0.78432	0.7776	0.77336	0.75676	0.74264	0.728	0.71355	0.70231	0.68538	0.6704	0.6573	0.65094	0.64623	0.63449	0.62436	0.62164
0.76256	0.77375	0.77903	0.78276	0.78248	0.78918	0.78923	0.7973	0.8099	0.80979	0.81495	0.81674	0.81514	0.81506	0.80587	0.80168	0.79959	0.79752	0.79841	0.79659	0.79625	0.79265	0.79477	0.79401	0.79639	0.80012	0.80052	0.80201	0.80136	0.7994	0.79836	0.79855	0.79721	0.79497	0.7847	0.77714	0.77348	0.75843	0.74638	0.73331	0.71925	0.70768	0.69244	0.67772	0.66574	0.65958	0.6553	0.64298	0.63295	0.62951
0.74924	0.76007	0.76481	0.7682	0.76944	0.77805	0.77827	0.78697	0.79838	0.79812	0.80315	0.80423	0.80417	0.80507	0.79705	0.79362	0.79135	0.78935	0.79028	0.78848	0.78843	0.78493	0.78706	0.78626	0.78855	0.79218	0.79247	0.79379	0.79284	0.79057	0.78964	0.79061	0.78929	0.78731	0.77735	0.77042	0.76708	0.75337	0.74329	0.73007	0.71555	0.70467	0.68931	0.67477	0.6624	0.6567	0.65299	0.64044	0.63032	0.6265
0.748	0.75875	0.76333	0.76611	0.76715	0.77588	0.77513	0.78315	0.79423	0.79405	0.79886	0.79984	0.79964	0.80089	0.79331	0.79037	0.78812	0.7863	0.78714	0.78536	0.78532	0.78186	0.78396	0.78313	0.78515	0.78876	0.78909	0.79018	0.78922	0.78707	0.78602	0.78703	0.7857	0.78356	0.77321	0.76656	0.76405	0.75134	0.74174	0.7284	0.71363	0.70253	0.68714	0.67273	0.66032	0.65516	0.65158	0.63863	0.62837	0.62449
0.75009	0.76079	0.76549	0.76828	0.76952	0.77867	0.7778	0.78524	0.79614	0.7964	0.8015	0.80141	0.80052	0.80157	0.79397	0.79115	0.78857	0.78663	0.78743	0.78562	0.7856	0.78205	0.78417	0.78325	0.78522	0.78915	0.78957	0.79064	0.78962	0.78732	0.78614	0.78712	0.78608	0.78389	0.77362	0.76731	0.76482	0.75289	0.74339	0.73021	0.71499	0.70381	0.68913	0.67492	0.66284	0.65767	0.65388	0.64019	0.62975	0.62567
0.75051	0.76122	0.76615	0.76931	0.77033	0.77928	0.7786	0.78603	0.79682	0.79656	0.8013	0.80163	0.80065	0.8012	0.79309	0.79	0.78726	0.78543	0.78619	0.78431	0.78423	0.78074	0.78288	0.78197	0.78386	0.78764	0.78812	0.78921	0.7882	0.78596	0.78471	0.78557	0.78462	0.78237	0.77187	0.7656	0.76287	0.75054	0.74107	0.72777	0.7127	0.70161	0.68668	0.67294	0.66092	0.65571	0.65195	0.63861	0.62837	0.62458
0.75353	0.76454	0.76978	0.77264	0.774	0.78281	0.78191	0.78932	0.7992	0.79842	0.80249	0.80137	0.80058	0.80092	0.79224	0.78906	0.78645	0.78464	0.78555	0.78377	0.78362	0.78024	0.7824	0.78152	0.78325	0.78709	0.7876	0.78878	0.78754	0.78526	0.78399	0.78466	0.78393	0.78184	0.77106	0.76441	0.76171	0.74977	0.74057	0.7275	0.7127	0.7015	0.68663	0.67323	0.66136	0.65601	0.65218	0.6384	0.62762	0.62345
0.75852	0.76937	0.77418	0.77765	0.77854	0.78703	0.78608	0.79342	0.80376	0.80275	0.80699	0.80575	0.80435	0.80437	0.79569	0.79228	0.78955	0.78773	0.78866	0.78696	0.78684	0.78356	0.7857	0.7849	0.78669	0.79064	0.7912	0.7923	0.79091	0.78851	0.78712	0.78759	0.78692	0.78477	0.77443	0.76826	0.76531	0.75319	0.74359	0.73092	0.7161	0.70501	0.69044	0.67744	0.66579	0.66016	0.65622	0.6421	0.63139	0.62738
0.75893	0.77031	0.77526	0.77979	0.78095	0.78962	0.78936	0.79642	0.80654	0.80522	0.80984	0.80852	0.80717	0.80694	0.79781	0.79417	0.79135	0.78957	0.79041	0.7887	0.78858	0.78538	0.78752	0.78665	0.78847	0.7925	0.79293	0.79409	0.79253	0.78973	0.78826	0.78856	0.7879	0.78589	0.77552	0.76929	0.7657	0.75304	0.74304	0.73048	0.71555	0.70432	0.68993	0.6769	0.66535	0.6595	0.65565	0.6411	0.63044	0.6264
0.76481	0.77635	0.78153	0.78665	0.78778	0.79622	0.79622	0.80296	0.81281	0.81149	0.81605	0.81473	0.81276	0.81198	0.80216	0.7982	0.79496	0.79302	0.7935	0.79172	0.79158	0.78832	0.79047	0.78948	0.79134	0.79544	0.79582	0.79712	0.79534	0.7925	0.79101	0.79125	0.7904	0.78839	0.77792	0.77131	0.76712	0.75378	0.74294	0.72999	0.71523	0.70404	0.68891	0.67549	0.66357	0.65737	0.65331	0.63889	0.62837	0.62442
0.76905	0.77982	0.78449	0.78977	0.79078	0.79884	0.79885	0.80542	0.81487	0.81284	0.81719	0.81591	0.81385	0.8125	0.80216	0.79787	0.79443	0.79255	0.7932	0.79149	0.79136	0.78821	0.79036	0.78931	0.79117	0.79539	0.79575	0.79721	0.7954	0.79233	0.79086	0.79108	0.79026	0.78802	0.77803	0.77183	0.76708	0.75351	0.74255	0.72985	0.71499	0.70431	0.68909	0.67595	0.66387	0.65738	0.65342	0.63906	0.62849	0.6246
0.77072	0.78113	0.78567	0.79139	0.79204	0.8005	0.80056	0.80762	0.81714	0.81481	0.81902	0.81835	0.81579	0.81415	0.80376	0.79924	0.79503	0.7932	0.79387	0.79206	0.79192	0.78876	0.79088	0.78984	0.79185	0.79621	0.79663	0.79799	0.79605	0.79321	0.79175	0.79192	0.79104	0.78882	0.77882	0.77316	0.76799	0.75384	0.7422	0.72898	0.71444	0.7039	0.68817	0.67507	0.66248	0.65545	0.6513	0.63713	0.62686	0.62326
0.77301	0.78347	0.78812	0.79389	0.79457	0.80298	0.80315	0.81027	0.8196	0.81744	0.8217	0.82073	0.8182	0.81663	0.80639	0.80192	0.79746	0.79557	0.79611	0.79422	0.79411	0.79092	0.79296	0.79189	0.79392	0.79832	0.79875	0.80006	0.79767	0.79484	0.79329	0.79345	0.7927	0.79082	0.78099	0.77551	0.77018	0.756	0.74424	0.73125	0.71713	0.70695	0.69129	0.67824	0.66574	0.65855	0.65429	0.64005	0.62977	0.62609
0.77355	0.78409	0.78863	0.79463	0.79539	0.80371	0.80404	0.81079	0.82007	0.8177	0.82218	0.82119	0.81845	0.81658	0.80606	0.80154	0.79698	0.79502	0.79535	0.79345	0.79334	0.79018	0.79217	0.79104	0.7931	0.79761	0.79799	0.79937	0.79686	0.79387	0.79246	0.79271	0.79172	0.78987	0.78023	0.7745	0.76871	0.75421	0.74223	0.72921	0.71506	0.70503	0.68921	0.67606	0.66351	0.65625	0.65202	0.63785	0.6278	0.62418
0.77093	0.78174	0.78628	0.79291	0.79369	0.80225	0.80296	0.81013	0.81988	0.81715	0.82197	0.82187	0.81942	0.81746	0.80676	0.802	0.79763	0.79566	0.79594	0.79399	0.7938	0.79063	0.79262	0.79149	0.7936	0.79801	0.79847	0.79987	0.79729	0.79436	0.79303	0.79332	0.79253	0.79057	0.78131	0.77579	0.76981	0.75507	0.74283	0.72972	0.71555	0.70528	0.68931	0.67642	0.66388	0.65645	0.65212	0.63773	0.62778	0.62422
0.76798	0.77916	0.78397	0.79108	0.79195	0.80077	0.80191	0.80925	0.8193	0.81696	0.82205	0.82214	0.81981	0.81783	0.80715	0.80237	0.79798	0.79598	0.79614	0.79413	0.79387	0.79071	0.79275	0.7916	0.79372	0.79816	0.79873	0.80003	0.7974	0.79454	0.79323	0.79351	0.79294	0.79121	0.78193	0.77653	0.77045	0.75571	0.74339	0.73036	0.71638	0.70574	0.68993	0.67698	0.66451	0.65702	0.65266	0.63805	0.62813	0.62443
0.76948	0.7804	0.78525	0.79176	0.7928	0.80171	0.80278	0.81013	0.82008	0.81783	0.8231	0.82312	0.82085	0.81908	0.80869	0.80403	0.79971	0.79765	0.79766	0.79581	0.79556	0.79233	0.79438	0.79323	0.79545	0.79996	0.80045	0.80177	0.79915	0.79631	0.795	0.79515	0.7948	0.79314	0.78398	0.77875	0.77282	0.75832	0.74608	0.73316	0.7195	0.70918	0.69336	0.6805	0.66803	0.6605	0.65611	0.6416	0.63166	0.62786
0.76853	0.77945	0.78425	0.79091	0.79203	0.80094	0.80211	0.80945	0.81946	0.81728	0.8226	0.82277	0.82057	0.81886	0.8086	0.80394	0.79967	0.79765	0.79758	0.79573	0.79554	0.79237	0.79443	0.79331	0.79548	0.79997	0.80043	0.80179	0.79914	0.79628	0.79494	0.79514	0.79485	0.79325	0.78422	0.77916	0.77314	0.75867	0.74649	0.73364	0.7201	0.70979	0.69398	0.68123	0.66877	0.66118	0.65681	0.64224	0.63242	0.62872
0.76541	0.7767	0.78159	0.78841	0.78981	0.79881	0.8003	0.80766	0.81768	0.81549	0.82097	0.82139	0.81958	0.81791	0.80751	0.80268	0.79863	0.7964	0.79633	0.79442	0.79418	0.79102	0.79301	0.79184	0.79404	0.79847	0.79891	0.80029	0.79772	0.79482	0.79353	0.7937	0.79346	0.79182	0.78287	0.77783	0.77174	0.75694	0.74508	0.73219	0.71856	0.70825	0.69243	0.67936	0.66687	0.65911	0.65481	0.64032	0.63054	0.62676
0.76368	0.77528	0.78072	0.78737	0.78863	0.79752	0.79913	0.80661	0.81682	0.81498	0.82086	0.82113	0.81946	0.81804	0.80752	0.80283	0.79864	0.79644	0.79643	0.79435	0.79407	0.79076	0.79269	0.79135	0.79341	0.79771	0.7981	0.79942	0.79691	0.79392	0.7926	0.79264	0.79244	0.79103	0.78194	0.77722	0.77119	0.75661	0.74483	0.73213	0.71826	0.70813	0.69241	0.67922	0.6669	0.65916	0.6551	0.64065	0.63083	0.62699
0.76279	0.77446	0.77992	0.78692	0.78812	0.79714	0.79923	0.80663	0.81709	0.81557	0.82157	0.82207	0.82042	0.81889	0.80818	0.80344	0.79939	0.79713	0.79708	0.79496	0.79465	0.79131	0.79325	0.79189	0.79377	0.79806	0.79844	0.79977	0.7972	0.79419	0.79285	0.79286	0.79269	0.79127	0.78232	0.77764	0.77166	0.75711	0.74537	0.73276	0.71863	0.70841	0.69274	0.67951	0.66736	0.65966	0.65564	0.64135	0.63148	0.62769
0.75808	0.77002	0.77565	0.78293	0.78427	0.79346	0.79602	0.8037	0.81443	0.8133	0.8198	0.82083	0.81959	0.81851	0.80806	0.80345	0.79945	0.79735	0.7973	0.79505	0.79473	0.79139	0.79325	0.7919	0.79362	0.79783	0.79813	0.79933	0.79691	0.794	0.79268	0.79275	0.79263	0.79153	0.78257	0.77821	0.77227	0.75792	0.7465	0.73427	0.72005	0.70998	0.69439	0.68104	0.6688	0.6612	0.65735	0.64334	0.63373	0.62997
0.75851	0.7704	0.77601	0.78349	0.78495	0.79422	0.79672	0.80449	0.81528	0.8143	0.82097	0.82228	0.82127	0.82023	0.80986	0.80525	0.80127	0.79911	0.79895	0.79658	0.79617	0.7928	0.79441	0.79302	0.79456	0.79855	0.79874	0.79996	0.79756	0.79473	0.79345	0.79355	0.79351	0.79228	0.7835	0.77908	0.77303	0.75872	0.74739	0.73495	0.72086	0.71094	0.69522	0.68179	0.66929	0.6616	0.65771	0.64396	0.63447	0.63078
0.75541	0.76738	0.77304	0.78061	0.78226	0.79153	0.79427	0.8023	0.81332	0.81254	0.81948	0.8212	0.82076	0.82003	0.80976	0.80515	0.80119	0.79916	0.79899	0.79661	0.79614	0.79286	0.79438	0.793	0.7945	0.79843	0.79858	0.79974	0.79736	0.79465	0.7934	0.79348	0.79356	0.79261	0.78394	0.77979	0.77374	0.75959	0.74849	0.73624	0.72227	0.7125	0.69696	0.68353	0.67102	0.66345	0.65964	0.64622	0.63676	0.63306
0.75443	0.76685	0.77291	0.78152	0.78294	0.79231	0.79525	0.80347	0.81481	0.814	0.82136	0.82365	0.82322	0.82212	0.81112	0.80594	0.80202	0.79977	0.79945	0.79697	0.79627	0.79272	0.79416	0.79273	0.7942	0.79806	0.79821	0.7993	0.79694	0.79416	0.79285	0.79276	0.79274	0.79161	0.78298	0.77895	0.77238	0.75783	0.74621	0.73386	0.71974	0.70963	0.69374	0.67998	0.66764	0.65994	0.65598	0.64277	0.63345	0.62977
0.75194	0.76405	0.76964	0.77795	0.77938	0.78855	0.79134	0.79951	0.81138	0.81074	0.81853	0.82123	0.82081	0.81993	0.80965	0.80449	0.80093	0.7986	0.79816	0.79569	0.79509	0.79157	0.79301	0.79162	0.79306	0.79679	0.79683	0.79797	0.79568	0.79298	0.79176	0.79188	0.79193	0.79096	0.78292	0.77894	0.77258	0.75807	0.74684	0.73487	0.72084	0.71082	0.69525	0.68148	0.66924	0.66175	0.65786	0.64489	0.6358	0.63225
0.74956	0.76167	0.76713	0.77567	0.77731	0.78624	0.78927	0.79718	0.80899	0.80854	0.81645	0.81927	0.81913	0.81807	0.8077	0.80241	0.79917	0.7968	0.79637	0.79405	0.79344	0.78981	0.79124	0.78989	0.79118	0.7948	0.79487	0.79607	0.79377	0.79098	0.78992	0.79016	0.78999	0.78904	0.78116	0.77696	0.77066	0.75609	0.74512	0.73343	0.71936	0.7097	0.694	0.68008	0.66809	0.66088	0.65727	0.64449	0.63549	0.63183
0.74251	0.75449	0.76012	0.76919	0.77101	0.78018	0.78374	0.79221	0.80449	0.80432	0.81267	0.81603	0.81639	0.81548	0.80493	0.79943	0.79631	0.79387	0.79359	0.79132	0.7906	0.78685	0.7883	0.78692	0.7881	0.79164	0.79169	0.79287	0.79052	0.78753	0.78645	0.78678	0.78668	0.78593	0.77844	0.77475	0.76858	0.75411	0.74388	0.73232	0.7182	0.7089	0.69329	0.67952	0.66774	0.66078	0.65729	0.64469	0.6358	0.63215
0.74038	0.75231	0.75824	0.76698	0.76891	0.77814	0.78167	0.79052	0.80312	0.80348	0.81202	0.81572	0.81681	0.81645	0.80657	0.80124	0.79828	0.79592	0.79548	0.79317	0.79236	0.78874	0.79007	0.78863	0.78959	0.79277	0.79274	0.79374	0.79146	0.7887	0.7876	0.78802	0.78837	0.78777	0.78037	0.77703	0.7711	0.75721	0.74747	0.73603	0.72242	0.71327	0.69803	0.68436	0.67265	0.66584	0.6625	0.64996	0.64103	0.63726
0.73757	0.74906	0.75558	0.76274	0.76485	0.77379	0.77681	0.78604	0.79827	0.79838	0.80706	0.81108	0.81317	0.81351	0.8031	0.79766	0.79513	0.79287	0.79257	0.79021	0.78928	0.78548	0.78673	0.78523	0.78586	0.78873	0.78865	0.78983	0.78776	0.78519	0.78418	0.78463	0.78541	0.7851	0.77786	0.77391	0.76851	0.75489	0.74612	0.73446	0.72121	0.71195	0.69613	0.68241	0.6706	0.6639	0.6605	0.64786	0.63894	0.63496
0.73613	0.74721	0.75357	0.7607	0.76283	0.77184	0.77484	0.78431	0.79673	0.7974	0.8064	0.81101	0.81355	0.81444	0.80467	0.79969	0.79716	0.79519	0.79488	0.79261	0.7917	0.78782	0.78899	0.78746	0.78796	0.79064	0.79052	0.79169	0.78962	0.7871	0.78615	0.78676	0.78768	0.78748	0.78054	0.77726	0.772	0.75859	0.7502	0.73888	0.72592	0.71662	0.7007	0.68692	0.67525	0.66877	0.66536	0.65288	0.64401	0.63984
0.73394	0.74525	0.75177	0.75804	0.76037	0.76937	0.77266	0.78204	0.79478	0.79648	0.80581	0.80975	0.81237	0.81399	0.80492	0.80032	0.79769	0.79576	0.79537	0.79313	0.79224	0.78826	0.78942	0.78796	0.78851	0.79119	0.79096	0.79202	0.78982	0.78747	0.78656	0.78745	0.78864	0.78921	0.78216	0.7792	0.77469	0.76146	0.75386	0.74307	0.73042	0.72131	0.70606	0.69217	0.68066	0.67446	0.67101	0.65859	0.64952	0.64509
0.73073	0.74201	0.74862	0.755	0.75731	0.76645	0.76978	0.77931	0.79258	0.79477	0.8049	0.80923	0.81223	0.81431	0.80621	0.80198	0.79911	0.7972	0.79668	0.79442	0.79368	0.7897	0.79074	0.78929	0.78982	0.79219	0.79193	0.7929	0.79074	0.78843	0.78756	0.78867	0.78995	0.79089	0.7839	0.7812	0.7769	0.76395	0.7565	0.74583	0.73348	0.72455	0.70957	0.69568	0.68429	0.67822	0.67481	0.66275	0.65391	0.64959
0.73284	0.74329	0.74952	0.75531	0.75798	0.76744	0.77073	0.78073	0.79409	0.79669	0.80707	0.81157	0.81497	0.81761	0.8105	0.80647	0.80319	0.80139	0.80094	0.79872	0.79803	0.79403	0.79495	0.79349	0.79402	0.79631	0.79599	0.79686	0.79485	0.79268	0.79184	0.79313	0.79444	0.79517	0.78819	0.78581	0.78151	0.76917	0.76211	0.75127	0.7389	0.73056	0.71586	0.70159	0.68984	0.68386	0.68055	0.66889	0.66018	0.65616
0.72433	0.735	0.74116	0.74686	0.74982	0.75904	0.76288	0.77288	0.78669	0.79002	0.80093	0.80536	0.80949	0.81264	0.80661	0.80292	0.79994	0.79819	0.79764	0.79548	0.79495	0.79097	0.79172	0.79032	0.79056	0.79247	0.79197	0.79284	0.79083	0.78854	0.78776	0.78925	0.79082	0.79194	0.78538	0.78349	0.77942	0.76769	0.76154	0.75159	0.73922	0.73132	0.71732	0.70313	0.69169	0.68589	0.683	0.67179	0.6632	0.65929
0.71745	0.72741	0.73368	0.73771	0.74043	0.74884	0.7523	0.76245	0.77719	0.78167	0.79431	0.79882	0.80357	0.80825	0.80387	0.80078	0.79823	0.79665	0.79616	0.79412	0.79365	0.7896	0.79023	0.78873	0.78858	0.78997	0.78891	0.78956	0.78732	0.7846	0.78376	0.78533	0.78767	0.78991	0.78434	0.78342	0.78067	0.76983	0.7649	0.75607	0.74468	0.73824	0.7257	0.71214	0.7011	0.69567	0.69336	0.6825	0.67416	0.67009
0.69251	0.70189	0.70836	0.71068	0.7141	0.72318	0.72637	0.7372	0.75361	0.75923	0.77468	0.78047	0.78718	0.79429	0.79265	0.79044	0.78845	0.78703	0.78653	0.78452	0.78443	0.78011	0.78071	0.7792	0.77878	0.7796	0.77831	0.77885	0.77705	0.77394	0.7733	0.77529	0.77829	0.78157	0.77787	0.77815	0.77661	0.76749	0.7644	0.75675	0.74572	0.73994	0.72908	0.71607	0.70554	0.70071	0.69931	0.68921	0.68176	0.67805
0.68567	0.69495	0.70161	0.70338	0.70699	0.71571	0.71873	0.7294	0.74613	0.75246	0.76839	0.77434	0.78185	0.78943	0.78861	0.78673	0.78472	0.78317	0.78252	0.78051	0.78041	0.77601	0.7764	0.77492	0.77431	0.77468	0.7734	0.77371	0.77204	0.76901	0.76843	0.77059	0.77371	0.77725	0.77369	0.77389	0.77287	0.76466	0.76198	0.75493	0.74438	0.73929	0.72905	0.71605	0.70597	0.70168	0.70073	0.69122	0.68392	0.68035
0.66443	0.67359	0.68093	0.68078	0.68589	0.69522	0.69872	0.70953	0.72565	0.73306	0.74999	0.75565	0.76527	0.77439	0.77416	0.77281	0.77153	0.77014	0.76969	0.76753	0.76734	0.76275	0.76299	0.76134	0.76003	0.76029	0.75872	0.75921	0.75776	0.75448	0.75409	0.75669	0.76109	0.76564	0.76313	0.76372	0.76353	0.75715	0.75699	0.75092	0.74076	0.73619	0.7272	0.71418	0.70452	0.70052	0.69985	0.69006	0.68267	0.67839
0.64934	0.6585	0.666	0.66743	0.67235	0.6818	0.68585	0.69756	0.71494	0.72299	0.74114	0.74951	0.76045	0.76959	0.76925	0.76833	0.76763	0.7663	0.76559	0.76341	0.76296	0.75836	0.75837	0.75668	0.75514	0.7547	0.75318	0.75356	0.75251	0.74953	0.74927	0.75192	0.75623	0.76072	0.7595	0.76001	0.75944	0.75359	0.75332	0.74734	0.73744	0.73262	0.72357	0.71096	0.70186	0.69815	0.69775	0.68895	0.68227	0.6782
0.63389	0.6422	0.64932	0.65055	0.65504	0.66376	0.66834	0.68048	0.69862	0.7077	0.72671	0.73684	0.74865	0.75842	0.75906	0.75865	0.75838	0.75731	0.75659	0.75449	0.75399	0.74956	0.74949	0.74785	0.74591	0.74489	0.74321	0.7436	0.74225	0.73944	0.73918	0.74188	0.74667	0.75177	0.7523	0.75387	0.75369	0.74837	0.74855	0.7438	0.73476	0.73061	0.72228	0.71056	0.70218	0.6987	0.69878	0.69076	0.68439	0.68068
0.61718	0.6243	0.63045	0.63245	0.63715	0.64585	0.65152	0.66467	0.68366	0.69281	0.71212	0.72272	0.73509	0.74452	0.74532	0.74426	0.74439	0.74341	0.74318	0.74118	0.74063	0.73645	0.73639	0.7349	0.73285	0.7319	0.73012	0.73057	0.72898	0.72553	0.72526	0.72821	0.73363	0.73918	0.74171	0.74497	0.74453	0.73892	0.74021	0.73683	0.72832	0.72567	0.71871	0.70778	0.70009	0.69641	0.6968	0.68922	0.683	0.67918
0.60578	0.61272	0.61857	0.6233	0.62693	0.63543	0.64173	0.65573	0.67545	0.68477	0.70411	0.71713	0.7298	0.73842	0.73879	0.73785	0.73817	0.73758	0.73714	0.73543	0.73473	0.73089	0.7308	0.7296	0.72744	0.72588	0.7242	0.72456	0.72264	0.71925	0.71909	0.72205	0.72672	0.73213	0.73529	0.73854	0.73745	0.73134	0.73171	0.72819	0.72071	0.71827	0.70992	0.69969	0.69289	0.68936	0.68998	0.68354	0.67802	0.67438
0.58409	0.59218	0.59851	0.60447	0.60898	0.61791	0.62586	0.64018	0.65994	0.67047	0.69024	0.70434	0.71811	0.72748	0.72832	0.72762	0.72823	0.72744	0.72677	0.72493	0.72423	0.72057	0.72044	0.71939	0.71728	0.71537	0.71348	0.71387	0.71189	0.70878	0.70889	0.71211	0.7173	0.72362	0.72692	0.72996	0.72953	0.72376	0.72481	0.72169	0.71465	0.7122	0.7047	0.69446	0.68806	0.68499	0.68542	0.67949	0.67398	0.67028
0.55554	0.56446	0.57182	0.57677	0.58199	0.59201	0.59986	0.61509	0.63543	0.64642	0.66756	0.68347	0.69868	0.70909	0.70996	0.70964	0.71074	0.70984	0.70922	0.70712	0.7064	0.7026	0.7023	0.70126	0.69935	0.69758	0.6961	0.69647	0.69567	0.6928	0.6937	0.69729	0.70239	0.70949	0.7127	0.71476	0.71524	0.71068	0.71357	0.70994	0.70239	0.69974	0.69188	0.68098	0.67442	0.67182	0.67262	0.66752	0.66324	0.65949
0.51613	0.52631	0.53448	0.54184	0.54774	0.55809	0.56898	0.58467	0.60618	0.61882	0.64245	0.66167	0.6784	0.68966	0.69075	0.69067	0.69251	0.69163	0.69055	0.68787	0.68694	0.68303	0.6827	0.68156	0.67947	0.6769	0.67504	0.6756	0.67526	0.67235	0.67351	0.67707	0.68254	0.69054	0.69489	0.69688	0.69729	0.69307	0.69639	0.69277	0.68604	0.68314	0.6758	0.66498	0.65851	0.65609	0.6574	0.65368	0.65044	0.64725
0.4821	0.49179	0.49968	0.50843	0.51613	0.52769	0.54057	0.55775	0.57955	0.59227	0.61676	0.63723	0.65635	0.66859	0.67037	0.66949	0.67115	0.67015	0.66924	0.66631	0.66508	0.66101	0.66042	0.65905	0.65685	0.65382	0.65185	0.65219	0.6519	0.64879	0.65012	0.6539	0.6595	0.66744	0.67165	0.67381	0.67367	0.66935	0.67349	0.66975	0.66329	0.66125	0.65494	0.64404	0.63742	0.63539	0.63821	0.63544	0.63284	0.63027
0.46757	0.47798	0.48582	0.49531	0.50349	0.51536	0.52941	0.54671	0.56904	0.58221	0.60654	0.62675	0.64581	0.65737	0.65838	0.65711	0.65845	0.65716	0.65589	0.65273	0.65145	0.6473	0.64677	0.64543	0.64363	0.64116	0.63923	0.63966	0.63964	0.63674	0.63837	0.64234	0.64794	0.6559	0.65941	0.66151	0.6609	0.65583	0.66028	0.65641	0.64957	0.64743	0.64163	0.63026	0.62368	0.62184	0.62471	0.6226	0.62062	0.6184
0.4435	0.45343	0.46085	0.47079	0.47928	0.49126	0.50628	0.52418	0.54813	0.56216	0.58788	0.61019	0.63055	0.64284	0.64554	0.64506	0.64678	0.64578	0.64484	0.64177	0.64066	0.63676	0.63639	0.6352	0.63366	0.63103	0.6292	0.6295	0.63015	0.627	0.62899	0.63302	0.63875	0.64692	0.65123	0.65427	0.654	0.64987	0.6555	0.65269	0.64557	0.64394	0.63936	0.62858	0.62246	0.62102	0.62465	0.62319	0.62186	0.62003
0.43509	0.44499	0.45241	0.46256	0.47047	0.48242	0.4973	0.51545	0.54031	0.55485	0.5811	0.60468	0.62531	0.63786	0.64102	0.641	0.64294	0.64182	0.64092	0.63782	0.63679	0.6332	0.63274	0.63161	0.62996	0.62718	0.62544	0.62554	0.62638	0.62346	0.62551	0.62948	0.63526	0.64366	0.64854	0.65208	0.65211	0.64845	0.65428	0.65208	0.64493	0.64341	0.63918	0.62865	0.62276	0.62151	0.62512	0.6244	0.62327	0.6217
0.42973	0.43969	0.44723	0.4575	0.4656	0.47774	0.49301	0.51147	0.53691	0.55178	0.57832	0.60246	0.62348	0.6361	0.63951	0.63984	0.64187	0.64065	0.63965	0.63652	0.63552	0.63199	0.63159	0.63044	0.62859	0.62559	0.62387	0.62391	0.62479	0.62174	0.62387	0.62793	0.63379	0.64205	0.6471	0.65053	0.65044	0.64687	0.65283	0.65028	0.64291	0.64131	0.6372	0.62668	0.6206	0.61928	0.62296	0.62242	0.6215	0.62005
0.43064	0.44138	0.44937	0.45998	0.46838	0.48094	0.49646	0.51543	0.54093	0.55565	0.5819	0.60545	0.62599	0.6383	0.64117	0.6411	0.64293	0.64138	0.64022	0.63704	0.636	0.6324	0.63204	0.6308	0.62929	0.62654	0.62507	0.625	0.62595	0.62294	0.62502	0.62908	0.63494	0.6428	0.64701	0.64992	0.64967	0.64585	0.6516	0.64845	0.64016	0.63776	0.63311	0.62204	0.61559	0.61409	0.61779	0.61673	0.61571	0.61418
0.43174	0.44324	0.45112	0.46211	0.4713	0.48461	0.49991	0.51875	0.5436	0.5578	0.58276	0.60506	0.62484	0.63629	0.63803	0.63752	0.63881	0.63663	0.63491	0.63155	0.63045	0.62668	0.62613	0.62487	0.62344	0.621	0.61981	0.61946	0.62012	0.61725	0.61938	0.62382	0.62949	0.63666	0.64021	0.6425	0.64183	0.6375	0.64225	0.63773	0.62829	0.62517	0.62	0.60789	0.60071	0.59916	0.60284	0.60106	0.59981	0.59801
0.4217	0.43476	0.44311	0.4565	0.46585	0.47922	0.49546	0.51473	0.53994	0.55409	0.57871	0.60055	0.61925	0.62861	0.62951	0.6283	0.62953	0.62717	0.62533	0.62194	0.62079	0.61718	0.61669	0.61545	0.61428	0.61198	0.61076	0.6099	0.61058	0.6076	0.6098	0.61394	0.61943	0.62608	0.62882	0.63053	0.62879	0.6234	0.6271	0.62218	0.61272	0.6098	0.60531	0.5926	0.5854	0.58335	0.58729	0.58619	0.58572	0.58448
0.40893	0.421	0.42893	0.44219	0.45118	0.46421	0.48015	0.49979	0.52578	0.53987	0.56553	0.58818	0.60703	0.61625	0.61783	0.61661	0.61765	0.61554	0.61389	0.61064	0.60979	0.6063	0.6057	0.60467	0.60346	0.60115	0.5999	0.59866	0.5994	0.59617	0.59847	0.60285	0.60829	0.61476	0.61808	0.62027	0.61858	0.61333	0.61719	0.61274	0.60337	0.60158	0.59742	0.58516	0.57854	0.57654	0.58115	0.58095	0.58152	0.58098
0.40479	0.41669	0.4245	0.43765	0.44663	0.45977	0.47582	0.49577	0.52192	0.5362	0.56214	0.58517	0.60426	0.61366	0.61585	0.61497	0.61644	0.61458	0.61303	0.60992	0.60914	0.60574	0.60523	0.6043	0.60326	0.60097	0.59968	0.59849	0.59934	0.59611	0.59845	0.60282	0.60836	0.6148	0.61815	0.62057	0.61904	0.61411	0.61817	0.61362	0.6044	0.60273	0.59872	0.58651	0.58001	0.57808	0.58287	0.58289	0.58369	0.58315
0.40188	0.41372	0.4215	0.43452	0.44346	0.45655	0.47276	0.49283	0.51911	0.53367	0.55998	0.5834	0.60275	0.61241	0.61488	0.61426	0.61578	0.61401	0.61252	0.60938	0.60859	0.60523	0.60468	0.60381	0.60269	0.6004	0.59916	0.59781	0.59875	0.59539	0.5977	0.60201	0.60747	0.61407	0.61743	0.61986	0.61833	0.6137	0.61785	0.61337	0.60417	0.60273	0.59893	0.58675	0.58022	0.57833	0.58311	0.58337	0.58432	0.58382
0.39914	0.41088	0.41868	0.43168	0.44068	0.45376	0.47002	0.49017	0.51637	0.53105	0.55743	0.58126	0.60084	0.61061	0.61298	0.6125	0.614	0.61222	0.61073	0.60753	0.60671	0.60329	0.60261	0.60172	0.60052	0.59819	0.5969	0.59551	0.59646	0.5931	0.59541	0.59969	0.60528	0.61196	0.61542	0.61783	0.61623	0.61158	0.61567	0.61095	0.60179	0.60064	0.59683	0.58441	0.57767	0.57572	0.5805	0.58096	0.58203	0.58164
0.39606	0.40792	0.41574	0.42922	0.4384	0.45178	0.46828	0.48864	0.51482	0.52919	0.5557	0.57913	0.59862	0.60809	0.61003	0.60902	0.61035	0.6085	0.60704	0.60373	0.6027	0.59924	0.59849	0.59759	0.59637	0.59412	0.59281	0.59136	0.59231	0.58894	0.59131	0.59559	0.60108	0.6077	0.61075	0.61283	0.61098	0.60607	0.61017	0.60545	0.59619	0.59497	0.59091	0.57826	0.57138	0.56917	0.57378	0.57388	0.57455	0.57386
0.3991	0.41117	0.419	0.43268	0.44221	0.45534	0.47188	0.49176	0.51694	0.5308	0.55635	0.57861	0.59729	0.60595	0.60721	0.60575	0.60727	0.60545	0.60394	0.60075	0.59959	0.59609	0.59537	0.59459	0.59324	0.59141	0.58992	0.58824	0.58885	0.58506	0.58739	0.59174	0.59703	0.60346	0.60601	0.60784	0.6059	0.60097	0.60563	0.60094	0.5922	0.59183	0.58816	0.57548	0.5687	0.56684	0.57178	0.57228	0.5734	0.57273
0.40246	0.41466	0.42262	0.4361	0.44565	0.45829	0.47475	0.49459	0.51946	0.53307	0.55819	0.58	0.59861	0.60719	0.60866	0.60724	0.60934	0.60755	0.60608	0.60303	0.60191	0.59852	0.59783	0.5972	0.59577	0.59401	0.59249	0.59085	0.59122	0.58744	0.58975	0.59405	0.59942	0.60594	0.6086	0.61037	0.60861	0.60378	0.60881	0.60433	0.59603	0.596	0.59251	0.57984	0.57308	0.57121	0.57616	0.5768	0.57803	0.57742
0.40711	0.41937	0.42756	0.44143	0.45073	0.46326	0.4799	0.49988	0.52475	0.53815	0.56318	0.58477	0.60336	0.61178	0.61321	0.61172	0.61376	0.61209	0.61087	0.60778	0.60668	0.60334	0.6027	0.60202	0.60052	0.59875	0.59727	0.59565	0.59596	0.59219	0.59438	0.59843	0.60389	0.61061	0.61302	0.615	0.61308	0.60837	0.61349	0.60932	0.60124	0.60143	0.59804	0.58543	0.57884	0.57686	0.58189	0.58234	0.58345	0.58262
0.40928	0.42186	0.43039	0.44447	0.45376	0.46633	0.48295	0.50289	0.52742	0.54055	0.56512	0.58607	0.60449	0.6127	0.614	0.61257	0.61444	0.61277	0.61164	0.60851	0.60739	0.60404	0.60344	0.60287	0.60134	0.59974	0.5983	0.59653	0.59665	0.59277	0.59476	0.59876	0.60422	0.61089	0.61286	0.61483	0.61279	0.60819	0.61327	0.60891	0.60074	0.60084	0.59734	0.58464	0.57795	0.57593	0.58105	0.5813	0.58234	0.58151
0.41535	0.4281	0.43661	0.45093	0.46011	0.47252	0.48911	0.509	0.53345	0.54615	0.57022	0.59113	0.60924	0.61709	0.61833	0.61687	0.61892	0.61741	0.61636	0.61332	0.61235	0.60931	0.6088	0.60841	0.60695	0.6056	0.60419	0.60242	0.60234	0.59845	0.6004	0.6044	0.60982	0.61655	0.61844	0.62027	0.61832	0.61344	0.61866	0.61438	0.60632	0.60651	0.60286	0.59021	0.58353	0.58143	0.58634	0.58653	0.58742	0.58659
0.42221	0.43514	0.4437	0.45786	0.46706	0.47928	0.4956	0.51496	0.5388	0.55118	0.57492	0.59526	0.61313	0.62084	0.62151	0.6199	0.62221	0.62075	0.61974	0.61675	0.61579	0.61271	0.61227	0.61194	0.61037	0.60902	0.6076	0.60592	0.60578	0.60176	0.60368	0.60764	0.613	0.6198	0.62122	0.6225	0.62076	0.61574	0.62099	0.61678	0.6087	0.6087	0.60505	0.59246	0.5858	0.58367	0.58863	0.5886	0.58948	0.58862
0.42952	0.44274	0.45165	0.46647	0.47506	0.48668	0.50262	0.52176	0.54544	0.55741	0.58092	0.60067	0.61804	0.62524	0.6256	0.62357	0.62613	0.62483	0.62392	0.62094	0.61988	0.61694	0.61661	0.61623	0.61478	0.61355	0.61188	0.61016	0.60988	0.60559	0.60745	0.61128	0.61614	0.62278	0.62378	0.62439	0.62259	0.6171	0.62233	0.61823	0.61039	0.61095	0.60723	0.59482	0.58842	0.58619	0.59118	0.59105	0.59194	0.59102
0.43943	0.45253	0.46129	0.47625	0.48487	0.49637	0.51179	0.53104	0.55412	0.56536	0.58805	0.60752	0.62478	0.63163	0.63193	0.62968	0.63219	0.63106	0.63029	0.62757	0.62646	0.62375	0.62359	0.62335	0.62209	0.62097	0.61939	0.61757	0.61715	0.61285	0.61469	0.61855	0.62293	0.62905	0.62946	0.62965	0.62781	0.62218	0.627	0.62241	0.61441	0.61489	0.61049	0.59793	0.59143	0.58932	0.59429	0.59409	0.59479	0.59362
0.44475	0.45792	0.46669	0.48177	0.49021	0.50172	0.51694	0.53598	0.55903	0.57008	0.59249	0.61182	0.62893	0.63562	0.63597	0.63374	0.63625	0.63506	0.63435	0.6317	0.63058	0.62787	0.62773	0.62749	0.62619	0.62513	0.62364	0.62174	0.62124	0.61688	0.61867	0.62252	0.62688	0.6329	0.63325	0.63328	0.63148	0.62586	0.63083	0.62616	0.61812	0.61872	0.6142	0.60175	0.59511	0.59301	0.59803	0.59782	0.59851	0.5973
0.44886	0.46207	0.47081	0.48595	0.49437	0.50585	0.52098	0.53992	0.56268	0.57357	0.59569	0.61498	0.63204	0.63875	0.63914	0.63685	0.63934	0.63815	0.63745	0.63486	0.63374	0.6311	0.631	0.63092	0.62961	0.62866	0.62717	0.62523	0.62465	0.62032	0.62209	0.62594	0.63018	0.63613	0.63638	0.6363	0.63459	0.62898	0.63395	0.62929	0.62129	0.6219	0.61739	0.60492	0.59831	0.59617	0.60109	0.60081	0.60139	0.60009
0.45151	0.46481	0.47361	0.48875	0.49716	0.50876	0.52394	0.5429	0.56557	0.57637	0.59834	0.61758	0.63476	0.64138	0.64184	0.63956	0.64214	0.64092	0.64017	0.63763	0.63648	0.63373	0.63365	0.63354	0.6323	0.63138	0.62995	0.62796	0.62738	0.62303	0.62475	0.62859	0.63273	0.63857	0.63882	0.63867	0.63691	0.63123	0.63604	0.63127	0.62323	0.62362	0.61908	0.60652	0.59989	0.59765	0.6025	0.6021	0.60259	0.6012
0.46356	0.4772	0.48599	0.50133	0.50988	0.52134	0.53627	0.55477	0.57687	0.58696	0.60815	0.62633	0.64277	0.64888	0.64883	0.64612	0.64856	0.6473	0.64652	0.64401	0.64284	0.64015	0.64008	0.64002	0.6389	0.63837	0.6371	0.63509	0.63442	0.63006	0.63178	0.63555	0.63948	0.64516	0.64474	0.64384	0.64196	0.63571	0.64014	0.63501	0.62681	0.62697	0.622	0.60924	0.60239	0.59988	0.60446	0.60358	0.60359	0.60204
0.46649	0.48009	0.48892	0.50419	0.51247	0.52387	0.53859	0.55712	0.57933	0.58936	0.61044	0.62874	0.64536	0.65159	0.65177	0.64907	0.65156	0.65035	0.64979	0.64724	0.64606	0.64352	0.64345	0.64341	0.64239	0.64185	0.64049	0.6384	0.63779	0.63341	0.63512	0.63881	0.64266	0.64834	0.64776	0.64664	0.64482	0.63854	0.64281	0.63767	0.62963	0.62995	0.62509	0.61249	0.60576	0.60339	0.60795	0.60711	0.60702	0.60547
0.46737	0.48095	0.48978	0.50487	0.513	0.52437	0.53887	0.55743	0.57964	0.58957	0.61051	0.62892	0.64557	0.652	0.65235	0.64976	0.65232	0.65111	0.65057	0.64806	0.64687	0.64433	0.64422	0.64422	0.64321	0.64274	0.6414	0.63921	0.63857	0.63413	0.63585	0.63954	0.64337	0.64907	0.64849	0.64726	0.64564	0.63944	0.64377	0.63866	0.63065	0.63114	0.62636	0.61389	0.60727	0.6049	0.60943	0.60857	0.60849	0.6069
0.4629	0.47621	0.48505	0.49972	0.50782	0.51906	0.5335	0.55207	0.57421	0.58446	0.60553	0.62376	0.64053	0.64701	0.64745	0.64515	0.64767	0.64638	0.64586	0.64335	0.64217	0.63967	0.63957	0.63962	0.63857	0.63813	0.63671	0.6345	0.63379	0.62923	0.631	0.63466	0.63874	0.64455	0.64398	0.64306	0.64172	0.63595	0.64065	0.63595	0.62801	0.62895	0.62468	0.61259	0.60606	0.60382	0.60846	0.60799	0.60801	0.60649
0.46226	0.47542	0.48414	0.49863	0.5066	0.51776	0.53209	0.55049	0.57267	0.58282	0.6038	0.62223	0.63913	0.64557	0.64608	0.64385	0.64651	0.64519	0.64468	0.64214	0.64094	0.63851	0.63835	0.63838	0.63731	0.63683	0.63526	0.63308	0.63227	0.62762	0.62947	0.63323	0.63724	0.64308	0.64255	0.64158	0.64031	0.63458	0.63939	0.63477	0.62676	0.62779	0.62356	0.61157	0.60511	0.60297	0.60761	0.60715	0.60719	0.60567
0.46655	0.47973	0.48832	0.50285	0.511	0.52215	0.53612	0.55409	0.57576	0.58559	0.6064	0.62504	0.64209	0.64844	0.6488	0.64654	0.64923	0.6479	0.64724	0.64476	0.64347	0.64101	0.6408	0.64075	0.63966	0.63904	0.6375	0.63538	0.63459	0.62991	0.63182	0.63561	0.63919	0.64468	0.64388	0.64221	0.64086	0.63494	0.63958	0.63449	0.62627	0.62707	0.62233	0.61004	0.60334	0.60127	0.60595	0.60543	0.6054	0.60382
0.47121	0.48444	0.49287	0.50754	0.51571	0.5268	0.54056	0.55832	0.57953	0.58902	0.60924	0.62751	0.6443	0.65042	0.65047	0.64811	0.65081	0.64947	0.64877	0.64636	0.64503	0.6426	0.64244	0.64238	0.6413	0.64077	0.63931	0.63705	0.63599	0.63133	0.63329	0.63709	0.6404	0.64543	0.64404	0.6422	0.64072	0.63433	0.63887	0.63348	0.62506	0.6255	0.62018	0.60788	0.6009	0.59879	0.60355	0.60291	0.60271	0.60108
0.47591	0.48924	0.4976	0.51222	0.52056	0.5316	0.54541	0.56306	0.58373	0.5932	0.61287	0.63038	0.64698	0.65292	0.65265	0.65024	0.65273	0.65143	0.65073	0.64832	0.64688	0.64446	0.64427	0.6442	0.64304	0.64261	0.64117	0.63886	0.63756	0.6329	0.63486	0.6386	0.64191	0.64688	0.6449	0.64307	0.64159	0.63502	0.63958	0.63393	0.62545	0.62587	0.6204	0.60792	0.60062	0.59846	0.6031	0.60237	0.60195	0.60014
0.47967	0.49284	0.50102	0.51578	0.52382	0.53453	0.54829	0.56571	0.58638	0.59593	0.61535	0.63281	0.64902	0.65484	0.65437	0.65203	0.65449	0.65322	0.65246	0.65013	0.64868	0.64628	0.64606	0.646	0.64481	0.64434	0.6429	0.64065	0.63915	0.6344	0.63622	0.63991	0.64333	0.64817	0.64623	0.64467	0.64313	0.6365	0.6408	0.6352	0.6266	0.62703	0.62158	0.60921	0.60197	0.59993	0.60451	0.60378	0.60325	0.60143
0.48178	0.49486	0.50287	0.51764	0.52551	0.53612	0.5498	0.5667	0.58737	0.59713	0.61653	0.63378	0.64977	0.65548	0.65488	0.65255	0.65528	0.65417	0.65352	0.65129	0.64989	0.6476	0.64734	0.64721	0.64597	0.6456	0.64402	0.64197	0.64048	0.63566	0.63742	0.641	0.64444	0.64943	0.64782	0.64651	0.64502	0.63808	0.64237	0.63679	0.62796	0.62834	0.62285	0.61039	0.60324	0.60102	0.60544	0.60457	0.60389	0.6018
0.47176	0.48468	0.49245	0.5077	0.51602	0.52648	0.54074	0.55762	0.57799	0.58774	0.6074	0.62509	0.642	0.648	0.64784	0.64557	0.64853	0.64759	0.64691	0.64473	0.64334	0.64113	0.64074	0.64048	0.63897	0.63806	0.63627	0.63436	0.63268	0.62765	0.62939	0.63302	0.63626	0.64133	0.64003	0.6384	0.63661	0.62929	0.63368	0.62817	0.61993	0.62073	0.61542	0.60286	0.5958	0.59362	0.59825	0.59739	0.59686	0.5948
0.45646	0.46974	0.47795	0.49316	0.50146	0.51188	0.52662	0.54323	0.56409	0.57476	0.59538	0.61366	0.63107	0.63758	0.63762	0.6356	0.63908	0.63824	0.63759	0.63541	0.63391	0.63165	0.63102	0.63066	0.6289	0.62772	0.62576	0.62392	0.62256	0.61745	0.61922	0.62271	0.62629	0.63168	0.63068	0.62902	0.62744	0.62021	0.62515	0.6197	0.61175	0.61252	0.60753	0.59494	0.58815	0.5861	0.59071	0.59005	0.58966	0.58756
0.4467	0.45976	0.46769	0.483	0.49106	0.50138	0.51638	0.53307	0.55446	0.56564	0.58702	0.60557	0.62316	0.63009	0.63086	0.62901	0.63245	0.63183	0.63129	0.62916	0.62771	0.62553	0.62478	0.62441	0.62254	0.62124	0.61924	0.61742	0.61601	0.61108	0.61278	0.6163	0.61996	0.62559	0.62517	0.62451	0.62293	0.6156	0.6208	0.6158	0.60777	0.60892	0.60421	0.59191	0.58519	0.58309	0.58787	0.5875	0.58713	0.58511
0.44085	0.45362	0.4616	0.47623	0.48474	0.49501	0.5104	0.52713	0.54803	0.55931	0.58042	0.59883	0.61693	0.62417	0.62486	0.62284	0.62657	0.626	0.62562	0.62345	0.62189	0.61976	0.61894	0.61855	0.61659	0.61525	0.61292	0.61131	0.60962	0.60456	0.60633	0.6099	0.6138	0.61972	0.6193	0.61841	0.61719	0.60966	0.61583	0.61058	0.60303	0.60478	0.60017	0.58767	0.58062	0.57848	0.58312	0.58277	0.58213	0.57987
0.43742	0.44995	0.45794	0.47245	0.48008	0.49009	0.50488	0.522	0.54385	0.55534	0.57705	0.5961	0.61416	0.62162	0.62307	0.62127	0.62508	0.6247	0.62439	0.62218	0.62067	0.61855	0.61773	0.61726	0.61542	0.61404	0.61178	0.61013	0.6086	0.60358	0.60513	0.60872	0.61257	0.61842	0.61847	0.61851	0.61724	0.60957	0.61547	0.61062	0.6026	0.60421	0.59972	0.58735	0.58061	0.5783	0.58292	0.5827	0.58211	0.58015
0.42889	0.44079	0.44891	0.4627	0.46965	0.47929	0.49341	0.51064	0.53315	0.54476	0.56743	0.58813	0.60676	0.6149	0.61723	0.61598	0.61987	0.61982	0.61956	0.61741	0.6159	0.61376	0.61288	0.61238	0.61033	0.60865	0.60632	0.60482	0.60364	0.59892	0.60053	0.60433	0.60815	0.61418	0.61457	0.61477	0.61367	0.6059	0.61154	0.60666	0.59882	0.59998	0.59525	0.58287	0.57621	0.57379	0.57846	0.57837	0.57817	0.57638
0.43177	0.44395	0.45214	0.46576	0.47267	0.4821	0.4961	0.51337	0.53606	0.54752	0.57026	0.5907	0.60929	0.61749	0.62009	0.61868	0.62277	0.62268	0.62248	0.62031	0.61883	0.61671	0.61584	0.61531	0.61327	0.61144	0.60912	0.60772	0.60674	0.602	0.6035	0.60721	0.61108	0.61717	0.61755	0.61747	0.61643	0.60838	0.61412	0.60956	0.60183	0.60284	0.59823	0.58607	0.57956	0.57707	0.58139	0.58105	0.58085	0.57897
0.42989	0.44238	0.45104	0.46502	0.4714	0.48077	0.49489	0.5126	0.53594	0.54747	0.5706	0.59171	0.61053	0.61874	0.62128	0.61981	0.62391	0.62392	0.62389	0.62171	0.6202	0.61807	0.61724	0.61671	0.61462	0.61256	0.61029	0.60889	0.60816	0.60355	0.60501	0.60841	0.61221	0.61827	0.61858	0.61856	0.61736	0.6091	0.61446	0.60986	0.60207	0.60249	0.59756	0.58553	0.57923	0.57658	0.5808	0.58064	0.58039	0.57869
0.43107	0.44358	0.4519	0.46584	0.47236	0.48159	0.49601	0.51356	0.53709	0.54876	0.57194	0.59278	0.61154	0.61971	0.62233	0.62085	0.62496	0.62492	0.62499	0.62284	0.6214	0.61926	0.61842	0.61797	0.61594	0.61379	0.61142	0.61014	0.60955	0.60491	0.60644	0.60976	0.61357	0.61965	0.62024	0.62033	0.61911	0.61102	0.61626	0.61212	0.60424	0.60442	0.59979	0.58749	0.58115	0.57842	0.58242	0.58212	0.58175	0.58017
0.42546	0.43796	0.44641	0.46055	0.46672	0.47613	0.49064	0.5082	0.53228	0.54445	0.56799	0.5892	0.60765	0.61589	0.61887	0.61755	0.62167	0.62175	0.62176	0.61958	0.61818	0.616	0.61511	0.61467	0.61271	0.61052	0.60803	0.60667	0.60626	0.60178	0.60325	0.60658	0.61043	0.61658	0.61733	0.61782	0.6166	0.6087	0.61384	0.60965	0.60188	0.60192	0.59741	0.58515	0.5789	0.57618	0.5801	0.57997	0.5799	0.57857
0.42279	0.43544	0.44397	0.45809	0.46441	0.47381	0.48856	0.50606	0.5298	0.54229	0.56581	0.58693	0.60551	0.61383	0.61679	0.61549	0.61968	0.61977	0.61971	0.61747	0.61607	0.61381	0.6129	0.61231	0.61016	0.60791	0.60531	0.604	0.60359	0.59907	0.60056	0.60389	0.60777	0.61406	0.61476	0.61515	0.61389	0.60609	0.61134	0.60705	0.59942	0.59962	0.59517	0.58284	0.57659	0.5739	0.57782	0.5778	0.57779	0.57647
0.42288	0.43511	0.44351	0.45693	0.46305	0.47221	0.48649	0.50412	0.52791	0.54054	0.5638	0.58494	0.6035	0.61187	0.61511	0.61395	0.61818	0.61825	0.61826	0.61609	0.61472	0.61249	0.61159	0.61106	0.60887	0.60643	0.60387	0.60251	0.60214	0.59789	0.59944	0.6028	0.60668	0.61288	0.61375	0.61416	0.6132	0.60567	0.61093	0.60671	0.59938	0.59981	0.59532	0.58303	0.57671	0.57403	0.57786	0.57811	0.57809	0.57684
0.41852	0.43045	0.43832	0.45099	0.45715	0.46657	0.4804	0.49822	0.52258	0.53523	0.55872	0.5798	0.59839	0.60715	0.61128	0.61039	0.61488	0.61499	0.61515	0.61304	0.61187	0.60965	0.60868	0.60824	0.60619	0.60373	0.60109	0.5997	0.59956	0.59536	0.597	0.60052	0.60464	0.6108	0.6123	0.61326	0.61279	0.60575	0.61148	0.60754	0.59997	0.60059	0.59672	0.58455	0.5783	0.57572	0.57958	0.57976	0.57995	0.579
0.41536	0.42749	0.43573	0.44816	0.45424	0.46377	0.47751	0.49553	0.52013	0.53291	0.55684	0.57811	0.59684	0.60602	0.61033	0.60953	0.614	0.61398	0.61415	0.61204	0.61087	0.60854	0.60752	0.60703	0.60493	0.60231	0.59971	0.59841	0.59863	0.59455	0.59623	0.59952	0.60378	0.61007	0.61147	0.61233	0.61201	0.60529	0.61068	0.60663	0.59913	0.59951	0.59583	0.58358	0.57741	0.57471	0.57859	0.57868	0.57898	0.57806
0.41278	0.42493	0.4332	0.44547	0.4517	0.46108	0.47474	0.49273	0.51709	0.52988	0.55375	0.57487	0.59383	0.603	0.60735	0.60663	0.61129	0.61126	0.61143	0.6094	0.60824	0.60592	0.60493	0.60448	0.60233	0.5996	0.59703	0.59574	0.59597	0.59181	0.59352	0.59683	0.60103	0.60719	0.60854	0.60904	0.60874	0.60225	0.6077	0.60374	0.59633	0.59659	0.59297	0.58062	0.57462	0.57201	0.57598	0.57605	0.57634	0.57539
0.41043	0.42245	0.4307	0.44292	0.44908	0.4585	0.47213	0.49012	0.51461	0.52734	0.55135	0.5728	0.59187	0.60113	0.60551	0.60486	0.60967	0.60969	0.6099	0.60795	0.60676	0.60445	0.60342	0.60297	0.60071	0.59785	0.59521	0.59392	0.5944	0.59018	0.59193	0.59525	0.59939	0.60534	0.60675	0.60725	0.60698	0.60052	0.60587	0.60174	0.59434	0.59451	0.59078	0.57847	0.57234	0.56969	0.5737	0.57378	0.57421	0.57328
0.41561	0.4273	0.43553	0.44709	0.45328	0.46271	0.47607	0.49429	0.51849	0.53128	0.55456	0.57558	0.5947	0.60415	0.6087	0.60807	0.61277	0.61285	0.61322	0.61136	0.61017	0.60795	0.60697	0.60661	0.60425	0.60131	0.59866	0.59722	0.59774	0.59362	0.59529	0.59855	0.60273	0.60857	0.60965	0.61017	0.61027	0.60407	0.60945	0.60515	0.59792	0.59818	0.5943	0.58184	0.57552	0.57293	0.57683	0.57682	0.57707	0.57596
0.42026	0.43177	0.43964	0.45045	0.45722	0.4666	0.47979	0.49762	0.52111	0.5339	0.55656	0.57682	0.59561	0.60508	0.61	0.60941	0.61405	0.61392	0.61423	0.61244	0.61134	0.60917	0.60829	0.60796	0.60554	0.60266	0.59996	0.59849	0.59904	0.59481	0.59655	0.59994	0.6041	0.60992	0.61097	0.61093	0.61125	0.60531	0.61118	0.60683	0.59983	0.60015	0.59657	0.58395	0.5773	0.57496	0.57897	0.57887	0.5792	0.57786
0.41951	0.43119	0.4392	0.45031	0.45705	0.46647	0.47988	0.4977	0.52122	0.534	0.5567	0.57704	0.59587	0.60524	0.60988	0.60922	0.6138	0.61366	0.61399	0.61216	0.61102	0.60877	0.60782	0.6075	0.60506	0.60218	0.59937	0.59791	0.59844	0.59416	0.59582	0.59916	0.60325	0.60906	0.61008	0.61006	0.61032	0.60441	0.61024	0.60581	0.59881	0.5992	0.59565	0.58301	0.57637	0.57404	0.57806	0.5782	0.57858	0.57719
0.4127	0.42477	0.43306	0.44524	0.45168	0.46107	0.47497	0.49277	0.51679	0.5296	0.55276	0.57363	0.59244	0.60159	0.60562	0.60465	0.60891	0.6086	0.60886	0.60673	0.60547	0.60309	0.60206	0.60158	0.59916	0.59627	0.5935	0.59191	0.59248	0.58814	0.58968	0.59301	0.59702	0.60285	0.60382	0.60383	0.60371	0.5974	0.60291	0.59852	0.59112	0.59114	0.5876	0.57478	0.5682	0.56582	0.56992	0.57023	0.57093	0.56977
0.40831	0.42031	0.4288	0.44128	0.4476	0.45687	0.47092	0.4889	0.5131	0.52586	0.54917	0.57038	0.58928	0.59819	0.60199	0.60091	0.60507	0.60466	0.60497	0.60283	0.60145	0.59917	0.59811	0.59749	0.59501	0.59203	0.58929	0.58754	0.58801	0.5835	0.58501	0.58851	0.59251	0.59809	0.59919	0.59909	0.59884	0.59236	0.59798	0.5935	0.58613	0.58636	0.5829	0.57009	0.56359	0.56127	0.56573	0.56582	0.56677	0.56562
0.41008	0.42198	0.43048	0.44292	0.44933	0.45855	0.4725	0.49033	0.51418	0.52678	0.54978	0.57086	0.5897	0.59862	0.60215	0.60092	0.60515	0.60479	0.60504	0.60291	0.60151	0.59911	0.59802	0.59737	0.59489	0.59191	0.5891	0.58745	0.58779	0.5832	0.58455	0.58795	0.59201	0.59758	0.59867	0.59846	0.59821	0.59165	0.59738	0.59271	0.58541	0.58571	0.58215	0.5693	0.5625	0.56018	0.56462	0.56462	0.56537	0.56415
0.40697	0.41871	0.42687	0.43948	0.44602	0.45536	0.46912	0.48721	0.51073	0.5227	0.54497	0.56604	0.58485	0.59339	0.59689	0.59536	0.59929	0.59871	0.59889	0.59681	0.59548	0.59307	0.59194	0.59148	0.5892	0.58624	0.58352	0.58192	0.58211	0.57772	0.57917	0.5829	0.58685	0.59213	0.59326	0.59295	0.59252	0.5856	0.59094	0.58589	0.57869	0.57908	0.57513	0.56205	0.55491	0.55249	0.55676	0.55671	0.55729	0.55618
0.40426	0.41614	0.4245	0.43728	0.44376	0.45282	0.46629	0.48423	0.50779	0.5197	0.542	0.56334	0.58184	0.59006	0.59337	0.59162	0.59544	0.59458	0.59464	0.5925	0.59111	0.58853	0.58742	0.5869	0.58475	0.58181	0.5791	0.57737	0.57772	0.57324	0.57468	0.57841	0.58213	0.58717	0.58804	0.58746	0.5869	0.57989	0.58519	0.58006	0.57281	0.57307	0.56907	0.55586	0.54869	0.54638	0.5508	0.55099	0.55193	0.55111
0.40637	0.41815	0.42649	0.43941	0.44605	0.4552	0.46841	0.48635	0.50958	0.52098	0.54278	0.56405	0.58246	0.59008	0.59292	0.59084	0.59437	0.59331	0.5933	0.5912	0.58978	0.58713	0.58608	0.58548	0.58347	0.58058	0.57805	0.57627	0.57653	0.57192	0.57328	0.57703	0.58053	0.58521	0.58572	0.58495	0.58412	0.57669	0.58184	0.57613	0.56852	0.56862	0.56429	0.55091	0.54366	0.54138	0.5459	0.5459	0.54675	0.54593
0.40663	0.41825	0.42659	0.4392	0.44576	0.45495	0.46783	0.48594	0.50912	0.52021	0.54164	0.56276	0.5809	0.58842	0.59123	0.5891	0.59251	0.59146	0.59155	0.58962	0.58831	0.5857	0.58481	0.58427	0.58237	0.57958	0.57723	0.57537	0.5756	0.57111	0.57247	0.57634	0.57982	0.58444	0.58488	0.58414	0.58347	0.57628	0.5814	0.57572	0.56827	0.56829	0.56379	0.55061	0.54361	0.54156	0.5461	0.54588	0.54678	0.54576
0.41144	0.42319	0.43163	0.44432	0.45102	0.46023	0.47307	0.49091	0.51339	0.52418	0.54521	0.56567	0.58353	0.59058	0.59299	0.59064	0.5939	0.59269	0.59282	0.59077	0.58948	0.58667	0.58585	0.58529	0.58328	0.58052	0.57824	0.57639	0.57643	0.57173	0.57295	0.57682	0.58018	0.58471	0.58491	0.58379	0.58285	0.57548	0.58042	0.57463	0.56703	0.56702	0.56226	0.54893	0.54186	0.53968	0.54416	0.54349	0.54429	0.54328
0.41445	0.42624	0.4346	0.44751	0.45389	0.46304	0.47552	0.49334	0.51579	0.5262	0.54697	0.5674	0.58549	0.59257	0.5952	0.59296	0.59627	0.59524	0.59555	0.59365	0.59261	0.59005	0.58929	0.58874	0.5868	0.58398	0.58182	0.58007	0.58007	0.57519	0.57628	0.58009	0.5833	0.58774	0.58761	0.58639	0.58549	0.57779	0.5824	0.57649	0.56862	0.56848	0.56326	0.55007	0.54302	0.54079	0.5452	0.54438	0.5449	0.54378
0.43928	0.45064	0.45901	0.47104	0.47704	0.48528	0.49646	0.51346	0.53546	0.54464	0.56474	0.58417	0.6013	0.60826	0.61016	0.60749	0.61075	0.60951	0.60979	0.60812	0.60695	0.60409	0.60341	0.60289	0.60137	0.59888	0.59683	0.59521	0.59505	0.5898	0.59076	0.59466	0.59744	0.60125	0.60033	0.59812	0.59735	0.58909	0.59337	0.58711	0.57901	0.57842	0.57243	0.55898	0.55166	0.54944	0.55388	0.55243	0.55259	0.55125
0.44808	0.45987	0.46838	0.48085	0.48711	0.49545	0.50672	0.52391	0.54523	0.55388	0.57322	0.59243	0.60914	0.61569	0.61686	0.614	0.61711	0.6157	0.61595	0.61426	0.61301	0.6103	0.60971	0.60907	0.60766	0.60544	0.60346	0.60179	0.60114	0.59582	0.59661	0.60048	0.60319	0.60679	0.60546	0.60301	0.60182	0.59297	0.59701	0.59016	0.58182	0.58115	0.57479	0.56124	0.5536	0.55123	0.55566	0.554	0.55392	0.55254
0.45991	0.47247	0.48088	0.49442	0.50108	0.50911	0.5214	0.53766	0.5579	0.56667	0.58494	0.60363	0.61969	0.62556	0.62575	0.62257	0.62583	0.62432	0.62428	0.62253	0.62118	0.61861	0.61802	0.61728	0.61575	0.61368	0.61162	0.61029	0.60922	0.60402	0.60468	0.60832	0.61127	0.61468	0.61286	0.60979	0.60785	0.59841	0.60176	0.59452	0.58632	0.58503	0.57839	0.56428	0.55632	0.5536	0.55761	0.55544	0.55484	0.55312
0.46353	0.4761	0.48404	0.49805	0.50513	0.51336	0.52569	0.54159	0.56131	0.56955	0.58735	0.6059	0.62168	0.62735	0.62741	0.62402	0.62722	0.62561	0.62551	0.62366	0.62229	0.61963	0.61906	0.61825	0.61693	0.61508	0.61299	0.6118	0.6105	0.60516	0.60563	0.60928	0.61219	0.61498	0.61308	0.61009	0.60767	0.59765	0.60058	0.59281	0.58412	0.58261	0.57576	0.56126	0.55263	0.54966	0.55359	0.5511	0.55028	0.54859
0.4696	0.48258	0.49061	0.5052	0.51225	0.5205	0.53287	0.54833	0.56761	0.57579	0.59322	0.61158	0.62715	0.63257	0.6326	0.62944	0.63261	0.63094	0.63078	0.62903	0.62771	0.62503	0.62449	0.62362	0.62241	0.62063	0.61847	0.61732	0.61583	0.61026	0.61056	0.61411	0.61687	0.61945	0.61722	0.61405	0.61141	0.60127	0.60382	0.59583	0.58685	0.58511	0.57815	0.56347	0.5548	0.5518	0.55566	0.5528	0.5517	0.54987
0.47455	0.48799	0.49636	0.51155	0.51871	0.52718	0.53978	0.55513	0.57399	0.58206	0.5996	0.6177	0.63336	0.6385	0.63832	0.63512	0.63803	0.63635	0.63622	0.6344	0.63302	0.6306	0.63007	0.62915	0.62805	0.62635	0.62424	0.62317	0.62142	0.61574	0.61589	0.61932	0.62193	0.62441	0.62184	0.61836	0.61536	0.60509	0.6068	0.59854	0.5892	0.58734	0.58014	0.56508	0.55631	0.55302	0.55682	0.55379	0.55265	0.5508
0.47624	0.48995	0.49858	0.51397	0.52122	0.52974	0.54253	0.55798	0.57639	0.58419	0.60155	0.61929	0.63485	0.63966	0.63916	0.63589	0.63875	0.63688	0.63678	0.63495	0.63362	0.63127	0.63077	0.62984	0.62878	0.62724	0.62511	0.6241	0.62226	0.6165	0.61655	0.61989	0.62248	0.62492	0.6223	0.61864	0.61542	0.60526	0.60676	0.59865	0.58941	0.58761	0.58044	0.56525	0.5565	0.55309	0.55684	0.55376	0.55267	0.55095
0.47434	0.48859	0.49756	0.51339	0.52078	0.52963	0.54272	0.55841	0.57653	0.58429	0.60132	0.61884	0.63454	0.63932	0.63887	0.63553	0.63853	0.63661	0.63637	0.63456	0.63321	0.63087	0.63045	0.62949	0.62847	0.62696	0.62472	0.62371	0.62179	0.61614	0.61613	0.61933	0.62182	0.62407	0.62131	0.61752	0.6141	0.60397	0.60533	0.59692	0.58785	0.58579	0.57837	0.563	0.55408	0.55053	0.55428	0.55136	0.55059	0.54921
0.47598	0.49034	0.49942	0.51514	0.5226	0.53148	0.5443	0.55958	0.57771	0.58525	0.60219	0.61914	0.63451	0.6391	0.63852	0.63519	0.63807	0.63601	0.63577	0.63398	0.63277	0.63044	0.63009	0.62911	0.62795	0.62635	0.62409	0.62317	0.62145	0.61574	0.61567	0.61881	0.62133	0.6237	0.62113	0.61731	0.61394	0.60392	0.60519	0.59705	0.58791	0.58569	0.57849	0.56329	0.55444	0.55093	0.55481	0.55177	0.55109	0.55004
0.48881	0.50356	0.51297	0.52877	0.5363	0.5452	0.55785	0.57304	0.59052	0.59786	0.61408	0.6301	0.64464	0.64853	0.64712	0.64361	0.64628	0.64421	0.64382	0.64216	0.64092	0.63852	0.63827	0.63726	0.63622	0.63494	0.63279	0.63194	0.63026	0.62467	0.6247	0.62782	0.62999	0.63201	0.62882	0.62441	0.62082	0.61051	0.61143	0.60316	0.59409	0.59167	0.58419	0.56884	0.56	0.55653	0.56026	0.55717	0.55663	0.55572
0.47352	0.48926	0.49916	0.51674	0.52521	0.53573	0.55011	0.56582	0.58285	0.58959	0.60488	0.62057	0.63465	0.63703	0.63349	0.62908	0.63086	0.62835	0.62781	0.62599	0.62462	0.62218	0.62206	0.62107	0.62061	0.62006	0.61832	0.61763	0.61605	0.61086	0.6111	0.61452	0.61664	0.61821	0.61458	0.60962	0.6049	0.59322	0.59335	0.58401	0.57373	0.5699	0.56131	0.5448	0.53575	0.53173	0.53488	0.53093	0.52997	0.52893
0.47122	0.48865	0.4988	0.51921	0.52806	0.53899	0.55483	0.56997	0.58544	0.59145	0.60518	0.62011	0.6321	0.63172	0.62546	0.62039	0.62124	0.6182	0.61695	0.61495	0.61331	0.61092	0.61073	0.60955	0.60954	0.60948	0.60795	0.60712	0.60567	0.60126	0.60165	0.60509	0.6066	0.607	0.60175	0.59549	0.589	0.57612	0.57429	0.56388	0.5528	0.54734	0.53754	0.51987	0.51018	0.50561	0.5083	0.50345	0.5024	0.5011
0.48253	0.50055	0.51059	0.53085	0.54013	0.55099	0.56687	0.58142	0.59574	0.60138	0.61414	0.62789	0.6388	0.63774	0.63109	0.62618	0.62691	0.62383	0.62258	0.62072	0.61929	0.61716	0.61711	0.61617	0.61625	0.61657	0.61512	0.61445	0.61293	0.60875	0.60923	0.61268	0.61412	0.6143	0.60874	0.60199	0.59535	0.58226	0.57985	0.56929	0.55806	0.55199	0.54221	0.52424	0.514	0.5091	0.51132	0.50629	0.50493	0.50371
0.48306	0.50144	0.51161	0.53205	0.54128	0.55221	0.56808	0.58249	0.59692	0.60231	0.61499	0.62862	0.63925	0.63789	0.63103	0.62609	0.62685	0.62374	0.62248	0.62085	0.61951	0.61746	0.61752	0.61658	0.61704	0.6175	0.61631	0.61567	0.61435	0.61031	0.61084	0.61407	0.61546	0.61566	0.60997	0.60299	0.59616	0.58279	0.58012	0.56936	0.5581	0.55189	0.54215	0.52398	0.51358	0.50864	0.51075	0.50564	0.50426	0.5031
0.48748	0.50642	0.51645	0.5378	0.54723	0.55876	0.57514	0.58943	0.60346	0.60806	0.61985	0.63324	0.64338	0.6414	0.63402	0.62869	0.62954	0.62645	0.62527	0.62366	0.62244	0.62056	0.62067	0.61991	0.62053	0.62148	0.62059	0.62003	0.61874	0.61468	0.61533	0.61859	0.61999	0.61979	0.61382	0.60668	0.59951	0.58553	0.58273	0.57165	0.56013	0.55371	0.54347	0.52515	0.51475	0.50965	0.51167	0.50641	0.50493	0.50355
0.48759	0.50677	0.51712	0.53896	0.5485	0.56036	0.57665	0.59054	0.60443	0.60878	0.6207	0.63311	0.6425	0.64017	0.6325	0.6271	0.62761	0.62447	0.6232	0.62158	0.62045	0.61838	0.61843	0.61751	0.61812	0.61911	0.61813	0.61738	0.61645	0.6123	0.61287	0.61609	0.61728	0.61681	0.61034	0.60273	0.59527	0.58121	0.57815	0.56682	0.55502	0.54838	0.5381	0.51961	0.50905	0.50388	0.50594	0.50074	0.49964	0.49859
0.47334	0.49294	0.50396	0.52518	0.53482	0.54714	0.56301	0.57705	0.59149	0.59624	0.60917	0.62252	0.63177	0.63023	0.62294	0.61807	0.61826	0.61473	0.61314	0.61137	0.61011	0.60777	0.60742	0.60647	0.60696	0.60768	0.60696	0.60603	0.60578	0.60277	0.60372	0.60704	0.60768	0.60673	0.60011	0.59161	0.58449	0.57119	0.56757	0.55549	0.5437	0.53588	0.52473	0.50565	0.49459	0.48948	0.49156	0.48698	0.48622	0.48592
0.43471	0.45502	0.46686	0.48789	0.49914	0.51292	0.52956	0.54458	0.55923	0.56478	0.57936	0.5936	0.60376	0.60359	0.59701	0.59244	0.59251	0.58864	0.58702	0.58466	0.58329	0.58063	0.58014	0.57888	0.57941	0.58027	0.57954	0.57855	0.57913	0.57607	0.5773	0.58087	0.58187	0.58111	0.57469	0.56638	0.5595	0.54751	0.54512	0.53265	0.52035	0.51228	0.50212	0.48255	0.47095	0.46604	0.46838	0.46388	0.46391	0.46369
0.42411	0.44377	0.45531	0.47558	0.48702	0.50077	0.51712	0.53238	0.54668	0.55244	0.56713	0.58141	0.59213	0.59207	0.58565	0.58127	0.58156	0.57751	0.57594	0.57361	0.57232	0.56954	0.56899	0.56765	0.56782	0.56854	0.5678	0.567	0.5676	0.56422	0.56551	0.56923	0.57062	0.56993	0.56475	0.55677	0.54981	0.53871	0.5369	0.52446	0.51243	0.50477	0.49465	0.47508	0.4632	0.45831	0.46084	0.45667	0.45684	0.45658
0.3959	0.41531	0.42633	0.44818	0.45958	0.47314	0.49054	0.50623	0.52176	0.52814	0.54435	0.56018	0.57198	0.57242	0.56748	0.56367	0.56438	0.56039	0.55855	0.55633	0.55512	0.55249	0.55177	0.55045	0.55047	0.55034	0.5494	0.54849	0.54958	0.54604	0.54733	0.55095	0.55278	0.55232	0.54858	0.54126	0.53391	0.52381	0.52213	0.51118	0.49969	0.4919	0.48326	0.46474	0.45408	0.44963	0.4528	0.44926	0.45013	0.4502
0.39293	0.41218	0.42324	0.4443	0.45574	0.46931	0.48687	0.50279	0.51856	0.52541	0.54167	0.55679	0.56899	0.5701	0.5661	0.5629	0.56368	0.56	0.55846	0.55646	0.55538	0.55291	0.55207	0.55076	0.55082	0.55063	0.5496	0.54868	0.54978	0.54624	0.54755	0.55119	0.55331	0.55333	0.54954	0.54258	0.53587	0.52715	0.52628	0.51633	0.50499	0.49775	0.49012	0.47208	0.46187	0.458	0.46119	0.45722	0.45787	0.45768
0.39577	0.4142	0.42495	0.44498	0.45611	0.46956	0.48653	0.50259	0.51861	0.5255	0.54214	0.55735	0.56961	0.57104	0.56845	0.56609	0.56706	0.56381	0.56228	0.56039	0.55946	0.5575	0.55657	0.55551	0.55569	0.55541	0.55431	0.55324	0.55452	0.55109	0.55246	0.55622	0.55865	0.55856	0.55509	0.54826	0.54216	0.53476	0.53439	0.5247	0.51379	0.50702	0.49981	0.48232	0.4721	0.46832	0.47134	0.46695	0.46775	0.46744
0.38902	0.4064	0.41696	0.43627	0.44703	0.4603	0.47673	0.49337	0.50927	0.51638	0.53335	0.54917	0.5614	0.56413	0.56323	0.56142	0.56263	0.56003	0.55887	0.55714	0.55628	0.55455	0.55367	0.55268	0.55273	0.55248	0.55125	0.55007	0.55126	0.54779	0.54894	0.55263	0.55565	0.55592	0.55326	0.54701	0.54183	0.53601	0.53635	0.52735	0.51725	0.51106	0.50445	0.48763	0.47767	0.47391	0.47694	0.47212	0.4727	0.47229
0.39317	0.41089	0.4217	0.4415	0.45215	0.46554	0.48171	0.49757	0.51172	0.51783	0.53353	0.54718	0.55803	0.55956	0.55671	0.55424	0.55482	0.55209	0.55061	0.54875	0.54765	0.54577	0.54466	0.5436	0.54338	0.54334	0.54199	0.5407	0.54163	0.53817	0.53905	0.5426	0.5452	0.54518	0.54182	0.53489	0.5292	0.52329	0.52292	0.51344	0.5033	0.49665	0.48944	0.47214	0.46195	0.4579	0.46073	0.45546	0.45591	0.45538
0.39875	0.41714	0.42792	0.44854	0.45979	0.47316	0.4894	0.504	0.51652	0.52142	0.53541	0.54667	0.55589	0.55584	0.55147	0.54802	0.54811	0.54528	0.54359	0.54165	0.54039	0.53823	0.53718	0.53614	0.53611	0.53658	0.53546	0.53434	0.53518	0.53171	0.53257	0.53608	0.53819	0.53751	0.53296	0.5247	0.51825	0.51146	0.51037	0.49969	0.48943	0.48218	0.47434	0.45669	0.44619	0.44189	0.44464	0.43848	0.43873	0.43792
0.40924	0.42713	0.43777	0.45719	0.46796	0.48084	0.4957	0.51016	0.52173	0.52598	0.53889	0.54909	0.55763	0.55747	0.55356	0.55005	0.55057	0.54789	0.54652	0.54489	0.54379	0.54174	0.54083	0.54019	0.54054	0.54124	0.54002	0.53879	0.53953	0.53605	0.53673	0.54008	0.5423	0.54179	0.537	0.52941	0.52389	0.51784	0.51679	0.50702	0.49736	0.49038	0.48275	0.46543	0.45546	0.45142	0.45419	0.44795	0.44788	0.447
0.40946	0.42534	0.43462	0.45234	0.46266	0.47399	0.48801	0.5017	0.51292	0.51747	0.53052	0.54131	0.55096	0.55171	0.54977	0.54745	0.54911	0.54745	0.54658	0.54571	0.54494	0.54351	0.54244	0.54209	0.5419	0.54181	0.53984	0.53873	0.53928	0.53573	0.53643	0.53975	0.54173	0.54153	0.53789	0.53078	0.52617	0.52054	0.51991	0.51138	0.50424	0.49928	0.49321	0.47684	0.46793	0.4644	0.46751	0.4625	0.46299	0.46229
0.36645	0.38001	0.38903	0.40372	0.41265	0.42135	0.43525	0.44947	0.46226	0.46843	0.48504	0.499	0.51124	0.51546	0.51867	0.51837	0.52176	0.52144	0.52171	0.52163	0.52119	0.52041	0.51951	0.5196	0.51909	0.51765	0.51496	0.51389	0.51533	0.51193	0.5127	0.51556	0.51834	0.51937	0.51719	0.51126	0.50952	0.50746	0.50955	0.50488	0.50116	0.49815	0.49482	0.48201	0.47511	0.47275	0.47699	0.47396	0.47546	0.47612
0.34136	0.35235	0.3599	0.37121	0.37913	0.38664	0.39879	0.41231	0.42541	0.43249	0.44966	0.46431	0.47696	0.48358	0.49067	0.49234	0.49693	0.49787	0.49875	0.49916	0.49889	0.49867	0.49765	0.49805	0.49719	0.49555	0.49244	0.49135	0.49285	0.48954	0.49039	0.49367	0.4968	0.49855	0.49803	0.4939	0.49491	0.49595	0.50048	0.4981	0.49619	0.49513	0.49372	0.48401	0.47838	0.47751	0.48221	0.47989	0.48232	0.48308
0.36408	0.37501	0.38248	0.39372	0.40029	0.407	0.4167	0.42974	0.44229	0.44724	0.46185	0.47468	0.48571	0.49074	0.49705	0.49828	0.50276	0.50365	0.50471	0.50544	0.50496	0.50487	0.50416	0.50454	0.50419	0.50281	0.50028	0.49908	0.50055	0.49743	0.49813	0.50087	0.50279	0.50337	0.50151	0.49628	0.49677	0.49714	0.49979	0.49661	0.49486	0.49346	0.49157	0.48252	0.4771	0.47606	0.4806	0.47746	0.47918	0.47992
0.37421	0.38471	0.39175	0.40261	0.40836	0.41382	0.42147	0.43278	0.44369	0.44725	0.45964	0.47066	0.47968	0.48365	0.48871	0.48939	0.49332	0.49383	0.49473	0.49534	0.49468	0.49474	0.49393	0.49422	0.49359	0.4924	0.4898	0.48851	0.48932	0.4861	0.48662	0.48933	0.49061	0.49079	0.48868	0.48257	0.48351	0.48325	0.48527	0.48246	0.48125	0.47974	0.47712	0.46913	0.46369	0.46269	0.46676	0.46298	0.46407	0.46485
0.37869	0.389	0.39588	0.406	0.41195	0.41768	0.42461	0.43571	0.4459	0.44846	0.45906	0.46785	0.4763	0.48006	0.48533	0.48591	0.49013	0.49052	0.49149	0.4922	0.49159	0.49164	0.49096	0.49142	0.49056	0.48943	0.48681	0.48551	0.48607	0.48307	0.48367	0.48656	0.48793	0.48834	0.48682	0.48137	0.48294	0.48333	0.486	0.48397	0.48333	0.48171	0.47881	0.47144	0.46604	0.4649	0.46872	0.4638	0.46402	0.4644
0.36088	0.36992	0.37618	0.38471	0.38935	0.39426	0.3997	0.41007	0.42009	0.42161	0.43178	0.44034	0.44903	0.45397	0.46123	0.46213	0.46662	0.46746	0.46912	0.47003	0.46965	0.47031	0.46994	0.4705	0.46979	0.46832	0.46596	0.46466	0.46555	0.46279	0.4632	0.46558	0.46673	0.46703	0.46576	0.46149	0.46392	0.46596	0.46879	0.46894	0.4695	0.46767	0.46622	0.46163	0.45807	0.45766	0.46188	0.45669	0.45674	0.45699
0.34417	0.35095	0.35575	0.36308	0.36644	0.37003	0.37419	0.38339	0.39339	0.39468	0.40459	0.41368	0.42178	0.42755	0.43651	0.43835	0.44309	0.44419	0.44589	0.44717	0.44697	0.44755	0.44712	0.44758	0.447	0.44517	0.44274	0.44148	0.44196	0.43897	0.43921	0.4416	0.442	0.44185	0.44255	0.4399	0.44303	0.44519	0.44785	0.44883	0.45011	0.44973	0.44841	0.44512	0.44247	0.44268	0.44756	0.44339	0.44403	0.44485
0.35477	0.36228	0.36721	0.37563	0.3792	0.38271	0.38655	0.39474	0.40279	0.40232	0.41013	0.41747	0.42334	0.42702	0.43419	0.43501	0.43905	0.43948	0.44124	0.44262	0.44262	0.44344	0.44334	0.44363	0.44392	0.44263	0.44073	0.43994	0.44019	0.43717	0.43718	0.43909	0.43794	0.43598	0.43468	0.42966	0.43178	0.43208	0.43222	0.43143	0.43149	0.42977	0.42676	0.42258	0.41896	0.4182	0.42234	0.41634	0.41612	0.41681
0.36281	0.3704	0.37533	0.38507	0.38805	0.39162	0.39539	0.40254	0.40948	0.40776	0.41387	0.41898	0.42294	0.42449	0.42964	0.42979	0.43243	0.43291	0.43499	0.43642	0.43634	0.43738	0.43761	0.43777	0.43881	0.43838	0.43665	0.43598	0.43633	0.43302	0.43286	0.43431	0.4321	0.42889	0.42583	0.42027	0.42069	0.41985	0.4183	0.417	0.41622	0.41409	0.41024	0.406	0.40233	0.40096	0.40482	0.398	0.39723	0.39785
0.37298	0.3809	0.38558	0.39465	0.39736	0.40058	0.40347	0.40936	0.41454	0.41202	0.41678	0.42011	0.42285	0.42396	0.42874	0.42906	0.43184	0.43239	0.43441	0.43652	0.43686	0.43815	0.43866	0.43906	0.44096	0.44099	0.43929	0.43878	0.43875	0.43519	0.43479	0.43609	0.43297	0.42896	0.42466	0.41766	0.41772	0.41572	0.41235	0.41015	0.4092	0.40618	0.40174	0.3974	0.39359	0.3919	0.39542	0.38833	0.38737	0.38833
0.37576	0.38392	0.38843	0.3978	0.40055	0.40362	0.40637	0.41167	0.41619	0.41329	0.41763	0.42013	0.42211	0.42297	0.42741	0.42748	0.43039	0.43102	0.43309	0.43535	0.43606	0.43748	0.43821	0.43857	0.44094	0.44101	0.43952	0.43937	0.43949	0.43603	0.43572	0.43673	0.4332	0.42864	0.424	0.41673	0.41565	0.41275	0.40833	0.40542	0.40424	0.40038	0.39574	0.39094	0.38694	0.38492	0.3882	0.38059	0.379	0.37972
0.37477	0.38292	0.38736	0.39678	0.39955	0.40256	0.40542	0.4104	0.41478	0.41209	0.41647	0.41943	0.42158	0.42273	0.42705	0.42726	0.43002	0.43054	0.43262	0.43483	0.43549	0.43676	0.43756	0.43789	0.44008	0.44007	0.43853	0.43855	0.439	0.43567	0.43534	0.4359	0.43246	0.42802	0.42313	0.41606	0.41462	0.41179	0.40732	0.40433	0.40354	0.39914	0.39488	0.38981	0.38552	0.38336	0.38684	0.37966	0.37826	0.37891
0.37602	0.3838	0.38816	0.39788	0.40043	0.40348	0.40627	0.41161	0.41685	0.41421	0.41884	0.42232	0.42473	0.42562	0.43006	0.4301	0.43253	0.43303	0.43506	0.43705	0.43756	0.43897	0.43964	0.43979	0.44183	0.44183	0.44037	0.44025	0.4408	0.43796	0.4377	0.43808	0.43455	0.43	0.42531	0.41865	0.41672	0.4135	0.40839	0.40537	0.40448	0.39975	0.39548	0.3908	0.38647	0.38412	0.38749	0.38041	0.37875	0.37911
0.37688	0.38406	0.38769	0.39629	0.39921	0.40259	0.40505	0.41048	0.41552	0.41294	0.41717	0.42087	0.42374	0.4252	0.42963	0.43005	0.43241	0.43268	0.43472	0.43678	0.4374	0.43883	0.43931	0.43943	0.44134	0.44124	0.44017	0.4402	0.44101	0.43869	0.43862	0.43922	0.43604	0.43166	0.42752	0.4214	0.41997	0.41723	0.41249	0.40962	0.40843	0.40343	0.39883	0.39419	0.3893	0.38709	0.39037	0.38312	0.381	0.38112
0.37145	0.37847	0.38205	0.39021	0.39294	0.396	0.39882	0.40423	0.41037	0.40836	0.41344	0.41735	0.42027	0.42205	0.42673	0.42696	0.42972	0.42977	0.43216	0.43393	0.43457	0.43593	0.43627	0.43627	0.43808	0.43809	0.43693	0.4371	0.43833	0.43586	0.4358	0.43647	0.43419	0.43046	0.42757	0.42203	0.42098	0.41872	0.41516	0.41358	0.41254	0.40813	0.40508	0.40083	0.39638	0.39438	0.39778	0.39031	0.38835	0.38865
0.37602	0.38297	0.38683	0.39527	0.39784	0.40094	0.40356	0.40919	0.41577	0.41371	0.41871	0.42219	0.42451	0.42566	0.43023	0.43018	0.43261	0.43266	0.43503	0.43677	0.43737	0.43865	0.43898	0.43895	0.44088	0.441	0.43997	0.44009	0.44138	0.43899	0.43897	0.43948	0.43704	0.43328	0.42981	0.42422	0.42299	0.42069	0.41658	0.41483	0.41359	0.40923	0.40608	0.40191	0.39746	0.39535	0.39892	0.39107	0.38887	0.38913
0.37466	0.38163	0.38515	0.39389	0.39672	0.39992	0.40291	0.40805	0.41408	0.41218	0.41673	0.41975	0.42193	0.42294	0.42752	0.42729	0.4299	0.42993	0.43219	0.43396	0.4346	0.43587	0.43617	0.43625	0.43813	0.43825	0.43715	0.43748	0.43868	0.43651	0.43655	0.43715	0.43473	0.43108	0.42799	0.42232	0.42105	0.41873	0.41476	0.41321	0.412	0.40731	0.40401	0.3995	0.3951	0.3931	0.39634	0.38836	0.38576	0.38596
0.37614	0.38291	0.38635	0.39463	0.39774	0.401	0.40419	0.40882	0.41436	0.41291	0.41736	0.41969	0.42145	0.42243	0.42663	0.42615	0.42903	0.42904	0.43111	0.43274	0.43334	0.43454	0.43479	0.43471	0.43643	0.43664	0.43532	0.43587	0.43713	0.43472	0.43477	0.43556	0.43343	0.42978	0.4271	0.42153	0.42031	0.41795	0.41455	0.41281	0.41134	0.40689	0.40353	0.39891	0.3942	0.3923	0.39507	0.38672	0.38413	0.38406
0.37618	0.38275	0.38652	0.39424	0.39711	0.40077	0.40418	0.40954	0.41515	0.4141	0.41872	0.42164	0.42396	0.42524	0.42911	0.42892	0.4317	0.43208	0.4345	0.43602	0.43658	0.43773	0.43799	0.43792	0.43958	0.43981	0.43861	0.43941	0.44107	0.43894	0.43898	0.43974	0.43785	0.43422	0.43207	0.42755	0.42624	0.42394	0.42064	0.41907	0.41685	0.41184	0.40781	0.40263	0.39781	0.39562	0.3981	0.38912	0.38613	0.38551
0.38325	0.38976	0.39311	0.39968	0.40271	0.40623	0.40921	0.41388	0.41899	0.41819	0.42254	0.42444	0.42657	0.42785	0.43188	0.43214	0.4349	0.43555	0.43797	0.43953	0.44028	0.44148	0.44165	0.44179	0.44323	0.44363	0.44243	0.4434	0.44485	0.44289	0.44304	0.44393	0.44242	0.43892	0.43683	0.43236	0.43141	0.42937	0.42613	0.42482	0.42267	0.41765	0.41411	0.40881	0.40388	0.40153	0.40357	0.39394	0.39059	0.38966
0.38587	0.39221	0.39532	0.40198	0.40526	0.40911	0.41206	0.41654	0.42097	0.42008	0.42345	0.4244	0.42598	0.42665	0.43028	0.43056	0.43284	0.4335	0.43591	0.4376	0.43845	0.43976	0.44	0.44025	0.44171	0.44222	0.44099	0.44193	0.44333	0.44142	0.44175	0.44266	0.44111	0.43724	0.43495	0.43056	0.42945	0.42754	0.424	0.42246	0.42009	0.41492	0.41113	0.4055	0.40022	0.39803	0.4002	0.39032	0.3868	0.38586
0.38655	0.39321	0.39643	0.40316	0.40686	0.41075	0.41405	0.41848	0.42229	0.42105	0.4238	0.42296	0.42374	0.42372	0.42662	0.42628	0.42821	0.42875	0.43135	0.43312	0.43397	0.43522	0.43556	0.43585	0.43729	0.43803	0.43705	0.43806	0.43954	0.43771	0.4382	0.43916	0.43718	0.43329	0.43051	0.42544	0.42408	0.42174	0.41796	0.41628	0.4136	0.40835	0.40425	0.39805	0.39278	0.39048	0.39275	0.38215	0.37843	0.37724
0.38563	0.39276	0.39581	0.40302	0.40682	0.41068	0.41404	0.41791	0.42202	0.42036	0.42341	0.422	0.42188	0.42132	0.42392	0.42309	0.42535	0.42588	0.42874	0.43043	0.43142	0.4327	0.43307	0.43349	0.43506	0.43598	0.43524	0.43624	0.43847	0.4367	0.43746	0.4383	0.43606	0.43177	0.42895	0.42365	0.42198	0.41931	0.4156	0.41388	0.41064	0.40498	0.40097	0.39455	0.38933	0.38692	0.38922	0.37817	0.37454	0.37343
0.3843	0.39166	0.39492	0.40252	0.40625	0.41038	0.41405	0.41846	0.42285	0.42143	0.42448	0.42255	0.42252	0.42188	0.42434	0.42349	0.42576	0.42623	0.42923	0.43073	0.43173	0.43304	0.43338	0.43377	0.43542	0.43632	0.43563	0.43656	0.43872	0.43687	0.43746	0.43815	0.43636	0.43218	0.42952	0.42492	0.423	0.42045	0.41689	0.41541	0.41222	0.40664	0.40317	0.39711	0.39209	0.38941	0.39167	0.38041	0.37641	0.37534
0.38563	0.39277	0.39609	0.40311	0.40685	0.41091	0.41419	0.41841	0.42254	0.42116	0.42436	0.42241	0.42224	0.42179	0.42446	0.42366	0.42555	0.42578	0.42846	0.42983	0.43098	0.43215	0.43249	0.43281	0.43453	0.43544	0.4346	0.43575	0.43776	0.43582	0.43651	0.43729	0.43526	0.43136	0.42864	0.42387	0.42222	0.41982	0.41597	0.41426	0.41105	0.40586	0.40213	0.39576	0.39082	0.38819	0.39045	0.37932	0.37529	0.37438
0.38164	0.38858	0.39196	0.39878	0.40239	0.4064	0.40935	0.41356	0.41786	0.41647	0.41982	0.41833	0.41805	0.41774	0.42042	0.41948	0.42151	0.42158	0.42428	0.42574	0.42703	0.42834	0.4288	0.42916	0.43098	0.43196	0.4311	0.43225	0.4343	0.43225	0.43311	0.43395	0.43189	0.42795	0.42587	0.42093	0.41951	0.41734	0.41348	0.41188	0.40892	0.40376	0.40002	0.39396	0.38959	0.38713	0.38955	0.37903	0.37515	0.37423
0.38051	0.38809	0.39226	0.39922	0.40302	0.40721	0.40999	0.41362	0.41787	0.41666	0.42095	0.41887	0.41819	0.41755	0.42004	0.41871	0.42031	0.41992	0.42219	0.42352	0.42489	0.42598	0.42654	0.42677	0.42856	0.4297	0.42878	0.43037	0.43235	0.42971	0.43088	0.43168	0.42958	0.4263	0.42436	0.41878	0.41732	0.41519	0.41006	0.40793	0.40517	0.40053	0.39718	0.39087	0.38676	0.38411	0.38647	0.37639	0.37264	0.37183
0.37724	0.38444	0.3883	0.39583	0.40013	0.40396	0.4067	0.40997	0.41315	0.41148	0.41572	0.41345	0.41208	0.41089	0.41331	0.41182	0.41262	0.41155	0.41317	0.41453	0.41592	0.41669	0.41741	0.41761	0.41995	0.42115	0.42002	0.42145	0.42272	0.41945	0.42091	0.42209	0.41919	0.41554	0.41351	0.40713	0.40517	0.40309	0.3969	0.39411	0.39219	0.38839	0.38447	0.37815	0.37369	0.37111	0.37347	0.3643	0.36089	0.3605
0.37311	0.38044	0.38459	0.39184	0.39601	0.39991	0.40233	0.40537	0.40849	0.4072	0.41165	0.40951	0.40789	0.40695	0.40952	0.40782	0.40852	0.40716	0.40834	0.40948	0.4108	0.41142	0.4121	0.41229	0.4148	0.4161	0.41491	0.41629	0.41747	0.41409	0.41557	0.41669	0.41452	0.41123	0.40934	0.4032	0.40141	0.39944	0.39243	0.38931	0.388	0.38434	0.38064	0.37415	0.36995	0.36735	0.36967	0.36123	0.35785	0.35744
0.36467	0.37189	0.376	0.38323	0.38745	0.39159	0.39404	0.39694	0.39996	0.3989	0.40356	0.40217	0.40074	0.40021	0.40288	0.40132	0.40209	0.40086	0.40163	0.40258	0.40392	0.40453	0.40527	0.40546	0.40796	0.40922	0.40814	0.40985	0.4111	0.40788	0.40961	0.41063	0.40869	0.4057	0.40402	0.39815	0.3965	0.3948	0.3877	0.38447	0.38325	0.37999	0.37624	0.37004	0.36604	0.36346	0.36568	0.35796	0.35446	0.354
0.3511	0.35822	0.36238	0.36946	0.37372	0.37784	0.38045	0.38337	0.3865	0.38553	0.39032	0.38915	0.38782	0.3874	0.38996	0.3884	0.3892	0.38809	0.38867	0.38936	0.39056	0.39117	0.39189	0.39203	0.39448	0.39579	0.39484	0.39656	0.3981	0.39522	0.39688	0.39787	0.39625	0.39391	0.39283	0.38735	0.38592	0.38446	0.37779	0.37483	0.37391	0.37104	0.36774	0.36181	0.35798	0.35542	0.35738	0.34959	0.34552	0.34499
0.34421	0.35144	0.35553	0.36256	0.36701	0.371	0.37385	0.37648	0.37935	0.37847	0.38309	0.38202	0.38089	0.38053	0.38287	0.38131	0.38239	0.38146	0.38198	0.38248	0.38359	0.38416	0.38498	0.38516	0.3875	0.3888	0.38779	0.38944	0.39113	0.38838	0.38978	0.39068	0.38911	0.38707	0.38617	0.38096	0.37955	0.37804	0.37181	0.36911	0.36811	0.3653	0.36222	0.3564	0.35271	0.35017	0.35205	0.34428	0.33975	0.33902
0.33843	0.34608	0.35056	0.35814	0.36271	0.36678	0.36997	0.3725	0.37499	0.37371	0.37818	0.37789	0.37753	0.37737	0.37917	0.3775	0.37899	0.37784	0.37831	0.37844	0.37927	0.37985	0.3805	0.38061	0.38292	0.38395	0.38297	0.38458	0.38615	0.38381	0.38504	0.38539	0.38389	0.38209	0.38112	0.37583	0.37433	0.37253	0.36628	0.3634	0.36261	0.35947	0.35598	0.35001	0.34642	0.34357	0.34518	0.33738	0.33188	0.33038
0.33615	0.34406	0.34869	0.35611	0.36081	0.36517	0.36801	0.37036	0.37229	0.37104	0.37523	0.37509	0.37528	0.37553	0.37741	0.37594	0.37777	0.37684	0.37727	0.37714	0.37786	0.37848	0.37906	0.37919	0.38169	0.3826	0.3819	0.38322	0.38489	0.38257	0.38341	0.38353	0.38209	0.38058	0.37968	0.37454	0.37324	0.37215	0.36631	0.36341	0.36237	0.35898	0.35557	0.34969	0.34612	0.34331	0.34455	0.33645	0.33014	0.32791
0.32958	0.33717	0.34193	0.34932	0.35368	0.35798	0.36074	0.36308	0.36497	0.364	0.36828	0.36897	0.36956	0.37024	0.37237	0.37121	0.37314	0.37217	0.37251	0.37215	0.37258	0.3731	0.37351	0.37343	0.37554	0.37598	0.37516	0.3763	0.37773	0.37572	0.37631	0.37617	0.37463	0.37309	0.37215	0.36701	0.36569	0.36496	0.359	0.35581	0.35517	0.35191	0.34829	0.34245	0.33894	0.33605	0.3372	0.32975	0.32333	0.32123
0.32802	0.33604	0.3408	0.34878	0.3538	0.35946	0.36214	0.36527	0.36689	0.36491	0.36954	0.37098	0.37297	0.37443	0.37733	0.37625	0.37832	0.37754	0.37789	0.37709	0.3772	0.37781	0.37792	0.37758	0.37951	0.37975	0.37904	0.37911	0.3806	0.37873	0.37898	0.37901	0.37706	0.37555	0.37399	0.3692	0.36768	0.36732	0.36202	0.35818	0.35701	0.35349	0.34944	0.34395	0.34007	0.33718	0.33876	0.3307	0.32378	0.32092
0.34175	0.35037	0.35525	0.3647	0.36949	0.37512	0.37744	0.38063	0.38129	0.37837	0.38153	0.38281	0.38473	0.38505	0.38753	0.38612	0.38885	0.38809	0.38824	0.38766	0.3875	0.38843	0.38849	0.38813	0.38996	0.3901	0.38944	0.38888	0.38957	0.38762	0.38739	0.38733	0.38437	0.38194	0.37916	0.37372	0.37147	0.36985	0.36447	0.35989	0.35881	0.35549	0.35027	0.34538	0.34186	0.33864	0.34069	0.33273	0.32558	0.32223
0.34538	0.35446	0.35953	0.36943	0.37453	0.38033	0.38296	0.38623	0.38658	0.38327	0.38613	0.38725	0.38931	0.38945	0.3915	0.38992	0.39266	0.39196	0.39212	0.39134	0.39101	0.39185	0.39187	0.39146	0.39332	0.39379	0.3932	0.39255	0.393	0.39115	0.39082	0.39052	0.38746	0.38497	0.38151	0.3756	0.37308	0.37087	0.36573	0.36111	0.3601	0.35684	0.35177	0.34677	0.34323	0.34	0.34208	0.3341	0.32681	0.32346
0.34549	0.35523	0.361	0.37159	0.37654	0.38311	0.38593	0.38972	0.3906	0.38687	0.39004	0.39211	0.39433	0.39464	0.39651	0.39487	0.39769	0.39706	0.39743	0.39654	0.39623	0.39704	0.39695	0.39668	0.39858	0.39915	0.39859	0.39767	0.39804	0.3965	0.39599	0.39539	0.3922	0.38985	0.38628	0.38054	0.37793	0.37522	0.36999	0.36501	0.36384	0.36022	0.35484	0.34951	0.34595	0.34238	0.34432	0.33656	0.3294	0.32619
0.34805	0.35771	0.36404	0.37546	0.37967	0.38634	0.38908	0.39348	0.39507	0.39099	0.39451	0.39786	0.4004	0.40051	0.40188	0.40024	0.40313	0.40305	0.40367	0.40273	0.40222	0.40293	0.40283	0.40243	0.40451	0.40493	0.40428	0.40304	0.40379	0.40223	0.40141	0.40019	0.39637	0.39364	0.38939	0.38362	0.38066	0.37754	0.37185	0.36618	0.36494	0.36129	0.35509	0.34986	0.34637	0.34273	0.34491	0.33748	0.33055	0.32757
0.34605	0.35559	0.36215	0.37391	0.37802	0.38449	0.38732	0.39196	0.39319	0.38885	0.39224	0.3959	0.39901	0.39921	0.40045	0.39877	0.40163	0.40165	0.40236	0.4014	0.40072	0.40144	0.40132	0.40077	0.40267	0.40276	0.40217	0.40074	0.40135	0.39974	0.39875	0.39737	0.39346	0.39056	0.38582	0.38005	0.37688	0.3737	0.36777	0.36219	0.36125	0.35758	0.35121	0.34623	0.34294	0.33942	0.34181	0.33453	0.32731	0.32393
0.34362	0.35299	0.35959	0.37127	0.37523	0.38153	0.38419	0.38885	0.39016	0.38573	0.38908	0.39294	0.39607	0.39622	0.39742	0.39563	0.39866	0.39891	0.39961	0.39864	0.3978	0.39847	0.3984	0.39785	0.39976	0.39997	0.39932	0.39771	0.39789	0.39623	0.39509	0.39377	0.38983	0.38688	0.38211	0.37613	0.37307	0.36953	0.36391	0.35838	0.35763	0.35416	0.34762	0.34279	0.3396	0.33615	0.33841	0.33132	0.32416	0.32081
0.34247	0.35177	0.35828	0.37	0.37401	0.38029	0.38314	0.38803	0.38934	0.38493	0.38809	0.39207	0.39516	0.3951	0.39627	0.39441	0.39749	0.39775	0.3985	0.39752	0.39669	0.39738	0.39732	0.39676	0.39871	0.39893	0.3983	0.39656	0.39672	0.39521	0.39409	0.39287	0.38903	0.3861	0.38159	0.3757	0.37264	0.36922	0.36368	0.35819	0.35767	0.35436	0.3479	0.34327	0.34008	0.33669	0.33876	0.33184	0.32477	0.32143
0.3385	0.3476	0.35404	0.36574	0.36968	0.37619	0.37914	0.38437	0.38603	0.38182	0.38536	0.38961	0.39271	0.39273	0.39396	0.39226	0.39509	0.3954	0.39614	0.39512	0.39422	0.39476	0.39461	0.39393	0.39583	0.39606	0.39536	0.39352	0.39376	0.39236	0.39116	0.38998	0.3863	0.38345	0.37939	0.37383	0.37066	0.36743	0.36199	0.35653	0.35604	0.3529	0.3465	0.34196	0.33864	0.33522	0.33722	0.33038	0.32323	0.31987
0.33931	0.34859	0.35524	0.36709	0.37072	0.37719	0.37997	0.3855	0.38743	0.38294	0.38701	0.39184	0.39538	0.39557	0.39661	0.39494	0.39788	0.39823	0.39909	0.39796	0.39693	0.39733	0.3971	0.39629	0.39826	0.3983	0.39761	0.39562	0.39584	0.39453	0.39319	0.3918	0.38817	0.3854	0.38132	0.37582	0.3726	0.36933	0.36374	0.35841	0.3578	0.35449	0.34799	0.34367	0.34052	0.33708	0.33915	0.33221	0.32483	0.3214
0.34178	0.35106	0.35827	0.37066	0.37332	0.37988	0.38224	0.38823	0.39088	0.38636	0.3912	0.39723	0.40159	0.40233	0.40344	0.40185	0.40453	0.40496	0.40573	0.40434	0.40311	0.40336	0.403	0.40205	0.40388	0.40351	0.40271	0.40048	0.40037	0.39891	0.39719	0.39549	0.3918	0.38919	0.38484	0.37982	0.37642	0.37293	0.36648	0.36079	0.36011	0.35663	0.34958	0.34543	0.34262	0.33889	0.34095	0.33401	0.32624	0.32307
0.34935	0.3587	0.36617	0.37921	0.38095	0.38697	0.38914	0.39588	0.39913	0.39387	0.39877	0.40514	0.40969	0.41009	0.41098	0.40908	0.41204	0.41259	0.41357	0.41233	0.41114	0.41149	0.41141	0.41055	0.41254	0.41193	0.41131	0.40899	0.40874	0.40704	0.40519	0.40333	0.39946	0.39662	0.39205	0.38638	0.38277	0.37857	0.37143	0.36589	0.36548	0.3625	0.35514	0.35143	0.34925	0.34552	0.34774	0.34061	0.33311	0.33009
0.3543	0.36339	0.37089	0.38364	0.38566	0.39211	0.39376	0.40122	0.4034	0.39782	0.4017	0.40815	0.41344	0.41392	0.41486	0.41288	0.41569	0.41633	0.41731	0.41599	0.41461	0.41497	0.41479	0.41382	0.41554	0.41485	0.41417	0.41155	0.41066	0.40901	0.40697	0.40502	0.40118	0.39801	0.39299	0.38725	0.38362	0.37946	0.37243	0.36636	0.36628	0.36372	0.35593	0.35245	0.35022	0.34649	0.34869	0.34158	0.33366	0.33031
0.34974	0.35943	0.36761	0.37982	0.38198	0.38884	0.39051	0.39777	0.39959	0.39438	0.39882	0.40514	0.41089	0.41215	0.41321	0.41141	0.41407	0.41469	0.41556	0.41386	0.41233	0.41215	0.41194	0.41072	0.41228	0.41144	0.41047	0.40759	0.40684	0.40528	0.40291	0.40049	0.39678	0.394	0.38808	0.3822	0.37856	0.37437	0.36703	0.36068	0.36041	0.35734	0.34961	0.34593	0.34345	0.33954	0.34154	0.3344	0.32648	0.3231
0.3553	0.36546	0.37386	0.38679	0.38878	0.39558	0.3975	0.40498	0.40671	0.40091	0.40508	0.41147	0.41753	0.41839	0.41865	0.41642	0.41918	0.41991	0.42104	0.41913	0.41737	0.41724	0.41707	0.41573	0.41725	0.41633	0.41526	0.41218	0.41136	0.40975	0.4072	0.40439	0.40027	0.39717	0.3905	0.38414	0.38012	0.37504	0.36692	0.36028	0.35981	0.35644	0.34836	0.3446	0.34247	0.33838	0.34025	0.33285	0.32487	0.32113
0.36362	0.37434	0.3832	0.39665	0.39817	0.40484	0.40646	0.41393	0.4157	0.40966	0.41355	0.42021	0.42648	0.42723	0.42702	0.42454	0.42746	0.42824	0.42943	0.42742	0.42542	0.42543	0.42533	0.42387	0.42523	0.42419	0.42297	0.41962	0.41854	0.41683	0.41385	0.41056	0.40591	0.40256	0.39506	0.388	0.38397	0.37838	0.36971	0.36252	0.36185	0.35838	0.34982	0.3461	0.34417	0.34	0.34187	0.33469	0.32653	0.32265
0.36471	0.37673	0.38642	0.40123	0.4022	0.40836	0.41019	0.41764	0.41943	0.41312	0.41702	0.42434	0.43101	0.43099	0.43002	0.42752	0.43108	0.43199	0.43327	0.43128	0.42907	0.42939	0.42935	0.42788	0.42893	0.4275	0.42638	0.42294	0.42179	0.41985	0.41675	0.41304	0.40774	0.40446	0.39613	0.38706	0.38261	0.37635	0.36688	0.35932	0.35888	0.35543	0.34637	0.34279	0.34168	0.33768	0.3399	0.3329	0.32521	0.32111
0.37026	0.38252	0.39209	0.40735	0.40757	0.41382	0.41487	0.42253	0.42518	0.41844	0.42254	0.42987	0.4364	0.43567	0.43461	0.43184	0.4356	0.43649	0.4379	0.43618	0.43392	0.43439	0.43441	0.43303	0.43399	0.43232	0.43139	0.42759	0.4266	0.42455	0.42135	0.41754	0.41201	0.40833	0.39994	0.39014	0.38565	0.37876	0.3681	0.35989	0.35933	0.35569	0.34647	0.34328	0.34248	0.33831	0.34048	0.33319	0.32588	0.32172
0.36853	0.38073	0.3901	0.40538	0.40537	0.41189	0.41245	0.41992	0.42284	0.41586	0.42037	0.42775	0.43426	0.43375	0.43282	0.42997	0.43381	0.43475	0.43603	0.43434	0.43203	0.43243	0.4324	0.43096	0.43204	0.43036	0.42931	0.42548	0.42443	0.42204	0.41863	0.41465	0.40908	0.40522	0.39666	0.38707	0.3827	0.37525	0.36443	0.35589	0.35456	0.3506	0.34117	0.33804	0.33709	0.33279	0.33492	0.32748	0.32036	0.31627
0.37002	0.38288	0.39293	0.40864	0.4083	0.4153	0.41591	0.42411	0.42733	0.42025	0.42498	0.43261	0.4395	0.4389	0.43781	0.43502	0.43838	0.43942	0.4409	0.43913	0.43678	0.43733	0.43731	0.43584	0.43682	0.43519	0.43436	0.43031	0.42926	0.42693	0.42337	0.41911	0.41332	0.4097	0.40027	0.39064	0.38615	0.37827	0.36714	0.35827	0.35649	0.35228	0.34253	0.33943	0.33874	0.33428	0.33647	0.32906	0.32206	0.3178
0.38981	0.40245	0.41213	0.42764	0.42649	0.4331	0.43309	0.44074	0.44379	0.43666	0.44072	0.44767	0.45301	0.45191	0.45069	0.44792	0.45033	0.45153	0.45259	0.45095	0.44882	0.44934	0.44937	0.44791	0.44909	0.44758	0.44675	0.44271	0.44147	0.43922	0.43567	0.43169	0.42519	0.42118	0.4109	0.40081	0.39614	0.38744	0.37555	0.36572	0.36354	0.35947	0.34898	0.34538	0.34431	0.34003	0.34212	0.33471	0.32841	0.32491
0.36666	0.38027	0.39012	0.40734	0.40721	0.41501	0.41664	0.42468	0.42688	0.42067	0.42423	0.43124	0.43749	0.43584	0.43469	0.43229	0.43418	0.43543	0.43631	0.43439	0.43224	0.43319	0.43306	0.43133	0.43197	0.43012	0.4294	0.42512	0.4238	0.42201	0.41839	0.41418	0.40811	0.40411	0.39391	0.38448	0.37901	0.37086	0.35871	0.34843	0.346	0.34223	0.33246	0.32887	0.32766	0.3233	0.32545	0.31855	0.31252	0.309
0.38373	0.39749	0.40705	0.42464	0.42453	0.43187	0.43314	0.44018	0.44231	0.43585	0.43946	0.44541	0.45125	0.44941	0.44858	0.44634	0.44836	0.44995	0.45059	0.44891	0.44698	0.44812	0.44788	0.44604	0.44653	0.44437	0.44333	0.43927	0.43808	0.43604	0.43215	0.42778	0.42146	0.41676	0.40583	0.3952	0.38912	0.38047	0.36764	0.3573	0.35486	0.35081	0.34179	0.33787	0.33675	0.33246	0.33475	0.32768	0.32227	0.31912
0.39639	0.4096	0.41948	0.4361	0.43555	0.44318	0.44382	0.45152	0.45453	0.44735	0.45164	0.45725	0.46353	0.46198	0.46106	0.4586	0.45994	0.4617	0.4627	0.46087	0.459	0.46003	0.45969	0.45779	0.4584	0.45628	0.45519	0.45107	0.45017	0.448	0.44406	0.43955	0.43282	0.42818	0.41681	0.40617	0.40024	0.39126	0.37803	0.36757	0.36464	0.36098	0.35206	0.34795	0.34716	0.3427	0.34514	0.33803	0.33277	0.32975
0.40367	0.41744	0.4286	0.44446	0.44414	0.45159	0.45221	0.46026	0.46247	0.45547	0.45889	0.46351	0.46993	0.4678	0.46575	0.46321	0.46461	0.46596	0.46678	0.46503	0.46308	0.46399	0.46357	0.46155	0.4619	0.45974	0.45884	0.45468	0.45349	0.45153	0.44751	0.44284	0.43691	0.43246	0.42083	0.4101	0.40431	0.39562	0.38222	0.37149	0.36895	0.36549	0.35639	0.35233	0.35124	0.34628	0.34841	0.34149	0.33579	0.33265
0.40347	0.41654	0.42803	0.44316	0.44288	0.45025	0.45116	0.46052	0.4628	0.45547	0.45872	0.46349	0.47059	0.46839	0.46598	0.46298	0.46417	0.46545	0.4664	0.46467	0.46249	0.46339	0.46284	0.46065	0.46074	0.45828	0.45745	0.45304	0.45189	0.4502	0.44629	0.4416	0.43612	0.43146	0.41983	0.40888	0.40258	0.39379	0.38039	0.3694	0.36755	0.36507	0.35593	0.35245	0.35138	0.34631	0.34862	0.34227	0.33717	0.33407
0.39853	0.41153	0.42258	0.43791	0.43789	0.44515	0.4466	0.45603	0.45807	0.45042	0.45312	0.45749	0.46439	0.46181	0.45914	0.45592	0.45716	0.45838	0.45922	0.45768	0.45548	0.45623	0.45565	0.45347	0.45363	0.45103	0.45009	0.44563	0.44465	0.44307	0.43939	0.43478	0.42929	0.42428	0.41264	0.40165	0.39503	0.38598	0.37289	0.36181	0.36008	0.35796	0.34885	0.34581	0.34448	0.33957	0.34203	0.33593	0.33109	0.32817
0.40298	0.41634	0.42739	0.44341	0.44377	0.45128	0.45329	0.46274	0.46444	0.45672	0.45887	0.46325	0.47023	0.46723	0.46399	0.46047	0.46151	0.46269	0.46326	0.46164	0.45925	0.45993	0.45931	0.45697	0.45699	0.45434	0.4535	0.44901	0.44811	0.44683	0.44316	0.43848	0.43298	0.42754	0.41515	0.4039	0.39691	0.38782	0.3745	0.36281	0.3608	0.35828	0.34887	0.34572	0.34401	0.33925	0.34177	0.33585	0.33099	0.3279
0.40829	0.42147	0.4325	0.4484	0.44877	0.45632	0.45824	0.46783	0.46958	0.46192	0.46432	0.46893	0.47592	0.47293	0.46953	0.46612	0.46697	0.46819	0.46871	0.46717	0.46466	0.46527	0.46457	0.46226	0.4622	0.45954	0.45877	0.45445	0.45373	0.45242	0.44885	0.44423	0.43873	0.43324	0.42069	0.40932	0.40211	0.39306	0.37938	0.36756	0.36547	0.36269	0.35297	0.34973	0.34794	0.34309	0.34555	0.33935	0.33419	0.33064
0.41158	0.42451	0.43532	0.45146	0.45162	0.45885	0.46083	0.47079	0.47306	0.46562	0.46847	0.47336	0.48026	0.47752	0.47417	0.47071	0.47164	0.47299	0.47362	0.47211	0.46958	0.4702	0.4695	0.4673	0.46734	0.46471	0.46388	0.45956	0.45864	0.45737	0.45397	0.44949	0.44386	0.43827	0.42565	0.41418	0.40699	0.3977	0.38394	0.37195	0.3698	0.36716	0.35697	0.35388	0.35204	0.34725	0.34963	0.34354	0.33844	0.3346
0.42871	0.44002	0.45019	0.46459	0.46429	0.47083	0.47248	0.48326	0.48492	0.47749	0.48003	0.48573	0.49338	0.49135	0.48762	0.48405	0.48505	0.48653	0.48745	0.48601	0.48343	0.48412	0.48364	0.48148	0.48165	0.47897	0.47786	0.47378	0.47234	0.47092	0.46728	0.46304	0.45758	0.45234	0.43997	0.42881	0.42194	0.41172	0.39817	0.38569	0.38371	0.38163	0.37055	0.36722	0.36518	0.36049	0.36247	0.35633	0.35059	0.34615
0.43983	0.45094	0.4614	0.47447	0.4736	0.47932	0.48064	0.4919	0.49413	0.48744	0.49105	0.49705	0.50578	0.50532	0.50204	0.49885	0.50049	0.50221	0.50338	0.502	0.4994	0.49997	0.49951	0.4971	0.49714	0.49396	0.49264	0.48886	0.48766	0.48605	0.48229	0.47766	0.47247	0.46749	0.45511	0.44399	0.43731	0.42717	0.41383	0.40129	0.39933	0.39731	0.38646	0.38323	0.38109	0.3765	0.37888	0.37268	0.36671	0.36222
0.44148	0.45191	0.46182	0.47474	0.47313	0.47845	0.47964	0.49163	0.49647	0.49033	0.49513	0.50288	0.51244	0.51251	0.51038	0.50755	0.5095	0.51127	0.51255	0.51132	0.50883	0.50956	0.5091	0.50692	0.50704	0.5035	0.50244	0.49851	0.49759	0.49609	0.49242	0.488	0.48288	0.47822	0.46657	0.45565	0.44927	0.43916	0.4261	0.41388	0.41178	0.41053	0.39992	0.39701	0.39537	0.39136	0.39399	0.38855	0.3833	0.37935
0.44729	0.45631	0.4657	0.47638	0.47517	0.48083	0.48099	0.49403	0.49871	0.49298	0.49852	0.50733	0.51814	0.51973	0.51889	0.5166	0.51862	0.52045	0.52168	0.52065	0.51848	0.5191	0.51884	0.51669	0.51688	0.51316	0.51224	0.50847	0.50775	0.50645	0.50294	0.49894	0.49397	0.48954	0.47832	0.46743	0.46166	0.452	0.43957	0.42711	0.42514	0.424	0.41298	0.4101	0.40842	0.40479	0.40736	0.4021	0.39681	0.39238
0.44775	0.45615	0.46539	0.47521	0.47433	0.47982	0.48024	0.49362	0.49889	0.49457	0.50183	0.51204	0.52454	0.52775	0.5275	0.52583	0.52796	0.52962	0.53062	0.52932	0.52697	0.52744	0.52687	0.52427	0.52403	0.51955	0.51842	0.51477	0.51404	0.51282	0.50945	0.50555	0.50098	0.49682	0.48585	0.47508	0.46956	0.46026	0.44798	0.43559	0.43343	0.43247	0.42162	0.41879	0.41686	0.41336	0.41624	0.41147	0.4063	0.40178
0.45274	0.4603	0.4696	0.47777	0.47691	0.48213	0.48229	0.49611	0.50171	0.49843	0.5062	0.51689	0.5299	0.53382	0.53419	0.53301	0.53519	0.53702	0.53799	0.53692	0.53465	0.53492	0.53441	0.53182	0.53145	0.52676	0.52558	0.52203	0.52126	0.52019	0.51707	0.51316	0.50902	0.50544	0.49482	0.48429	0.47951	0.47112	0.45904	0.44669	0.44519	0.4444	0.434	0.43117	0.42945	0.42633	0.4291	0.4246	0.41954	0.41483
0.44827	0.45536	0.46445	0.47248	0.47201	0.47737	0.47816	0.49255	0.49886	0.49655	0.50577	0.51718	0.531	0.53619	0.53771	0.53671	0.53867	0.5405	0.54152	0.54051	0.53845	0.53886	0.53841	0.53587	0.53548	0.53058	0.5294	0.52593	0.52522	0.52395	0.52114	0.51752	0.51353	0.51029	0.5002	0.49003	0.48553	0.4775	0.4657	0.45341	0.45165	0.45097	0.44101	0.43783	0.43604	0.43298	0.43612	0.43166	0.42738	0.42275
0.44701	0.45391	0.46294	0.47099	0.47069	0.47606	0.47701	0.49187	0.49872	0.49702	0.50681	0.51887	0.53294	0.53858	0.5406	0.53963	0.54148	0.54318	0.54425	0.54336	0.54141	0.54195	0.54156	0.53904	0.5388	0.53378	0.53254	0.5292	0.52865	0.52723	0.52455	0.52103	0.51712	0.51398	0.50397	0.49375	0.48952	0.48146	0.46979	0.4574	0.45534	0.45491	0.44527	0.44179	0.43978	0.43684	0.4402	0.4362	0.43227	0.42774
0.4529	0.45965	0.46861	0.47665	0.47612	0.4808	0.48166	0.49654	0.50389	0.50264	0.5126	0.52498	0.53904	0.54456	0.54701	0.54611	0.54829	0.55002	0.55115	0.55049	0.54873	0.54943	0.54919	0.54672	0.54612	0.541	0.53984	0.53658	0.53588	0.53456	0.53197	0.52842	0.52452	0.52139	0.51163	0.50138	0.49733	0.48924	0.47741	0.46516	0.46307	0.46279	0.4534	0.45018	0.44874	0.44598	0.44931	0.44539	0.44148	0.43682
0.45466	0.46083	0.46977	0.47749	0.47674	0.48156	0.48291	0.49817	0.50584	0.50499	0.51565	0.52869	0.54407	0.55068	0.55368	0.55316	0.55546	0.55785	0.55919	0.55862	0.55693	0.55769	0.55755	0.55501	0.55446	0.54896	0.54756	0.5448	0.54416	0.5428	0.54003	0.53628	0.53276	0.53005	0.52065	0.5112	0.50716	0.49924	0.48752	0.47533	0.47322	0.47272	0.46324	0.46022	0.45898	0.45621	0.45961	0.4552	0.45106	0.44613
0.46142	0.46766	0.47618	0.48351	0.48274	0.48735	0.48859	0.50334	0.51108	0.51053	0.52123	0.53455	0.55092	0.55822	0.56213	0.56204	0.56474	0.56736	0.56858	0.568	0.56638	0.56715	0.56683	0.56428	0.5635	0.55774	0.55625	0.55356	0.5525	0.55113	0.54824	0.54456	0.54138	0.53902	0.53023	0.52108	0.51714	0.50918	0.49783	0.486	0.48417	0.48372	0.47446	0.47155	0.47043	0.46739	0.47058	0.46542	0.46068	0.45533
0.45614	0.46222	0.47078	0.47798	0.47725	0.48214	0.48355	0.49866	0.50652	0.50626	0.51758	0.53221	0.54988	0.55828	0.56273	0.56303	0.56573	0.56844	0.56958	0.56882	0.56713	0.56775	0.56732	0.56469	0.56385	0.55769	0.55608	0.55336	0.55236	0.55097	0.54805	0.54441	0.54133	0.53921	0.53083	0.52206	0.51808	0.51046	0.49938	0.48762	0.48592	0.48542	0.47602	0.47315	0.47211	0.46906	0.47247	0.46736	0.46273	0.45727
0.4491	0.45531	0.46367	0.47104	0.47022	0.47527	0.4772	0.49229	0.50035	0.50046	0.51244	0.5281	0.54653	0.55595	0.56147	0.56229	0.56508	0.56803	0.56896	0.56814	0.56657	0.56713	0.56654	0.56396	0.56292	0.5565	0.55457	0.55203	0.55089	0.54972	0.54678	0.54333	0.5405	0.53872	0.53084	0.52248	0.51857	0.51116	0.5004	0.489	0.48757	0.48706	0.47781	0.47508	0.47411	0.47111	0.47445	0.46952	0.4654	0.46033
0.45895	0.46502	0.47298	0.47973	0.47901	0.48396	0.48615	0.50093	0.50899	0.50976	0.52164	0.53734	0.55607	0.5659	0.57253	0.57394	0.57732	0.58078	0.58156	0.58085	0.57948	0.58018	0.57963	0.57724	0.5759	0.56936	0.56743	0.56528	0.56397	0.56311	0.56021	0.55693	0.55436	0.55279	0.5452	0.53704	0.53341	0.52621	0.51566	0.50437	0.50326	0.50277	0.49347	0.49082	0.48964	0.48661	0.48967	0.48466	0.48025	0.47503
0.46299	0.46864	0.47591	0.48173	0.48139	0.48628	0.4888	0.50281	0.51051	0.51199	0.5243	0.53996	0.55849	0.56906	0.57662	0.57876	0.58285	0.58689	0.58754	0.58718	0.5862	0.58717	0.58643	0.58401	0.58235	0.57557	0.57318	0.57128	0.56986	0.56898	0.56625	0.56309	0.56109	0.55973	0.55295	0.54527	0.54211	0.53548	0.52567	0.51491	0.51429	0.51405	0.50548	0.50316	0.50187	0.49882	0.50199	0.49733	0.49369	0.48871
0.47125	0.47594	0.48287	0.48713	0.48665	0.49106	0.49321	0.5069	0.51479	0.51696	0.52974	0.54463	0.56299	0.5742	0.58328	0.58591	0.59	0.59442	0.59501	0.5947	0.59386	0.59483	0.59418	0.59174	0.59006	0.58339	0.58068	0.57909	0.57768	0.57669	0.57386	0.57092	0.56935	0.56841	0.5621	0.55502	0.55235	0.54632	0.53722	0.52708	0.52699	0.52711	0.51915	0.51719	0.51586	0.51282	0.51586	0.51116	0.50777	0.50299
0.46867	0.4737	0.48082	0.48537	0.48454	0.48875	0.49175	0.50487	0.51324	0.5162	0.53	0.54513	0.56353	0.57508	0.58455	0.58754	0.59125	0.59589	0.59639	0.59581	0.59518	0.59614	0.59546	0.59292	0.59101	0.58417	0.58135	0.58002	0.57866	0.57778	0.57496	0.57188	0.57081	0.57055	0.56458	0.55744	0.5547	0.54873	0.53914	0.52941	0.5298	0.53002	0.52273	0.52088	0.51977	0.51666	0.5194	0.51511	0.51229	0.50805
0.45474	0.45902	0.46548	0.47	0.46912	0.47346	0.47675	0.49028	0.4995	0.50309	0.51797	0.53474	0.55393	0.56584	0.57649	0.58021	0.58388	0.58853	0.58911	0.58849	0.58792	0.58903	0.58821	0.58568	0.58373	0.57657	0.57382	0.57246	0.57115	0.56999	0.56726	0.56433	0.56414	0.56429	0.55991	0.55414	0.55172	0.54706	0.53795	0.52911	0.52949	0.53021	0.52363	0.5228	0.52177	0.51877	0.52191	0.51816	0.51592	0.51186
0.45639	0.46022	0.46667	0.47089	0.46952	0.47332	0.4764	0.48926	0.4996	0.50399	0.51963	0.53585	0.55411	0.56597	0.57737	0.58178	0.58547	0.59039	0.59111	0.5908	0.59052	0.59189	0.59116	0.58876	0.5868	0.57969	0.57684	0.57542	0.57428	0.5726	0.56994	0.56703	0.56721	0.56761	0.56393	0.55886	0.55688	0.55352	0.54515	0.53742	0.53807	0.53957	0.53459	0.53461	0.53437	0.53193	0.53559	0.53236	0.53098	0.52749
0.4615	0.46451	0.47064	0.47523	0.47357	0.47718	0.48071	0.49338	0.50382	0.5086	0.52422	0.54028	0.55796	0.56948	0.58071	0.58521	0.58846	0.59353	0.59424	0.59395	0.59381	0.5953	0.59463	0.59227	0.5902	0.5831	0.58028	0.579	0.57782	0.57599	0.57334	0.57047	0.57089	0.57131	0.56782	0.56295	0.56086	0.55817	0.54951	0.54224	0.54323	0.545	0.54029	0.54081	0.54096	0.53896	0.54275	0.53997	0.53916	0.53607
0.45926	0.46117	0.46654	0.47018	0.46962	0.47352	0.4773	0.48917	0.49882	0.50419	0.52059	0.53645	0.55453	0.56679	0.57919	0.58422	0.58718	0.59218	0.59245	0.59222	0.59252	0.59391	0.59327	0.59083	0.58858	0.58118	0.57818	0.57727	0.57603	0.57404	0.57148	0.56903	0.56982	0.5704	0.56787	0.5628	0.56096	0.55952	0.55091	0.54376	0.54525	0.54737	0.54353	0.54416	0.54402	0.54267	0.54648	0.54384	0.54377	0.5408
0.45615	0.45772	0.46337	0.46592	0.46572	0.4692	0.47321	0.48452	0.49353	0.49934	0.51574	0.53082	0.54877	0.56121	0.5735	0.57867	0.58193	0.58701	0.58735	0.58734	0.58778	0.58921	0.58873	0.58636	0.58387	0.57648	0.57338	0.5727	0.57153	0.56932	0.56696	0.56457	0.56587	0.56673	0.56432	0.55891	0.55753	0.55713	0.54924	0.54237	0.54491	0.54759	0.5445	0.54539	0.54566	0.54479	0.54876	0.54651	0.54724	0.54442
0.45465	0.45548	0.46068	0.46337	0.46236	0.46467	0.46814	0.47874	0.48798	0.4942	0.51031	0.52555	0.54187	0.55336	0.56564	0.57099	0.57419	0.57946	0.57956	0.57987	0.58056	0.58219	0.58184	0.57948	0.57718	0.57004	0.56685	0.56622	0.56498	0.56255	0.56016	0.55784	0.55898	0.5594	0.55708	0.5517	0.55035	0.55025	0.54242	0.53587	0.53882	0.54208	0.53942	0.54079	0.54157	0.54133	0.54541	0.54508	0.54741	0.54564
0.4554	0.45579	0.46046	0.4623	0.46131	0.46283	0.46605	0.47568	0.48484	0.49174	0.50775	0.52208	0.53729	0.54848	0.56107	0.5667	0.57025	0.57572	0.57564	0.57632	0.57728	0.579	0.5788	0.57665	0.57438	0.56741	0.564	0.56356	0.5623	0.55956	0.55719	0.55536	0.55658	0.55715	0.55536	0.54996	0.54921	0.54955	0.54256	0.5368	0.5402	0.54453	0.54311	0.54499	0.54598	0.54641	0.55057	0.55104	0.55392	0.55259
0.45677	0.45724	0.46196	0.4639	0.46285	0.46446	0.46795	0.4777	0.4871	0.49416	0.51017	0.52467	0.53982	0.55112	0.56409	0.56978	0.57338	0.5789	0.5789	0.5797	0.58085	0.58272	0.58258	0.58049	0.57819	0.57125	0.56785	0.5675	0.56622	0.56356	0.56123	0.55956	0.56093	0.5616	0.56023	0.5549	0.55441	0.5548	0.54808	0.54244	0.54595	0.55007	0.54871	0.55064	0.55155	0.5518	0.55549	0.55581	0.55843	0.55701
0.45655	0.45636	0.46061	0.4625	0.46112	0.46248	0.46568	0.47523	0.48521	0.49252	0.50879	0.52343	0.53779	0.54884	0.56226	0.56821	0.57203	0.57773	0.57773	0.57888	0.58022	0.58243	0.58233	0.58032	0.57805	0.57112	0.56765	0.56733	0.56596	0.56317	0.56085	0.55916	0.56061	0.56124	0.56051	0.55542	0.5552	0.55595	0.5497	0.54476	0.5485	0.55312	0.55251	0.55493	0.55632	0.557	0.56093	0.56188	0.56515	0.56422
0.47801	0.47828	0.48299	0.4849	0.48358	0.48503	0.48756	0.49686	0.5062	0.51304	0.52917	0.54451	0.55912	0.5703	0.58344	0.58935	0.59273	0.59828	0.59796	0.59908	0.60034	0.60241	0.60234	0.60024	0.59784	0.59074	0.5875	0.58727	0.58585	0.58334	0.58079	0.57897	0.5799	0.58034	0.57826	0.57226	0.57219	0.57236	0.56524	0.55923	0.56209	0.56536	0.56275	0.56366	0.56438	0.56481	0.56849	0.56894	0.57135	0.57003
0.52446	0.52459	0.52891	0.53169	0.52983	0.53074	0.53221	0.54153	0.55107	0.55657	0.57183	0.58701	0.60031	0.60911	0.61926	0.62361	0.62635	0.63107	0.63062	0.63161	0.63242	0.63411	0.63419	0.63228	0.63001	0.62327	0.62041	0.62019	0.61862	0.61587	0.61344	0.61169	0.61167	0.61123	0.60858	0.60159	0.60065	0.59863	0.58956	0.58248	0.58373	0.58622	0.58104	0.58046	0.58015	0.57972	0.58302	0.58327	0.58476	0.58296
0.56314	0.56346	0.56732	0.57026	0.56914	0.56902	0.5695	0.57629	0.58324	0.58807	0.60054	0.61257	0.62219	0.62848	0.63627	0.63896	0.64123	0.64466	0.64345	0.6447	0.64516	0.64625	0.64682	0.6449	0.6427	0.63708	0.63449	0.63462	0.63226	0.62901	0.62667	0.62521	0.62499	0.62387	0.62059	0.61193	0.61086	0.60785	0.59772	0.59013	0.59135	0.59367	0.58696	0.58504	0.58378	0.58316	0.58605	0.58558	0.58622	0.58427
0.57071	0.57131	0.57525	0.57899	0.57757	0.57777	0.57869	0.58573	0.59335	0.59831	0.61096	0.62322	0.63242	0.63835	0.64613	0.64866	0.65074	0.65429	0.65321	0.65443	0.65486	0.65598	0.65667	0.65488	0.65289	0.6475	0.6451	0.64507	0.64325	0.64007	0.63781	0.63633	0.63564	0.63429	0.63073	0.62235	0.62113	0.61793	0.60804	0.6008	0.60175	0.60393	0.59719	0.59541	0.59437	0.59385	0.59676	0.59668	0.59758	0.59634
0.56252	0.56317	0.56714	0.57069	0.56961	0.5701	0.57121	0.57786	0.58495	0.59014	0.60271	0.61457	0.62345	0.62951	0.63753	0.64015	0.64239	0.64606	0.6447	0.64604	0.64653	0.64748	0.6482	0.64656	0.64465	0.63933	0.63682	0.63665	0.63496	0.63138	0.62922	0.62817	0.62725	0.62588	0.62253	0.61416	0.61336	0.61115	0.60239	0.5958	0.59707	0.59965	0.59324	0.59147	0.59087	0.59097	0.59417	0.59462	0.59602	0.59506
0.55775	0.5586	0.56277	0.56666	0.56598	0.56735	0.56893	0.57602	0.58304	0.58848	0.60104	0.61286	0.62203	0.62849	0.63677	0.63946	0.64178	0.64575	0.64432	0.64535	0.64569	0.64648	0.64697	0.64538	0.6431	0.63796	0.63515	0.63436	0.63277	0.62931	0.62711	0.62619	0.6251	0.62384	0.62073	0.61327	0.61278	0.6116	0.60434	0.59891	0.60067	0.60379	0.59779	0.59647	0.59652	0.59694	0.60018	0.60102	0.60245	0.60153
0.55013	0.55137	0.55665	0.56012	0.55955	0.56212	0.5644	0.57173	0.57864	0.58478	0.59866	0.61015	0.62074	0.62957	0.63862	0.64166	0.64383	0.64796	0.6464	0.64693	0.64689	0.64699	0.647	0.64498	0.64134	0.63562	0.63219	0.63115	0.6298	0.62663	0.62395	0.62259	0.62219	0.62183	0.61806	0.61153	0.61152	0.61172	0.6053	0.60057	0.6035	0.60623	0.60082	0.60008	0.60072	0.6012	0.6052	0.60599	0.60792	0.60698
0.54367	0.54469	0.54967	0.55325	0.55276	0.55546	0.55743	0.56461	0.57104	0.57716	0.59065	0.60262	0.61386	0.62303	0.63242	0.63602	0.63859	0.64314	0.64169	0.64206	0.64192	0.64222	0.64202	0.64003	0.63595	0.62956	0.62567	0.62428	0.62282	0.61948	0.61661	0.61525	0.61437	0.61382	0.61084	0.60475	0.605	0.60616	0.60052	0.59648	0.60018	0.6034	0.5981	0.59817	0.59908	0.60006	0.60446	0.60591	0.60797	0.60736
0.53263	0.53358	0.53893	0.54266	0.54242	0.54542	0.54755	0.55558	0.5626	0.56918	0.58341	0.59678	0.60952	0.61972	0.6293	0.63282	0.63543	0.63947	0.63776	0.63742	0.63677	0.63657	0.63581	0.63353	0.62885	0.62174	0.61735	0.61536	0.61367	0.61008	0.60697	0.60553	0.60498	0.60478	0.60252	0.59744	0.5979	0.59978	0.59521	0.59198	0.59627	0.60025	0.59568	0.59626	0.59745	0.59869	0.60405	0.60593	0.60841	0.60791
0.56024	0.56116	0.56633	0.56935	0.56936	0.57104	0.57196	0.57956	0.58571	0.59209	0.60528	0.61717	0.63008	0.64002	0.65001	0.65338	0.65615	0.66002	0.65862	0.65843	0.65767	0.65771	0.65677	0.65428	0.64909	0.64164	0.63723	0.63527	0.63291	0.62899	0.62551	0.62387	0.62259	0.62131	0.61831	0.61264	0.61288	0.61475	0.61007	0.60689	0.61102	0.61569	0.61135	0.61211	0.61274	0.61394	0.61974	0.62167	0.62339	0.62268
0.57014	0.57165	0.57761	0.58013	0.58015	0.5825	0.5822	0.59028	0.59641	0.60216	0.6156	0.62713	0.64034	0.65065	0.66066	0.664	0.66655	0.67057	0.66938	0.6688	0.66759	0.66729	0.66607	0.66343	0.65787	0.65068	0.64628	0.64349	0.64092	0.63685	0.63315	0.63132	0.6295	0.62826	0.62418	0.61824	0.61897	0.6209	0.61688	0.61361	0.61762	0.62217	0.61747	0.61818	0.61879	0.61973	0.62581	0.62666	0.62767	0.62614
0.56906	0.57071	0.57728	0.58092	0.58071	0.58319	0.58276	0.59139	0.59751	0.60281	0.61621	0.62817	0.64176	0.65181	0.66105	0.66391	0.66639	0.67032	0.66913	0.66826	0.66652	0.66583	0.66454	0.6616	0.65585	0.6485	0.64416	0.64124	0.63843	0.63444	0.63017	0.62805	0.62577	0.62413	0.61954	0.61327	0.61358	0.61497	0.61042	0.60673	0.61064	0.61522	0.61002	0.61072	0.61145	0.61231	0.61855	0.61924	0.61974	0.61797
0.56468	0.56665	0.57346	0.57775	0.57787	0.58076	0.58064	0.5895	0.59533	0.60024	0.61371	0.62623	0.64023	0.65031	0.65939	0.66204	0.66457	0.66841	0.66708	0.66595	0.66391	0.66297	0.66156	0.65855	0.65278	0.64538	0.64098	0.63793	0.63489	0.63084	0.62629	0.62417	0.62189	0.62022	0.6156	0.60933	0.60924	0.61038	0.60572	0.60185	0.60586	0.61047	0.60499	0.60553	0.60615	0.60677	0.61326	0.61373	0.61404	0.61217
0.57524	0.57725	0.58399	0.58841	0.58869	0.59184	0.59121	0.60018	0.60548	0.60999	0.62274	0.63521	0.64915	0.65909	0.66809	0.67066	0.67268	0.67646	0.67493	0.67371	0.67158	0.67061	0.66925	0.6662	0.66047	0.65324	0.64887	0.64572	0.64222	0.63837	0.63352	0.63137	0.62889	0.62702	0.62168	0.61548	0.61533	0.61612	0.61111	0.60693	0.61055	0.61481	0.60858	0.60876	0.60881	0.60913	0.61517	0.61493	0.61439	0.61216
0.58284	0.58511	0.59228	0.59607	0.59689	0.60013	0.59917	0.60803	0.61237	0.61635	0.62862	0.6401	0.65413	0.66404	0.67235	0.67466	0.67641	0.67993	0.67821	0.67689	0.67458	0.67352	0.67227	0.66905	0.66335	0.65642	0.65208	0.64897	0.64537	0.64132	0.63627	0.63404	0.63161	0.62978	0.62362	0.6169	0.61661	0.61723	0.61213	0.60764	0.61079	0.61433	0.60767	0.60724	0.60683	0.60662	0.61216	0.61056	0.60916	0.60615
0.60552	0.60935	0.61717	0.62186	0.62269	0.62694	0.62609	0.63441	0.63889	0.64241	0.65416	0.66541	0.6786	0.68761	0.69393	0.69569	0.69705	0.70001	0.69794	0.69632	0.69407	0.69255	0.69137	0.68796	0.68247	0.67619	0.67199	0.66908	0.6657	0.66194	0.65693	0.65466	0.65197	0.65011	0.64373	0.63705	0.63649	0.63659	0.63059	0.62511	0.62603	0.62757	0.61916	0.61695	0.61606	0.61515	0.61935	0.61571	0.61282	0.60883
0.64088	0.64578	0.65308	0.65908	0.65976	0.66475	0.66316	0.67074	0.67432	0.67665	0.68594	0.69596	0.70751	0.71475	0.71944	0.7206	0.72094	0.72339	0.72073	0.71897	0.71691	0.71516	0.71412	0.71077	0.70569	0.69997	0.69598	0.69302	0.68967	0.68649	0.68146	0.67947	0.67588	0.67327	0.66532	0.65795	0.65638	0.65511	0.64725	0.63996	0.63913	0.63883	0.628	0.62397	0.62158	0.61992	0.62321	0.61872	0.61459	0.6102
0.68482	0.69278	0.70059	0.70791	0.71069	0.71689	0.71693	0.72278	0.72266	0.72384	0.72845	0.7346	0.74517	0.75017	0.75134	0.75118	0.75066	0.75176	0.7487	0.74664	0.74475	0.74262	0.74179	0.73835	0.73351	0.72847	0.7245	0.72192	0.71804	0.71491	0.70992	0.70792	0.70378	0.70023	0.68888	0.67991	0.67702	0.67387	0.66465	0.6545	0.65176	0.64974	0.63654	0.62924	0.62425	0.62192	0.62376	0.61742	0.61096	0.6055
0.74172	0.75081	0.75897	0.76695	0.76953	0.7762	0.7766	0.78177	0.77901	0.77947	0.77922	0.78099	0.78861	0.79121	0.78875	0.78766	0.78488	0.78474	0.78193	0.77973	0.77821	0.77575	0.77537	0.7722	0.76776	0.7637	0.76026	0.75823	0.75346	0.75105	0.74592	0.74365	0.7388	0.73425	0.71961	0.70913	0.70513	0.70005	0.68892	0.67681	0.67276	0.66845	0.65228	0.64246	0.63569	0.63277	0.63263	0.6249	0.61609	0.61071
0.79127	0.80108	0.80973	0.81629	0.81884	0.8238	0.82464	0.82864	0.82409	0.82412	0.82005	0.81709	0.82174	0.82189	0.81529	0.8124	0.80921	0.80809	0.80594	0.80415	0.80252	0.80003	0.8	0.79711	0.79296	0.79005	0.78707	0.78567	0.78037	0.77857	0.77347	0.77053	0.76633	0.76081	0.74371	0.73184	0.72735	0.72029	0.70829	0.69538	0.69122	0.68567	0.66888	0.65768	0.64958	0.64581	0.64407	0.63498	0.62415	0.61853
0.80905	0.81945	0.8292	0.83517	0.83576	0.84135	0.84013	0.84515	0.84139	0.84138	0.83593	0.8312	0.83309	0.832	0.82436	0.82186	0.81722	0.81588	0.81397	0.81231	0.81079	0.80835	0.8086	0.80603	0.80233	0.8004	0.79848	0.79661	0.79169	0.79099	0.78588	0.78256	0.77776	0.77162	0.75233	0.73962	0.73521	0.72891	0.71515	0.70105	0.69601	0.68839	0.67013	0.65856	0.65053	0.64639	0.6433	0.6332	0.62196	0.61637
0.83783	0.84545	0.85337	0.85471	0.85461	0.85945	0.85452	0.85822	0.85356	0.85331	0.84508	0.83723	0.83618	0.83487	0.82835	0.8266	0.81987	0.81803	0.8161	0.81489	0.81401	0.81166	0.81203	0.80977	0.80636	0.80504	0.80365	0.8015	0.79622	0.79632	0.79124	0.78837	0.78317	0.7757	0.75519	0.74339	0.73982	0.73424	0.71904	0.70414	0.69835	0.6903	0.67158	0.65885	0.6492	0.64491	0.64094	0.63012	0.6181	0.6131
0.8604	0.86666	0.87385	0.87205	0.87243	0.87675	0.87024	0.87295	0.86675	0.8656	0.8551	0.84305	0.84017	0.83787	0.82992	0.82763	0.82005	0.81781	0.8168	0.81594	0.81524	0.81291	0.8136	0.81172	0.80853	0.80851	0.80757	0.80552	0.80029	0.80049	0.79572	0.79291	0.78769	0.77992	0.75779	0.7457	0.74265	0.73756	0.72301	0.70828	0.70179	0.69373	0.67541	0.66221	0.65172	0.64739	0.64293	0.63163	0.61869	0.6135
0.86275	0.86893	0.87531	0.87415	0.87391	0.87792	0.87131	0.87344	0.86831	0.8667	0.85585	0.84352	0.83917	0.83593	0.82687	0.82402	0.81668	0.81434	0.8138	0.81293	0.81222	0.80995	0.81085	0.809	0.80627	0.80718	0.80656	0.8047	0.7998	0.79985	0.79505	0.79214	0.78676	0.77835	0.75632	0.74498	0.74176	0.73619	0.72205	0.70764	0.69954	0.69098	0.67315	0.65993	0.64937	0.64506	0.64041	0.62894	0.61592	0.61109
0.86858	0.87348	0.87828	0.87767	0.87627	0.87989	0.87122	0.87346	0.86919	0.866	0.85378	0.84239	0.83605	0.83129	0.8223	0.819	0.81155	0.80954	0.80911	0.80857	0.80788	0.8058	0.80677	0.80516	0.80296	0.80438	0.80431	0.80205	0.79733	0.79754	0.79287	0.79038	0.78393	0.77359	0.75124	0.74	0.73642	0.72979	0.71495	0.69943	0.69093	0.68243	0.66352	0.65067	0.63949	0.63532	0.63099	0.62009	0.60781	0.60412
0.87727	0.88318	0.88809	0.88851	0.88688	0.88874	0.88026	0.88183	0.87687	0.87333	0.85958	0.84727	0.84026	0.83408	0.82366	0.81972	0.81289	0.81059	0.81022	0.80988	0.80905	0.80722	0.80822	0.80673	0.80429	0.80556	0.80576	0.80365	0.79843	0.79868	0.79393	0.79089	0.78426	0.77329	0.75012	0.7377	0.73369	0.72653	0.71055	0.69533	0.68746	0.67888	0.66016	0.64749	0.63675	0.63255	0.62815	0.61743	0.60475	0.60118
0.87667	0.88339	0.88895	0.88957	0.88798	0.88994	0.88181	0.88362	0.87855	0.87476	0.86151	0.8485	0.84224	0.83654	0.82603	0.82183	0.815	0.81277	0.81272	0.81214	0.81126	0.80937	0.81028	0.80879	0.80627	0.80744	0.80761	0.80536	0.79999	0.79998	0.79504	0.79164	0.78526	0.77501	0.75148	0.7391	0.7351	0.72787	0.7118	0.69712	0.68934	0.68064	0.66242	0.64981	0.63954	0.63509	0.63069	0.61933	0.60616	0.60215
0.88034	0.88676	0.89225	0.89185	0.88964	0.8911	0.88196	0.88353	0.87858	0.875	0.8613	0.84798	0.84094	0.83528	0.82517	0.82121	0.81444	0.81235	0.81212	0.81163	0.81068	0.80873	0.80971	0.8083	0.80574	0.80714	0.80723	0.80489	0.79931	0.79953	0.79455	0.79127	0.78494	0.77481	0.75093	0.73835	0.73482	0.72756	0.71142	0.69673	0.68966	0.68114	0.66286	0.6504	0.64024	0.63583	0.63122	0.61993	0.60692	0.60307
0.87705	0.88329	0.88928	0.88769	0.88499	0.88636	0.87648	0.8781	0.87351	0.86993	0.85652	0.84368	0.83665	0.83143	0.82113	0.81745	0.81083	0.80879	0.80867	0.80805	0.80702	0.80484	0.80582	0.80432	0.80181	0.80324	0.80344	0.80108	0.79588	0.79627	0.79128	0.78792	0.78188	0.77189	0.74795	0.73529	0.73223	0.72531	0.70931	0.69456	0.68754	0.67878	0.66044	0.64809	0.63794	0.63364	0.62893	0.61767	0.60475	0.60106
0.87319	0.87981	0.88621	0.88545	0.88215	0.8838	0.87401	0.87612	0.87209	0.86846	0.85529	0.84335	0.83658	0.83119	0.8208	0.81714	0.81038	0.80841	0.80835	0.80761	0.80652	0.80436	0.80539	0.80386	0.80143	0.80279	0.80306	0.80041	0.79532	0.79587	0.79067	0.78715	0.78109	0.77117	0.74717	0.7349	0.73164	0.72441	0.70789	0.693	0.68586	0.67698	0.65844	0.64629	0.63635	0.63192	0.62722	0.61629	0.60352	0.60001
0.87162	0.87841	0.88494	0.88399	0.88064	0.88254	0.87245	0.8744	0.87037	0.86678	0.85388	0.84213	0.83549	0.83042	0.82005	0.81662	0.80994	0.80802	0.80794	0.80715	0.80602	0.80381	0.80484	0.80325	0.80085	0.80224	0.80243	0.79961	0.79465	0.79504	0.78978	0.7864	0.78043	0.77061	0.74669	0.73458	0.73155	0.72442	0.70814	0.69327	0.68597	0.67696	0.65841	0.64629	0.63633	0.63205	0.62737	0.61631	0.60354	0.59997
0.87324	0.88032	0.88677	0.88582	0.88285	0.88472	0.8751	0.87672	0.87243	0.86907	0.85613	0.84406	0.83735	0.83228	0.82179	0.81827	0.81168	0.80951	0.80921	0.80826	0.80708	0.8048	0.80574	0.80409	0.8015	0.80288	0.80289	0.80012	0.795	0.79545	0.79014	0.78688	0.78116	0.77151	0.74777	0.73556	0.73249	0.72531	0.70898	0.69422	0.68704	0.67799	0.65977	0.64751	0.63742	0.63301	0.62818	0.61698	0.60411	0.60044
0.87233	0.87981	0.88639	0.88553	0.88261	0.8846	0.87511	0.87671	0.87248	0.86916	0.85623	0.84394	0.83706	0.83188	0.82126	0.81777	0.81125	0.80904	0.80875	0.80773	0.80652	0.80422	0.80521	0.8036	0.80101	0.80259	0.8026	0.79977	0.7947	0.79515	0.78985	0.78662	0.78098	0.77151	0.74778	0.73561	0.73264	0.72545	0.70932	0.69458	0.68735	0.67833	0.66026	0.648	0.63791	0.63349	0.62864	0.61755	0.60474	0.6011
0.87272	0.88038	0.88696	0.88626	0.88336	0.88547	0.87609	0.87746	0.87328	0.87005	0.85722	0.84489	0.83788	0.83262	0.82191	0.81848	0.81198	0.8096	0.80928	0.80824	0.8071	0.8048	0.80576	0.80415	0.80158	0.80321	0.80327	0.80046	0.79546	0.79587	0.79059	0.78738	0.78179	0.77238	0.74882	0.73669	0.73365	0.72644	0.7103	0.69568	0.68822	0.67904	0.66109	0.64881	0.63873	0.63424	0.62937	0.6183	0.60548	0.60185
0.87235	0.87968	0.88622	0.88512	0.88259	0.8848	0.87539	0.87668	0.87189	0.86868	0.8556	0.8431	0.83622	0.83108	0.82032	0.817	0.81041	0.80806	0.80767	0.80668	0.8055	0.80318	0.80412	0.8025	0.79984	0.80144	0.80144	0.7987	0.79359	0.794	0.78874	0.78564	0.77998	0.77049	0.74676	0.73442	0.7315	0.72452	0.70849	0.69366	0.68633	0.67727	0.65913	0.64679	0.63654	0.63221	0.62748	0.61653	0.60374	0.60014
0.87123	0.87884	0.88542	0.88488	0.88217	0.88432	0.87513	0.87653	0.87219	0.86887	0.85594	0.84358	0.83667	0.83129	0.82055	0.81697	0.81038	0.80801	0.80776	0.80667	0.8055	0.80327	0.80426	0.80269	0.80021	0.80191	0.80206	0.7992	0.79429	0.79471	0.78952	0.78637	0.78048	0.771	0.74728	0.73506	0.73197	0.72476	0.7088	0.69427	0.68669	0.67762	0.6596	0.64731	0.63732	0.63299	0.62832	0.61754	0.60482	0.6013
0.87038	0.87822	0.88458	0.88442	0.882	0.88413	0.87509	0.87616	0.8714	0.86805	0.85471	0.84204	0.83478	0.82907	0.8182	0.81444	0.80794	0.8055	0.80508	0.80396	0.8028	0.80058	0.8016	0.80004	0.79758	0.79949	0.79952	0.79661	0.79163	0.79198	0.78685	0.78388	0.77781	0.76818	0.74432	0.73178	0.72865	0.72117	0.70556	0.69107	0.68355	0.67473	0.65674	0.64431	0.6343	0.63007	0.62541	0.61487	0.60237	0.59896
0.86973	0.87798	0.88445	0.88481	0.8826	0.8847	0.87611	0.87702	0.87212	0.86873	0.85518	0.84223	0.83453	0.82823	0.81689	0.81273	0.80642	0.80386	0.80336	0.80208	0.80083	0.79856	0.79957	0.79796	0.79557	0.79778	0.7978	0.79493	0.78996	0.7903	0.78522	0.7823	0.77613	0.76649	0.7427	0.72998	0.72672	0.719	0.70373	0.68938	0.68181	0.67307	0.65511	0.64249	0.63254	0.62824	0.62354	0.61302	0.60056	0.597
0.86705	0.87549	0.88181	0.88174	0.88029	0.88275	0.8743	0.87459	0.86879	0.8656	0.85171	0.83832	0.83072	0.82456	0.81311	0.80913	0.80285	0.80016	0.79949	0.7981	0.79685	0.79452	0.79542	0.79373	0.79116	0.79343	0.79333	0.79052	0.7856	0.78599	0.78093	0.77815	0.7721	0.76248	0.73863	0.72589	0.72285	0.71556	0.70071	0.68623	0.67856	0.66953	0.65166	0.63891	0.62867	0.62445	0.61966	0.60898	0.59635	0.59262
0.86826	0.87727	0.88374	0.88363	0.88199	0.88407	0.87581	0.8753	0.8699	0.86694	0.85357	0.83986	0.83171	0.82566	0.81402	0.81007	0.80406	0.80134	0.80062	0.79916	0.79801	0.79561	0.79655	0.79479	0.79228	0.79457	0.79435	0.79173	0.78713	0.7874	0.78231	0.7794	0.77345	0.76402	0.74014	0.72716	0.72416	0.71657	0.70162	0.68737	0.67955	0.67034	0.65281	0.63996	0.62991	0.62565	0.62072	0.60976	0.59714	0.59345
0.86898	0.87846	0.88481	0.88515	0.88324	0.88511	0.87708	0.87617	0.87095	0.86822	0.85464	0.84062	0.83189	0.82553	0.814	0.81013	0.80403	0.80128	0.80045	0.79902	0.79801	0.7958	0.79675	0.79518	0.79277	0.79519	0.79514	0.79261	0.7881	0.78866	0.78367	0.78074	0.77471	0.76539	0.74156	0.72851	0.72545	0.7179	0.70253	0.6886	0.68088	0.67131	0.65387	0.64104	0.6312	0.62693	0.62164	0.61075	0.59802	0.59448
0.87154	0.88054	0.88664	0.88627	0.88425	0.88591	0.87745	0.87617	0.87092	0.8685	0.85467	0.8404	0.8312	0.8247	0.81344	0.80987	0.80364	0.80087	0.79991	0.79862	0.79772	0.79551	0.79648	0.79497	0.79255	0.79507	0.79506	0.79254	0.78807	0.78873	0.78377	0.78098	0.77496	0.76547	0.74174	0.72898	0.72607	0.71879	0.70337	0.6894	0.68162	0.67199	0.65457	0.64178	0.63177	0.62755	0.62218	0.61144	0.59867	0.59523
0.87371	0.88269	0.88854	0.88793	0.88551	0.88716	0.87854	0.87716	0.87253	0.86995	0.85652	0.84161	0.83186	0.82531	0.81416	0.81044	0.80397	0.80119	0.80045	0.79912	0.79836	0.7961	0.79712	0.79567	0.79339	0.7962	0.79632	0.79388	0.7895	0.79008	0.78511	0.78223	0.77643	0.76732	0.74384	0.73162	0.72877	0.72122	0.70563	0.69205	0.68389	0.67413	0.65698	0.64435	0.63447	0.63001	0.62431	0.61306	0.60009	0.59653
0.87876	0.88641	0.89129	0.8892	0.88709	0.88854	0.87937	0.87761	0.87293	0.87025	0.85667	0.84105	0.83077	0.82447	0.81379	0.81013	0.80338	0.80061	0.79991	0.79877	0.79817	0.79587	0.79693	0.79549	0.79337	0.79639	0.79651	0.79427	0.78978	0.79044	0.7855	0.78288	0.77735	0.76805	0.7451	0.73381	0.73114	0.72355	0.70822	0.69481	0.68631	0.67673	0.65977	0.64722	0.63682	0.63222	0.62641	0.61493	0.60169	0.59814
0.88131	0.88884	0.89348	0.89122	0.88953	0.89046	0.88168	0.87934	0.87379	0.87145	0.85717	0.84079	0.83017	0.82362	0.81297	0.80936	0.80249	0.79974	0.79884	0.79774	0.79721	0.79505	0.79614	0.79473	0.79262	0.79586	0.79587	0.79388	0.78904	0.78978	0.78483	0.78225	0.77669	0.76736	0.74415	0.73279	0.72991	0.72237	0.70704	0.69382	0.68562	0.67628	0.65958	0.64686	0.6363	0.63176	0.62586	0.61459	0.60117	0.5977
0.88983	0.89653	0.90035	0.89733	0.8958	0.89574	0.88669	0.88393	0.8779	0.87571	0.86056	0.84349	0.83272	0.82589	0.81616	0.81282	0.80594	0.80322	0.80225	0.80148	0.80112	0.79923	0.80026	0.79903	0.79674	0.79992	0.80013	0.7983	0.79313	0.79413	0.78931	0.78688	0.78121	0.77182	0.74888	0.73733	0.73443	0.72711	0.71171	0.69926	0.69152	0.68261	0.66629	0.65375	0.64327	0.6388	0.63287	0.6218	0.60805	0.60458
0.89638	0.90264	0.90555	0.90145	0.90044	0.89962	0.89027	0.88623	0.88	0.878	0.86314	0.84528	0.83433	0.82811	0.81924	0.81627	0.80989	0.8073	0.80614	0.80554	0.80546	0.8036	0.80455	0.80333	0.80094	0.80399	0.80394	0.80234	0.79706	0.79793	0.79326	0.79111	0.78559	0.77629	0.754	0.74232	0.7398	0.73255	0.71751	0.70562	0.69809	0.68961	0.67418	0.66159	0.65085	0.64641	0.64057	0.62946	0.61584	0.61251
0.89588	0.90139	0.90418	0.89911	0.89866	0.89807	0.8886	0.88469	0.87785	0.87587	0.86095	0.84359	0.83386	0.82824	0.81997	0.81732	0.81105	0.80852	0.80737	0.80676	0.80665	0.80464	0.80549	0.8042	0.80168	0.80448	0.80439	0.80284	0.79761	0.79844	0.79373	0.7917	0.78656	0.77731	0.75518	0.74374	0.74132	0.73467	0.72013	0.70831	0.70099	0.69266	0.67727	0.66467	0.65352	0.64913	0.64344	0.63249	0.61881	0.61533
0.90289	0.90704	0.90896	0.90235	0.90112	0.89964	0.88855	0.88418	0.8782	0.87666	0.86204	0.84471	0.83397	0.82864	0.82152	0.81967	0.81346	0.81114	0.8099	0.80963	0.80972	0.80778	0.80874	0.80758	0.80508	0.80794	0.80774	0.80607	0.80076	0.80148	0.79681	0.79504	0.78989	0.78069	0.75919	0.74805	0.74638	0.73997	0.72558	0.7143	0.70724	0.6994	0.68434	0.67208	0.66107	0.65689	0.65118	0.64031	0.62706	0.62396
0.90571	0.90796	0.90963	0.90132	0.89962	0.89792	0.88594	0.88218	0.87662	0.87513	0.8607	0.84386	0.83343	0.82859	0.82184	0.82025	0.81374	0.81158	0.81058	0.81049	0.81053	0.80846	0.80948	0.80828	0.80587	0.80877	0.80857	0.80694	0.80164	0.80219	0.79747	0.79579	0.79094	0.78181	0.76074	0.75055	0.74923	0.74317	0.72922	0.71797	0.711	0.70369	0.68839	0.67645	0.66524	0.6611	0.65543	0.64473	0.63151	0.62843
0.90739	0.90849	0.90926	0.89961	0.89785	0.89574	0.88274	0.87886	0.87316	0.87169	0.85696	0.84082	0.83062	0.82604	0.82029	0.81927	0.81295	0.8108	0.80974	0.80997	0.81024	0.80827	0.80927	0.80816	0.8057	0.80829	0.80817	0.80655	0.80115	0.80183	0.7972	0.79584	0.79119	0.78178	0.76137	0.75132	0.7505	0.74484	0.73104	0.71974	0.71302	0.7061	0.69076	0.67912	0.66754	0.66367	0.65807	0.64777	0.63467	0.6319
0.90716	0.90851	0.90961	0.89955	0.89774	0.89595	0.88295	0.87997	0.87456	0.8728	0.85822	0.84235	0.83292	0.82883	0.82333	0.82231	0.81619	0.81413	0.81333	0.81351	0.81377	0.81177	0.81282	0.81182	0.80949	0.81214	0.81214	0.81042	0.80512	0.80578	0.8012	0.7999	0.79559	0.78663	0.76632	0.75667	0.75613	0.7506	0.73724	0.72611	0.71936	0.71253	0.69729	0.68565	0.67419	0.67027	0.66471	0.65424	0.64112	0.63815
0.90924	0.9104	0.91123	0.90064	0.89832	0.89565	0.88177	0.87807	0.87287	0.87164	0.85677	0.84094	0.831	0.82684	0.822	0.82172	0.81594	0.81398	0.813	0.81345	0.81393	0.81215	0.81321	0.81238	0.81	0.8125	0.8124	0.81069	0.8052	0.80592	0.80125	0.79999	0.79569	0.78662	0.76663	0.75702	0.75698	0.75184	0.73826	0.72742	0.72088	0.71405	0.69914	0.68786	0.67652	0.67284	0.66727	0.65723	0.64424	0.64171
0.91125	0.91179	0.91279	0.90105	0.89854	0.8956	0.88096	0.87772	0.87233	0.87103	0.85591	0.84039	0.83079	0.82703	0.8222	0.82213	0.81657	0.81463	0.81376	0.81443	0.8149	0.81312	0.81429	0.81348	0.81097	0.81329	0.81317	0.81149	0.80581	0.80652	0.80183	0.80061	0.79661	0.78765	0.76779	0.75791	0.75846	0.75354	0.74005	0.72889	0.72279	0.71616	0.70111	0.69003	0.6787	0.67514	0.66956	0.65958	0.64659	0.64393
0.91476	0.9149	0.9156	0.9026	0.90005	0.89663	0.88152	0.87778	0.87232	0.8711	0.85561	0.83935	0.82949	0.82584	0.82148	0.82174	0.81614	0.81409	0.8132	0.81396	0.81459	0.81284	0.81403	0.81335	0.81069	0.81301	0.81288	0.81122	0.8054	0.80615	0.80149	0.80036	0.79671	0.78817	0.76849	0.75863	0.75963	0.75489	0.74152	0.73083	0.72497	0.71845	0.70396	0.69293	0.68165	0.67813	0.6725	0.66233	0.64923	0.64681
0.9132	0.91404	0.9153	0.9016	0.89826	0.89442	0.87884	0.87473	0.86991	0.86918	0.85365	0.83642	0.82555	0.8216	0.81712	0.81762	0.8119	0.80985	0.80915	0.80981	0.81053	0.80881	0.81018	0.80965	0.80718	0.81001	0.80998	0.80808	0.80244	0.80325	0.79853	0.79728	0.79381	0.78589	0.76589	0.75638	0.75773	0.75309	0.74001	0.72985	0.72372	0.71722	0.70338	0.69242	0.68162	0.67815	0.67224	0.66227	0.64923	0.64705
0.90983	0.91039	0.91208	0.89734	0.89316	0.8892	0.87272	0.86893	0.86493	0.86433	0.84932	0.83284	0.82209	0.81865	0.81441	0.81531	0.80951	0.80752	0.80693	0.80751	0.80827	0.80651	0.80784	0.8073	0.80489	0.80769	0.8078	0.80574	0.80039	0.80129	0.79654	0.79523	0.79195	0.78426	0.76439	0.75524	0.75699	0.75271	0.73962	0.72954	0.72338	0.71685	0.70304	0.69237	0.68181	0.67839	0.67242	0.66257	0.64973	0.6477
0.90795	0.90794	0.90944	0.89431	0.88948	0.88511	0.86777	0.86361	0.86006	0.8598	0.8448	0.82911	0.81818	0.81489	0.81137	0.81291	0.80711	0.80532	0.80457	0.80536	0.80627	0.80461	0.80589	0.8054	0.80301	0.80564	0.80575	0.80351	0.79817	0.7992	0.79443	0.79317	0.78977	0.78183	0.76201	0.75303	0.75485	0.75093	0.73753	0.72764	0.7216	0.71513	0.70138	0.69096	0.68055	0.67731	0.67144	0.66223	0.64978	0.6483
0.9072	0.90642	0.9078	0.8919	0.88652	0.88197	0.86367	0.85961	0.85626	0.85588	0.84074	0.82542	0.81447	0.81127	0.80812	0.80998	0.80412	0.80253	0.80186	0.80277	0.80368	0.80206	0.80338	0.80296	0.80065	0.80331	0.8034	0.80111	0.79571	0.79669	0.79188	0.79066	0.78714	0.77921	0.75938	0.75054	0.75264	0.74875	0.73529	0.72534	0.71942	0.71315	0.69912	0.68883	0.67854	0.67535	0.66949	0.66045	0.64809	0.64671
0.90522	0.90443	0.90618	0.88963	0.88375	0.87881	0.85995	0.85588	0.85238	0.85219	0.83699	0.82154	0.81054	0.80745	0.80447	0.80666	0.80076	0.79924	0.79864	0.79953	0.80042	0.7988	0.80012	0.79969	0.79738	0.80006	0.80023	0.79785	0.79242	0.79344	0.78852	0.7871	0.78358	0.77587	0.7558	0.74714	0.74933	0.74565	0.73195	0.7223	0.7165	0.71003	0.6961	0.68598	0.67594	0.6726	0.66665	0.65764	0.64511	0.64366
0.90447	0.90295	0.90454	0.8869	0.88103	0.87592	0.8564	0.85222	0.84827	0.8479	0.83252	0.81691	0.80645	0.80386	0.8013	0.80387	0.79799	0.79656	0.79597	0.79711	0.79803	0.79638	0.79766	0.79723	0.79488	0.79734	0.79744	0.79497	0.78934	0.79017	0.78524	0.78398	0.78057	0.77287	0.75279	0.74413	0.74676	0.74353	0.73003	0.72039	0.71476	0.7085	0.69456	0.68446	0.67429	0.67107	0.66533	0.65614	0.64368	0.64212
0.90477	0.90307	0.90457	0.88683	0.88045	0.87473	0.85472	0.85006	0.84635	0.84616	0.83074	0.81514	0.80431	0.80164	0.79937	0.80215	0.79629	0.79494	0.79429	0.79547	0.7964	0.79477	0.79608	0.79566	0.79324	0.79558	0.79568	0.79322	0.78765	0.78845	0.78341	0.78201	0.7784	0.77053	0.75049	0.74174	0.74436	0.74128	0.72733	0.7179	0.71238	0.70603	0.6922	0.68222	0.67225	0.66911	0.66339	0.65432	0.6419	0.64052
0.90411	0.90258	0.9044	0.88672	0.87975	0.87376	0.85366	0.84934	0.84616	0.84578	0.8307	0.8152	0.80442	0.80194	0.79943	0.80208	0.79628	0.79493	0.79453	0.79565	0.79654	0.79496	0.79626	0.79585	0.79345	0.79576	0.7959	0.79335	0.78781	0.78856	0.78346	0.78189	0.77837	0.77074	0.75067	0.74205	0.74479	0.7414	0.72744	0.71822	0.71259	0.70636	0.69248	0.68265	0.67283	0.66951	0.66378	0.6546	0.64212	0.64062
0.90614	0.90456	0.90627	0.8884	0.88114	0.87479	0.85433	0.8497	0.84663	0.84605	0.83078	0.81497	0.804	0.80129	0.79876	0.80141	0.79564	0.79431	0.79395	0.79507	0.79601	0.79448	0.79577	0.79541	0.793	0.79529	0.79543	0.79289	0.7874	0.78811	0.78301	0.78131	0.77775	0.77021	0.75014	0.74143	0.74415	0.74065	0.72653	0.71753	0.71203	0.70588	0.6921	0.68233	0.67261	0.66932	0.66365	0.65455	0.64207	0.64073
0.908	0.90626	0.90761	0.88991	0.88246	0.87579	0.85539	0.85033	0.84758	0.8469	0.83183	0.81579	0.80469	0.80172	0.79905	0.8016	0.79602	0.79477	0.79458	0.79574	0.79674	0.7953	0.79653	0.79618	0.79378	0.79609	0.79621	0.79373	0.78825	0.78872	0.78364	0.78186	0.77833	0.77075	0.75116	0.74267	0.74526	0.7416	0.7275	0.71875	0.71298	0.70699	0.69332	0.68363	0.67401	0.67063	0.66507	0.65594	0.64335	0.64205
0.90597	0.9041	0.90549	0.88752	0.88011	0.87388	0.8535	0.84863	0.8457	0.84503	0.83025	0.81456	0.80419	0.8018	0.79955	0.80247	0.79675	0.79559	0.79541	0.7965	0.79756	0.79604	0.79722	0.7969	0.79455	0.79671	0.79683	0.79431	0.78886	0.78933	0.7842	0.78244	0.77903	0.77167	0.75204	0.74379	0.74643	0.74314	0.72902	0.7205	0.71484	0.70876	0.69514	0.68538	0.67566	0.67232	0.66687	0.65773	0.6452	0.64389
0.90632	0.90439	0.90577	0.88771	0.88021	0.8738	0.85323	0.84836	0.84562	0.84499	0.83033	0.81474	0.80412	0.80165	0.79949	0.80244	0.79672	0.79552	0.79538	0.79653	0.79762	0.79612	0.79734	0.79702	0.79471	0.79695	0.79709	0.79453	0.78898	0.78931	0.78421	0.78249	0.77899	0.77164	0.75207	0.74377	0.74651	0.74315	0.7291	0.72066	0.71498	0.70909	0.69567	0.68584	0.67619	0.67293	0.66756	0.65862	0.64624	0.64505
0.90712	0.90431	0.90548	0.88653	0.87898	0.87242	0.85126	0.84658	0.84376	0.84309	0.82841	0.81279	0.80217	0.79985	0.79797	0.80112	0.79546	0.7944	0.79435	0.79575	0.7969	0.79542	0.79669	0.79646	0.79415	0.79641	0.79654	0.79404	0.78844	0.78869	0.78363	0.78199	0.77854	0.77109	0.75169	0.74344	0.74645	0.74338	0.7295	0.7211	0.71569	0.7102	0.69675	0.68706	0.67744	0.6743	0.66906	0.66038	0.64822	0.64713
0.90773	0.90484	0.90627	0.88713	0.87931	0.87275	0.85167	0.84718	0.84503	0.84446	0.83016	0.81412	0.80325	0.80087	0.79905	0.80207	0.79627	0.79525	0.79541	0.79675	0.79793	0.7964	0.79775	0.79754	0.79527	0.79775	0.79796	0.79548	0.79001	0.79018	0.78511	0.78333	0.77996	0.77284	0.75349	0.74545	0.74846	0.74536	0.73164	0.72349	0.71802	0.71261	0.69935	0.68968	0.68025	0.67701	0.67169	0.66301	0.65081	0.64977
0.90739	0.90412	0.90565	0.8854	0.87783	0.87147	0.85001	0.84595	0.84375	0.84311	0.82906	0.81282	0.80235	0.80039	0.79891	0.80197	0.79606	0.79495	0.7952	0.79656	0.79772	0.79598	0.79735	0.79712	0.79482	0.79715	0.79745	0.79487	0.78944	0.78959	0.78454	0.78278	0.77967	0.77285	0.75363	0.74562	0.74899	0.74625	0.73266	0.72457	0.71934	0.71414	0.701	0.69132	0.6818	0.67859	0.67331	0.66444	0.65215	0.65084
0.90889	0.9049	0.90617	0.88524	0.87771	0.8712	0.84922	0.84527	0.84289	0.84207	0.82796	0.81144	0.8009	0.79902	0.79789	0.80095	0.79494	0.79382	0.79405	0.7956	0.79682	0.79505	0.79641	0.79618	0.79387	0.79606	0.79633	0.79369	0.78815	0.78822	0.7832	0.78154	0.77851	0.77156	0.75244	0.74439	0.74792	0.74525	0.73169	0.72365	0.71884	0.71396	0.70089	0.69129	0.68169	0.67855	0.67353	0.66478	0.65287	0.65176
0.91254	0.90731	0.90811	0.88731	0.87903	0.87189	0.84952	0.84567	0.84391	0.84294	0.82847	0.81174	0.80022	0.79769	0.79647	0.79912	0.79262	0.79152	0.7919	0.79366	0.79487	0.79329	0.79478	0.79457	0.79246	0.79475	0.79505	0.79243	0.78675	0.78675	0.78171	0.78006	0.7767	0.76931	0.75045	0.74263	0.74588	0.7428	0.72882	0.7208	0.7161	0.71167	0.69841	0.6891	0.67963	0.67657	0.67157	0.66309	0.65129	0.65049
0.91258	0.90706	0.90782	0.88715	0.87903	0.87194	0.84955	0.84589	0.84361	0.84248	0.82757	0.81105	0.79977	0.7971	0.79578	0.79838	0.79201	0.79088	0.7912	0.79314	0.79431	0.79275	0.79428	0.79407	0.79199	0.79417	0.79444	0.79178	0.78588	0.78581	0.78074	0.77913	0.77572	0.76816	0.7492	0.74127	0.74451	0.74157	0.72763	0.71949	0.71499	0.71072	0.69717	0.68778	0.67816	0.67522	0.67035	0.66206	0.65038	0.64956
0.91456	0.90874	0.90934	0.88842	0.88031	0.87301	0.85061	0.84667	0.8444	0.84316	0.82845	0.81152	0.80012	0.79758	0.7962	0.79857	0.7922	0.79105	0.79142	0.7934	0.79464	0.79299	0.79447	0.79424	0.79211	0.79419	0.79437	0.79185	0.78594	0.78574	0.78069	0.77898	0.77563	0.76816	0.74935	0.74137	0.74461	0.74152	0.72745	0.7194	0.71501	0.71081	0.69732	0.68786	0.6782	0.67516	0.67035	0.66193	0.65019	0.64942
0.91426	0.90847	0.90943	0.88844	0.87993	0.87228	0.84979	0.84578	0.84337	0.84223	0.82745	0.81048	0.79904	0.79641	0.79463	0.79696	0.79075	0.78965	0.79007	0.79212	0.79335	0.79172	0.79325	0.79303	0.79075	0.79273	0.79292	0.79045	0.78452	0.78431	0.77924	0.7774	0.77416	0.76668	0.74798	0.73991	0.74316	0.74017	0.72578	0.71763	0.71345	0.70931	0.69571	0.6864	0.67688	0.67389	0.66908	0.6608	0.64915	0.64843
0.91453	0.9088	0.90993	0.88894	0.88025	0.87281	0.85048	0.84671	0.84425	0.84306	0.82847	0.8113	0.80006	0.79747	0.7954	0.79753	0.79114	0.79003	0.79057	0.7925	0.79368	0.79199	0.79354	0.79332	0.79093	0.79291	0.79314	0.79071	0.78484	0.78471	0.77959	0.77756	0.7745	0.76736	0.7486	0.74058	0.74383	0.74078	0.72605	0.7181	0.71396	0.70956	0.69578	0.68645	0.67708	0.67388	0.66884	0.66024	0.64841	0.64742
0.91325	0.90765	0.90898	0.88789	0.87923	0.87181	0.84936	0.84558	0.84309	0.84201	0.82764	0.81041	0.7993	0.79675	0.79483	0.79701	0.79072	0.78958	0.7901	0.79207	0.79328	0.7916	0.7932	0.79295	0.79053	0.7924	0.79259	0.79023	0.78436	0.78415	0.77899	0.77691	0.77384	0.76669	0.74796	0.73984	0.74313	0.74024	0.72562	0.71766	0.71358	0.70919	0.6955	0.68613	0.67676	0.67354	0.66851	0.66003	0.64837	0.64754
0.91393	0.90815	0.9093	0.8884	0.87957	0.87199	0.84928	0.84542	0.84275	0.84149	0.82693	0.80975	0.79855	0.79586	0.79411	0.79634	0.79009	0.78907	0.78954	0.79176	0.7931	0.79151	0.79308	0.79287	0.79047	0.79215	0.79237	0.79003	0.78415	0.78388	0.77877	0.77678	0.77342	0.76583	0.74722	0.73892	0.74204	0.73914	0.72431	0.71626	0.71235	0.70813	0.69411	0.68488	0.67549	0.67237	0.66748	0.65914	0.64773	0.64725
0.91375	0.90824	0.90938	0.88899	0.87985	0.87206	0.84938	0.84518	0.84257	0.84164	0.82697	0.80974	0.79808	0.79505	0.79335	0.79575	0.78934	0.7883	0.78861	0.79089	0.79227	0.7908	0.79237	0.79219	0.78969	0.79133	0.79159	0.78931	0.78345	0.78329	0.77819	0.77605	0.77252	0.7649	0.74618	0.73771	0.74069	0.73779	0.72256	0.71462	0.71092	0.7065	0.69238	0.68326	0.67399	0.67089	0.66593	0.65785	0.6465	0.64622
0.91787	0.9122	0.91299	0.89132	0.88288	0.87453	0.85183	0.847	0.8434	0.84248	0.8272	0.80819	0.79605	0.79291	0.79107	0.79329	0.78711	0.78598	0.78633	0.7888	0.79023	0.78879	0.79044	0.79026	0.78768	0.78952	0.78966	0.78766	0.78165	0.78141	0.7765	0.77451	0.77117	0.76373	0.74508	0.73601	0.73931	0.73654	0.72185	0.71414	0.71088	0.70677	0.69312	0.68392	0.6744	0.67122	0.66617	0.65758	0.64613	0.64542
0.91863	0.9126	0.91335	0.8915	0.88328	0.87504	0.85235	0.84771	0.84363	0.8426	0.82717	0.80808	0.79603	0.79284	0.79069	0.79293	0.78652	0.78535	0.78576	0.78832	0.78968	0.78825	0.78993	0.78975	0.78708	0.78891	0.78915	0.78725	0.78116	0.7809	0.77609	0.77405	0.77061	0.76305	0.74441	0.73511	0.73826	0.73566	0.72068	0.71261	0.70952	0.70532	0.69115	0.68187	0.67213	0.66884	0.66374	0.65491	0.64336	0.64241
0.91926	0.91286	0.91348	0.89161	0.88355	0.8753	0.85234	0.8476	0.84277	0.8416	0.82557	0.80646	0.79422	0.79067	0.78807	0.79038	0.78361	0.78242	0.78271	0.78537	0.78667	0.78527	0.78698	0.78686	0.78414	0.786	0.78638	0.7846	0.77851	0.77836	0.77376	0.7717	0.76797	0.76013	0.7411	0.73113	0.73402	0.73165	0.71638	0.70787	0.70531	0.70118	0.68637	0.67697	0.66705	0.6639	0.65883	0.65014	0.63864	0.63768
0.91879	0.91198	0.91217	0.88991	0.88182	0.8735	0.85014	0.84509	0.84006	0.83884	0.82274	0.8032	0.7907	0.78705	0.78406	0.7862	0.77935	0.77808	0.77845	0.78113	0.78236	0.7808	0.78257	0.78239	0.77982	0.78202	0.7824	0.78076	0.77471	0.77438	0.76981	0.76789	0.76398	0.75597	0.7371	0.72742	0.73029	0.72754	0.71226	0.70352	0.70046	0.69636	0.68127	0.67165	0.66144	0.65821	0.6531	0.64416	0.63257	0.63133
0.92078	0.91418	0.91408	0.8916	0.88406	0.87541	0.85232	0.84663	0.84092	0.83998	0.82338	0.80278	0.79005	0.78624	0.78294	0.78501	0.77849	0.77707	0.77731	0.78009	0.78128	0.77977	0.78157	0.78138	0.7787	0.78105	0.78137	0.77994	0.77363	0.77319	0.7688	0.767	0.76326	0.7553	0.73671	0.72657	0.72932	0.72655	0.71152	0.70289	0.70028	0.69637	0.68168	0.6721	0.66178	0.65857	0.65339	0.64423	0.63239	0.63085
0.91749	0.9113	0.91173	0.88924	0.88203	0.87397	0.85092	0.84525	0.83952	0.83896	0.82272	0.80255	0.79016	0.78691	0.78417	0.7867	0.7802	0.77886	0.779	0.78172	0.7829	0.7813	0.78311	0.78283	0.78006	0.78235	0.78268	0.78117	0.77509	0.77471	0.77039	0.76858	0.76483	0.75694	0.738	0.72738	0.73024	0.72828	0.71342	0.70431	0.70178	0.69749	0.68275	0.67294	0.66255	0.65956	0.65444	0.64502	0.63325	0.63168
0.91485	0.90928	0.91019	0.88771	0.88021	0.87246	0.84966	0.84436	0.83961	0.83961	0.82435	0.80449	0.7923	0.78949	0.78724	0.79001	0.78341	0.78218	0.78235	0.78491	0.78612	0.78443	0.78621	0.78595	0.7833	0.7857	0.78615	0.78461	0.77889	0.77875	0.77449	0.77262	0.76894	0.76152	0.74243	0.73196	0.73486	0.733	0.71811	0.70909	0.70639	0.70177	0.68732	0.67736	0.66715	0.66403	0.65871	0.64921	0.63755	0.63587
0.91298	0.90749	0.90858	0.88623	0.87905	0.87152	0.849	0.84375	0.83887	0.83912	0.82391	0.80445	0.79259	0.78995	0.78768	0.79061	0.78401	0.78284	0.78301	0.78553	0.78668	0.78494	0.78676	0.78644	0.78377	0.78633	0.78681	0.78527	0.77954	0.77933	0.77512	0.77331	0.76955	0.76212	0.74281	0.73229	0.73511	0.73331	0.71859	0.70928	0.70644	0.70179	0.68729	0.67697	0.6666	0.66357	0.65843	0.64912	0.63758	0.63579
0.91301	0.90788	0.90867	0.88595	0.87912	0.87161	0.84916	0.84342	0.83863	0.83913	0.82397	0.80385	0.79195	0.78951	0.78739	0.7903	0.78392	0.7826	0.78268	0.78515	0.78625	0.78453	0.78637	0.78606	0.78332	0.78609	0.78653	0.78508	0.77932	0.77916	0.77503	0.77331	0.76992	0.76288	0.74382	0.73332	0.73653	0.73482	0.72045	0.71143	0.70852	0.70363	0.68965	0.67924	0.66876	0.66576	0.66049	0.6507	0.63881	0.63657
0.91443	0.90963	0.91028	0.8883	0.88155	0.87391	0.85202	0.84599	0.84123	0.84169	0.82656	0.80652	0.79461	0.79178	0.78885	0.79147	0.78524	0.78382	0.78403	0.7865	0.78753	0.78581	0.78773	0.78741	0.78473	0.78765	0.78811	0.78684	0.78099	0.78062	0.77654	0.77481	0.77136	0.76436	0.74547	0.73485	0.7378	0.7355	0.72088	0.71177	0.70851	0.70352	0.68955	0.67893	0.66844	0.66535	0.66016	0.65029	0.63823	0.63586
0.91711	0.9122	0.91237	0.89052	0.88408	0.87586	0.85405	0.84755	0.84221	0.84235	0.82658	0.80653	0.79434	0.79086	0.78742	0.78983	0.78385	0.78244	0.78262	0.7853	0.78627	0.78477	0.78677	0.78655	0.78411	0.78722	0.78774	0.78667	0.7805	0.78009	0.77614	0.7746	0.77094	0.76349	0.74481	0.73367	0.73643	0.73348	0.71886	0.70951	0.70623	0.70139	0.68715	0.67641	0.66575	0.66277	0.65754	0.64771	0.63534	0.63283
0.91826	0.91345	0.91343	0.89171	0.88554	0.87737	0.85583	0.84902	0.84352	0.84367	0.82791	0.80752	0.79513	0.79159	0.78801	0.79031	0.78433	0.78285	0.78297	0.78567	0.78662	0.78503	0.7871	0.78686	0.78451	0.7878	0.78835	0.78737	0.78117	0.78067	0.77677	0.7753	0.77162	0.7642	0.74549	0.73437	0.73712	0.734	0.71941	0.71003	0.70656	0.70161	0.68742	0.67639	0.66571	0.66279	0.65754	0.64744	0.63486	0.63209
0.91975	0.91487	0.91462	0.89287	0.88676	0.87873	0.85699	0.85008	0.84436	0.84434	0.82834	0.80798	0.79543	0.79195	0.78859	0.79094	0.78487	0.78343	0.78349	0.78619	0.78719	0.78558	0.78764	0.78738	0.78518	0.78848	0.78909	0.78815	0.78202	0.78176	0.7779	0.77649	0.77262	0.76509	0.74614	0.73479	0.73752	0.73434	0.71936	0.70951	0.70608	0.70097	0.68652	0.67512	0.66411	0.66117	0.65574	0.64563	0.63285	0.63003
0.91822	0.91359	0.91347	0.89234	0.88603	0.87852	0.85676	0.85	0.84447	0.84414	0.8281	0.80824	0.79551	0.79178	0.78787	0.79014	0.78387	0.7823	0.78235	0.78491	0.78591	0.78419	0.78629	0.78607	0.78399	0.78758	0.78837	0.78732	0.78132	0.78113	0.77729	0.77587	0.77188	0.76433	0.74528	0.73416	0.73669	0.73329	0.71795	0.70783	0.7039	0.69845	0.68352	0.67183	0.66085	0.6579	0.65234	0.64219	0.62934	0.62651
0.91894	0.91429	0.91399	0.8937	0.88732	0.87961	0.85824	0.85111	0.84535	0.84528	0.82911	0.80964	0.79688	0.79302	0.7891	0.79149	0.78515	0.78356	0.78349	0.78615	0.78723	0.78571	0.78782	0.78762	0.78557	0.78899	0.78978	0.7889	0.78279	0.78271	0.77886	0.77738	0.77306	0.76526	0.74615	0.73477	0.73699	0.73347	0.71762	0.70743	0.70351	0.69812	0.68304	0.67107	0.66009	0.65726	0.65181	0.64199	0.62918	0.62656
0.91857	0.91427	0.91415	0.89394	0.88784	0.8804	0.85908	0.8519	0.84596	0.84587	0.82989	0.81069	0.79825	0.79467	0.79092	0.7935	0.78716	0.78554	0.78552	0.78816	0.7893	0.78786	0.78994	0.7898	0.78776	0.79116	0.79192	0.79104	0.785	0.78485	0.78102	0.7795	0.77517	0.76756	0.74823	0.73661	0.73893	0.73559	0.71987	0.70966	0.70562	0.70008	0.68501	0.67269	0.66163	0.65885	0.65332	0.6435	0.63061	0.628
0.9195	0.91536	0.91492	0.89476	0.88866	0.8811	0.85969	0.85218	0.84644	0.84627	0.8303	0.81103	0.79833	0.79464	0.79092	0.79343	0.7873	0.78558	0.78552	0.78818	0.78939	0.78803	0.79012	0.79001	0.78809	0.79158	0.79232	0.79147	0.78547	0.78529	0.78152	0.7801	0.77565	0.76798	0.74881	0.73715	0.73965	0.73604	0.72054	0.71045	0.70614	0.7006	0.68558	0.6732	0.66217	0.65951	0.65386	0.64397	0.63104	0.62838
0.9189	0.91541	0.91533	0.89586	0.88953	0.88213	0.86116	0.85367	0.84835	0.84815	0.83252	0.81347	0.80078	0.79696	0.79291	0.79528	0.78918	0.78748	0.78749	0.79005	0.79126	0.78983	0.79194	0.79184	0.79	0.79353	0.79433	0.79348	0.78773	0.78754	0.78382	0.78229	0.77769	0.77021	0.7508	0.739	0.74134	0.73753	0.72192	0.7119	0.70737	0.70146	0.68648	0.6739	0.66309	0.66043	0.65479	0.645	0.6322	0.62968
0.91898	0.91547	0.91515	0.89641	0.88978	0.88254	0.86161	0.8542	0.84917	0.84887	0.83313	0.8148	0.80196	0.79784	0.79378	0.79613	0.78989	0.78816	0.78806	0.79059	0.79188	0.79048	0.79257	0.79252	0.79083	0.79427	0.79515	0.79425	0.78857	0.78852	0.78482	0.78334	0.77842	0.77057	0.75122	0.73963	0.74166	0.7375	0.72139	0.7111	0.70638	0.70045	0.68517	0.67244	0.66154	0.65895	0.6534	0.64409	0.63157	0.62942
0.92021	0.91658	0.91624	0.89763	0.89136	0.88421	0.86379	0.85679	0.85129	0.85094	0.83482	0.8164	0.80409	0.80014	0.79615	0.79838	0.79195	0.79021	0.79022	0.79275	0.79403	0.79275	0.79483	0.79483	0.79315	0.79641	0.79723	0.79638	0.79045	0.79042	0.78663	0.78511	0.78028	0.77244	0.75275	0.74118	0.74298	0.73856	0.72231	0.71177	0.70736	0.70171	0.68641	0.67362	0.6624	0.65982	0.65439	0.6453	0.63271	0.63062
0.92074	0.91735	0.91727	0.8988	0.89271	0.88548	0.86573	0.85922	0.85387	0.85355	0.83775	0.81924	0.80742	0.80372	0.7995	0.80152	0.79522	0.7934	0.79368	0.79617	0.79738	0.79615	0.79828	0.79826	0.79658	0.79979	0.80055	0.79974	0.79367	0.79341	0.7895	0.7879	0.78336	0.77566	0.75597	0.7446	0.74624	0.74136	0.72523	0.71483	0.71037	0.70493	0.68998	0.6772	0.66599	0.66326	0.65784	0.64855	0.63583	0.6336
0.9199	0.91653	0.91659	0.89823	0.89138	0.88385	0.86367	0.85746	0.85329	0.85314	0.8382	0.8203	0.80825	0.80471	0.80093	0.80315	0.79699	0.79528	0.79567	0.79822	0.79947	0.79823	0.80039	0.8005	0.7989	0.80201	0.8029	0.80209	0.79625	0.79609	0.79218	0.79041	0.78582	0.77825	0.7588	0.74738	0.74906	0.74413	0.72774	0.71779	0.7134	0.70775	0.69306	0.68054	0.66982	0.66705	0.66162	0.65242	0.64002	0.63801
0.91762	0.91471	0.91462	0.89609	0.88911	0.88157	0.86118	0.85497	0.85209	0.8518	0.83794	0.82058	0.80879	0.8056	0.80236	0.80443	0.79904	0.7974	0.79793	0.80043	0.80168	0.80045	0.80261	0.80277	0.80141	0.8046	0.80552	0.80468	0.7992	0.79898	0.79507	0.79332	0.78906	0.7817	0.76283	0.75189	0.75384	0.74861	0.73269	0.72319	0.71841	0.71254	0.69862	0.68625	0.67561	0.67278	0.66736	0.65784	0.6456	0.64352
0.91011	0.90826	0.90845	0.89114	0.88386	0.87735	0.85687	0.85115	0.84955	0.84902	0.83624	0.82056	0.80954	0.8068	0.80424	0.80663	0.80155	0.80004	0.80051	0.80275	0.80406	0.80278	0.80485	0.80499	0.80379	0.80686	0.80793	0.80683	0.80181	0.80165	0.79773	0.79604	0.7917	0.78449	0.76584	0.75539	0.75728	0.75204	0.73609	0.72649	0.72092	0.71445	0.7005	0.68807	0.67755	0.67481	0.6696	0.66022	0.64842	0.64661
0.90893	0.90743	0.90706	0.8904	0.88406	0.87768	0.85826	0.85219	0.85037	0.8493	0.83676	0.82159	0.81183	0.80937	0.80671	0.80857	0.80425	0.8027	0.80336	0.80552	0.80684	0.80563	0.80766	0.80776	0.80663	0.80958	0.81044	0.80952	0.8045	0.80398	0.80011	0.79857	0.79437	0.78719	0.76914	0.75923	0.76085	0.75485	0.73974	0.73046	0.72444	0.71825	0.70478	0.69208	0.68116	0.67839	0.67355	0.66425	0.65235	0.65043
0.89701	0.89863	0.89965	0.88686	0.88059	0.87491	0.85811	0.8531	0.85259	0.85122	0.84004	0.82708	0.81933	0.81658	0.81241	0.81356	0.81095	0.80957	0.81072	0.81248	0.81332	0.81212	0.81422	0.81427	0.81321	0.81629	0.81726	0.81636	0.81179	0.81083	0.80688	0.80494	0.80094	0.79451	0.77701	0.76707	0.76791	0.76108	0.74686	0.73833	0.73175	0.72508	0.71204	0.69955	0.68952	0.68665	0.68214	0.67295	0.66121	0.65882
0.87379	0.87792	0.87936	0.87099	0.8639	0.85897	0.84406	0.84003	0.84203	0.8408	0.83158	0.82352	0.818	0.81584	0.81271	0.81418	0.81322	0.81234	0.81319	0.81461	0.81532	0.81431	0.8162	0.81615	0.81532	0.81758	0.81859	0.81748	0.81325	0.81242	0.80824	0.80621	0.80215	0.7958	0.77974	0.77082	0.77067	0.7628	0.74831	0.74018	0.73339	0.726	0.71304	0.70101	0.69162	0.68875	0.68478	0.67647	0.6657	0.66383
0.86037	0.86565	0.86829	0.86045	0.85379	0.84957	0.83545	0.83297	0.8347	0.83374	0.82532	0.81928	0.81664	0.81603	0.8145	0.81686	0.81645	0.81599	0.81671	0.81805	0.81868	0.81776	0.81947	0.81947	0.81839	0.81977	0.82078	0.81954	0.81501	0.81454	0.81041	0.80846	0.80473	0.79925	0.78306	0.77376	0.77373	0.76627	0.75195	0.74386	0.73891	0.7318	0.71873	0.70693	0.69778	0.695	0.69147	0.68382	0.67345	0.6713
0.82945	0.83756	0.84288	0.83451	0.82921	0.82615	0.81489	0.81336	0.81518	0.81631	0.8108	0.80491	0.80638	0.80892	0.80858	0.81206	0.81271	0.81246	0.81357	0.81427	0.81475	0.81366	0.81511	0.81494	0.81322	0.81423	0.81478	0.81342	0.80894	0.80839	0.80407	0.80176	0.79968	0.79767	0.78238	0.774	0.77502	0.76944	0.75767	0.75214	0.74819	0.7414	0.73079	0.71911	0.71141	0.70864	0.7052	0.69742	0.6867	0.68324
0.77945	0.78732	0.79292	0.78358	0.77857	0.77836	0.76777	0.76796	0.77267	0.77548	0.77477	0.7732	0.77822	0.78489	0.78898	0.79468	0.79613	0.79712	0.79843	0.7986	0.79935	0.79799	0.79919	0.79886	0.79712	0.79804	0.79811	0.79622	0.79273	0.79227	0.78807	0.78663	0.78537	0.78562	0.77294	0.76765	0.76995	0.76599	0.75793	0.7539	0.74986	0.74383	0.73481	0.7236	0.71646	0.71423	0.71173	0.70474	0.69576	0.69261
0.74725	0.75408	0.75871	0.74995	0.74506	0.74554	0.73541	0.73651	0.74248	0.74621	0.74638	0.74928	0.75532	0.76262	0.76849	0.77539	0.77835	0.78003	0.78111	0.78158	0.78229	0.78124	0.78244	0.78223	0.78073	0.78157	0.7815	0.77937	0.77631	0.77638	0.77246	0.7719	0.77044	0.7702	0.75966	0.75573	0.75863	0.75516	0.74941	0.74533	0.7415	0.73631	0.72693	0.71623	0.70873	0.70736	0.7057	0.70109	0.69372	0.69138
0.70785	0.7163	0.72185	0.71735	0.71344	0.71534	0.70921	0.71179	0.71879	0.72343	0.72594	0.73322	0.7427	0.75039	0.75613	0.76343	0.7674	0.76949	0.77092	0.77117	0.77171	0.77084	0.77188	0.77138	0.76998	0.77008	0.7699	0.76788	0.76529	0.76486	0.761	0.76052	0.7589	0.7588	0.75027	0.74776	0.74933	0.74542	0.74042	0.73681	0.73181	0.72739	0.71832	0.70732	0.70031	0.69915	0.69878	0.696	0.68951	0.68762
0.66448	0.67519	0.6809	0.68031	0.67813	0.68192	0.67976	0.68343	0.6913	0.69749	0.70271	0.71231	0.72485	0.73361	0.7413	0.74903	0.7538	0.75632	0.75768	0.7576	0.75805	0.75758	0.75827	0.75782	0.75631	0.75594	0.75523	0.75284	0.75016	0.74949	0.74581	0.74582	0.74453	0.7458	0.73914	0.73808	0.73908	0.73561	0.73195	0.72989	0.72496	0.7216	0.71428	0.70352	0.69729	0.69636	0.69709	0.69532	0.68959	0.68758
0.63945	0.64864	0.6533	0.65026	0.65075	0.65507	0.65386	0.65691	0.66366	0.67096	0.67796	0.68784	0.70239	0.71323	0.72285	0.73148	0.73724	0.73972	0.74085	0.74122	0.74197	0.74143	0.74193	0.74141	0.73984	0.73918	0.73799	0.73598	0.73348	0.73223	0.72944	0.73071	0.73025	0.73184	0.72752	0.72669	0.72891	0.72701	0.72629	0.72482	0.72017	0.71811	0.71189	0.70081	0.69409	0.69402	0.69581	0.69429	0.68938	0.68706
0.61009	0.61923	0.62287	0.62248	0.62476	0.62906	0.63037	0.63439	0.64076	0.64848	0.65545	0.66707	0.68239	0.69208	0.70259	0.71096	0.71763	0.71984	0.72075	0.72164	0.7225	0.72238	0.72282	0.72263	0.72153	0.72058	0.71959	0.71781	0.71544	0.71443	0.71253	0.7145	0.71375	0.71454	0.71218	0.71119	0.71242	0.71023	0.7104	0.70894	0.70525	0.70521	0.69979	0.68871	0.6819	0.68212	0.6851	0.68615	0.68274	0.68122
0.59968	0.60856	0.61186	0.61294	0.61494	0.61997	0.62192	0.62677	0.63433	0.6416	0.64904	0.66184	0.67712	0.68582	0.69595	0.70334	0.70921	0.71127	0.71243	0.71347	0.71449	0.71433	0.71484	0.71488	0.71437	0.71363	0.71313	0.71117	0.70919	0.70817	0.70671	0.70885	0.70791	0.70851	0.70657	0.70651	0.70717	0.7038	0.70354	0.70162	0.69752	0.69792	0.69195	0.68089	0.67397	0.674	0.67736	0.67962	0.67699	0.67592
0.58208	0.59103	0.59441	0.59723	0.6004	0.60672	0.60953	0.61648	0.62348	0.63011	0.63753	0.652	0.66834	0.67656	0.68662	0.69372	0.6997	0.7015	0.70253	0.70382	0.70473	0.70465	0.70519	0.70536	0.70518	0.70431	0.70419	0.7022	0.70009	0.699	0.69786	0.70055	0.69936	0.69906	0.69743	0.69712	0.6971	0.69348	0.69316	0.69026	0.68606	0.68652	0.67958	0.6683	0.66094	0.66095	0.66473	0.66716	0.66501	0.66363
0.57816	0.58672	0.59029	0.59254	0.59644	0.60357	0.60589	0.61358	0.62141	0.62782	0.63662	0.651	0.66676	0.67486	0.68508	0.69159	0.69739	0.69884	0.70011	0.70152	0.70246	0.70203	0.70275	0.70294	0.70318	0.70267	0.70262	0.70042	0.69862	0.69694	0.69613	0.69896	0.69746	0.69706	0.69524	0.69458	0.69495	0.6914	0.69153	0.68777	0.68314	0.68411	0.677	0.66546	0.65771	0.6576	0.66165	0.66397	0.66254	0.66098
0.53994	0.55017	0.55499	0.55916	0.56483	0.57353	0.57858	0.58685	0.59417	0.6016	0.61171	0.62585	0.64217	0.65014	0.66004	0.6663	0.67207	0.67316	0.6745	0.67574	0.67661	0.67592	0.67689	0.67703	0.6776	0.67768	0.6775	0.67516	0.67331	0.67109	0.67056	0.67349	0.67283	0.67335	0.67178	0.67146	0.67151	0.66836	0.66911	0.66559	0.66106	0.66261	0.65691	0.64468	0.63733	0.63695	0.64124	0.64369	0.64284	0.64103
0.50237	0.51159	0.51755	0.51962	0.52708	0.53584	0.54186	0.55003	0.55589	0.56419	0.57537	0.58961	0.60589	0.61507	0.62392	0.63011	0.63662	0.63726	0.63797	0.63982	0.64057	0.6391	0.64033	0.64023	0.6408	0.64096	0.64045	0.63918	0.63726	0.63499	0.6349	0.63825	0.63899	0.63964	0.63835	0.6369	0.63807	0.63551	0.63727	0.63175	0.62836	0.63034	0.62439	0.61156	0.60347	0.60347	0.60823	0.61118	0.61122	0.60982
0.47157	0.48253	0.49046	0.49435	0.50129	0.51111	0.51714	0.5269	0.5334	0.54194	0.55375	0.56896	0.58495	0.59347	0.60227	0.60843	0.61417	0.61408	0.61455	0.61642	0.61707	0.61556	0.61712	0.61739	0.61811	0.61817	0.61821	0.6168	0.61496	0.61311	0.61338	0.61683	0.61708	0.61814	0.61642	0.61354	0.61477	0.61236	0.612	0.60491	0.6017	0.6026	0.59534	0.58235	0.57514	0.57482	0.57923	0.58189	0.58227	0.5808
0.44615	0.45874	0.46766	0.47284	0.47945	0.48991	0.49609	0.50555	0.51222	0.5209	0.53223	0.54767	0.56218	0.56986	0.57717	0.58308	0.58848	0.58786	0.58785	0.5897	0.59062	0.58885	0.59092	0.59142	0.59333	0.5942	0.59463	0.5938	0.59244	0.59083	0.59141	0.59518	0.59583	0.59676	0.59452	0.59064	0.59146	0.58795	0.58611	0.57739	0.57373	0.57335	0.56494	0.55098	0.54354	0.54292	0.54633	0.54891	0.54952	0.54856
0.42938	0.44263	0.45163	0.45794	0.46455	0.47478	0.48222	0.49084	0.49714	0.50598	0.51694	0.53278	0.54656	0.55339	0.55935	0.56492	0.57031	0.56936	0.56898	0.57079	0.57184	0.56986	0.57234	0.57299	0.57548	0.57672	0.57724	0.57717	0.57584	0.57438	0.57516	0.5789	0.57955	0.58079	0.57856	0.57436	0.57472	0.57038	0.56764	0.55854	0.55449	0.55309	0.5439	0.52897	0.52132	0.52051	0.52333	0.5262	0.52648	0.52592
0.41707	0.43111	0.44039	0.44628	0.45294	0.46419	0.47185	0.48043	0.48668	0.49614	0.50756	0.52416	0.5382	0.54543	0.55132	0.55745	0.56233	0.56103	0.56046	0.56198	0.56327	0.56123	0.56378	0.56444	0.56697	0.56844	0.56944	0.56949	0.56857	0.56758	0.56888	0.57286	0.57382	0.57581	0.57407	0.56987	0.57043	0.56672	0.56388	0.55451	0.5498	0.54741	0.5375	0.52197	0.51405	0.51314	0.51515	0.51768	0.51792	0.51703
0.45757	0.47408	0.48478	0.49218	0.4981	0.50847	0.51788	0.52591	0.53235	0.54292	0.55377	0.56589	0.57877	0.58454	0.5891	0.59486	0.5993	0.59758	0.59729	0.5989	0.6002	0.59846	0.60135	0.60198	0.604	0.60558	0.60698	0.60745	0.6067	0.60589	0.60671	0.60912	0.61121	0.61428	0.6115	0.60651	0.60568	0.60166	0.59692	0.58953	0.58531	0.58087	0.57237	0.55672	0.54994	0.54755	0.54826	0.54891	0.54777	0.54567
0.49391	0.51128	0.52248	0.53074	0.53748	0.54931	0.55875	0.56704	0.57217	0.58136	0.59039	0.60115	0.61282	0.61699	0.61911	0.62379	0.62684	0.62453	0.62385	0.62528	0.62651	0.6246	0.62772	0.62832	0.6306	0.63316	0.63497	0.63529	0.63404	0.63336	0.63454	0.63736	0.63916	0.64142	0.63684	0.63018	0.62865	0.62374	0.61821	0.60887	0.60411	0.59877	0.58858	0.57195	0.56422	0.56138	0.56151	0.5609	0.55924	0.55679
0.64413	0.65969	0.66906	0.67367	0.67946	0.68736	0.69282	0.69823	0.70024	0.70644	0.70731	0.70937	0.71406	0.71398	0.71185	0.71399	0.71553	0.71208	0.71105	0.713	0.71404	0.71252	0.71597	0.71694	0.71856	0.72211	0.72404	0.72467	0.72196	0.7217	0.72244	0.72461	0.7257	0.72572	0.71632	0.70483	0.70331	0.69663	0.68847	0.6773	0.67482	0.66838	0.65634	0.63941	0.62971	0.62629	0.62456	0.62083	0.61722	0.61421
0.70568	0.71941	0.72777	0.7338	0.73744	0.74301	0.74652	0.75163	0.75297	0.75673	0.75412	0.75454	0.75565	0.75163	0.74573	0.74594	0.74617	0.74269	0.74201	0.74435	0.74497	0.74385	0.74753	0.7487	0.75037	0.7544	0.75667	0.75703	0.75321	0.75224	0.75252	0.75417	0.75349	0.75133	0.73968	0.72648	0.72356	0.71413	0.70277	0.69011	0.68763	0.68185	0.66754	0.65111	0.64138	0.63766	0.63565	0.63129	0.62721	0.62448
0.71834	0.73179	0.74021	0.74633	0.74946	0.75439	0.75727	0.76238	0.76382	0.76697	0.76429	0.76415	0.76457	0.7599	0.75364	0.75367	0.75329	0.74999	0.74946	0.75173	0.7523	0.75129	0.75492	0.75598	0.75768	0.76184	0.76424	0.76451	0.76072	0.75968	0.75993	0.76132	0.75996	0.75752	0.74506	0.73109	0.72774	0.71802	0.70632	0.69373	0.69096	0.68534	0.67107	0.65475	0.64549	0.64191	0.64006	0.63559	0.63157	0.62898
0.7283	0.74054	0.74871	0.7537	0.75644	0.76103	0.76318	0.76829	0.76992	0.77278	0.77002	0.76964	0.76987	0.76564	0.75935	0.75921	0.75852	0.75526	0.75493	0.7572	0.7578	0.75678	0.76033	0.76125	0.7629	0.76685	0.7691	0.76935	0.76551	0.76437	0.76451	0.7658	0.7647	0.76201	0.74955	0.73601	0.73282	0.72305	0.71118	0.69823	0.6956	0.69038	0.67618	0.66006	0.65056	0.64696	0.64541	0.64097	0.63709	0.63482
0.74594	0.75778	0.76563	0.76942	0.77252	0.77661	0.77804	0.78256	0.78346	0.78611	0.78287	0.78098	0.781	0.77693	0.77093	0.7706	0.76961	0.76635	0.76605	0.76824	0.76893	0.76789	0.7713	0.77204	0.77356	0.77739	0.77945	0.77987	0.77594	0.77463	0.77464	0.77577	0.77463	0.77129	0.75824	0.7445	0.74122	0.7318	0.71981	0.70671	0.7039	0.69876	0.68494	0.66877	0.65889	0.65532	0.65392	0.64903	0.64476	0.64257
0.77336	0.78389	0.79097	0.794	0.79601	0.7985	0.79893	0.80269	0.80406	0.80636	0.80227	0.79807	0.79569	0.79051	0.78384	0.78303	0.78127	0.7777	0.77765	0.78024	0.78113	0.78033	0.78376	0.78471	0.78619	0.79015	0.79234	0.79282	0.78847	0.78698	0.78692	0.78763	0.78606	0.78234	0.76914	0.75516	0.75191	0.74236	0.72952	0.71691	0.71404	0.70918	0.69555	0.6799	0.67046	0.66687	0.66531	0.66003	0.65537	0.65335
0.78597	0.79569	0.80268	0.80497	0.80653	0.8082	0.80885	0.81269	0.815	0.81737	0.81421	0.80907	0.80688	0.80221	0.79627	0.7949	0.79264	0.78913	0.78954	0.79198	0.79297	0.7921	0.79534	0.7962	0.79764	0.80118	0.80328	0.80414	0.79971	0.79827	0.79794	0.7981	0.79694	0.79358	0.78065	0.76732	0.76378	0.75417	0.74051	0.72848	0.72603	0.72153	0.70877	0.69361	0.68409	0.67997	0.67831	0.67286	0.66755	0.66561
0.78887	0.79802	0.80458	0.80715	0.80836	0.80961	0.80992	0.81395	0.81699	0.81908	0.81558	0.81071	0.80896	0.80422	0.79891	0.79744	0.79498	0.79149	0.79218	0.79479	0.79594	0.7953	0.79849	0.79965	0.80089	0.80405	0.80654	0.80738	0.80295	0.80179	0.80141	0.80146	0.80024	0.79667	0.78373	0.77054	0.76698	0.75771	0.74308	0.73144	0.72927	0.72464	0.71193	0.69726	0.68789	0.68374	0.68213	0.67682	0.6712	0.66925
0.78811	0.79817	0.80543	0.80761	0.80847	0.80956	0.80986	0.81318	0.81744	0.82048	0.81872	0.8131	0.81095	0.80736	0.80222	0.80107	0.7987	0.79519	0.79584	0.79827	0.7994	0.7986	0.80169	0.80253	0.80353	0.80658	0.80885	0.80954	0.80553	0.80413	0.80359	0.80313	0.80239	0.79938	0.78621	0.77353	0.77024	0.76154	0.74667	0.73549	0.73276	0.72737	0.71569	0.70109	0.6921	0.68773	0.68621	0.68017	0.67458	0.67218
0.79986	0.80852	0.81496	0.81666	0.81707	0.81787	0.81704	0.81944	0.82393	0.82758	0.82634	0.82063	0.81799	0.81507	0.81113	0.8109	0.80768	0.80436	0.80477	0.80735	0.80873	0.80814	0.8111	0.81178	0.81235	0.81468	0.81667	0.81738	0.81315	0.81162	0.81071	0.8101	0.80896	0.80544	0.79218	0.77947	0.77633	0.76836	0.75227	0.74106	0.73817	0.73246	0.72081	0.70656	0.69747	0.69337	0.69195	0.68578	0.68019	0.67819
0.79984	0.80789	0.81417	0.81385	0.81549	0.81667	0.81594	0.81796	0.82153	0.82541	0.82567	0.81914	0.81767	0.81664	0.81314	0.81309	0.81025	0.80692	0.80758	0.81017	0.8116	0.81067	0.81355	0.81401	0.81398	0.81581	0.81758	0.81878	0.81478	0.81271	0.81208	0.81154	0.81109	0.80836	0.79568	0.78258	0.78021	0.77339	0.75812	0.74729	0.74459	0.73868	0.72773	0.7132	0.70381	0.69972	0.69839	0.69117	0.68531	0.68232
0.81071	0.8178	0.82352	0.82198	0.8236	0.82418	0.82273	0.82486	0.8274	0.83105	0.83028	0.8228	0.82119	0.82029	0.81718	0.81724	0.81408	0.81091	0.81166	0.81438	0.81595	0.81521	0.81807	0.81867	0.8185	0.82033	0.82208	0.82336	0.81878	0.81679	0.81612	0.81567	0.81511	0.81231	0.79945	0.78635	0.78432	0.77764	0.76235	0.75167	0.74948	0.74412	0.73288	0.71863	0.70921	0.70525	0.70377	0.69654	0.69023	0.68711
0.81517	0.82157	0.82675	0.82498	0.82617	0.82608	0.82397	0.82567	0.8289	0.83257	0.83331	0.82587	0.82476	0.82486	0.8229	0.82298	0.81991	0.81724	0.8183	0.82107	0.82274	0.82196	0.8247	0.82523	0.82491	0.82612	0.82768	0.82924	0.82472	0.82245	0.82169	0.821	0.8198	0.81689	0.80421	0.79093	0.78892	0.78203	0.7661	0.75566	0.7534	0.74811	0.73711	0.72315	0.71402	0.70995	0.7086	0.70108	0.69446	0.69106
0.81537	0.82081	0.82579	0.82298	0.82401	0.82358	0.82132	0.82311	0.82662	0.83042	0.83182	0.82397	0.82349	0.82448	0.82302	0.8231	0.81961	0.81723	0.81852	0.82125	0.82292	0.82213	0.82473	0.82514	0.82441	0.82511	0.82655	0.82821	0.82368	0.82159	0.82079	0.81976	0.81869	0.81633	0.8037	0.79063	0.78886	0.7824	0.76606	0.75599	0.75417	0.74911	0.73854	0.72498	0.71612	0.71194	0.71077	0.7031	0.69636	0.69273
0.81807	0.82398	0.82876	0.82648	0.82808	0.82725	0.82554	0.82705	0.82977	0.83326	0.83402	0.82499	0.82467	0.82543	0.82376	0.82321	0.81994	0.8176	0.81919	0.82182	0.82339	0.82281	0.82535	0.82578	0.82484	0.82533	0.8264	0.82818	0.8232	0.82079	0.81985	0.81859	0.81726	0.81502	0.80221	0.78858	0.7867	0.77985	0.76346	0.75355	0.75199	0.74741	0.73728	0.72369	0.71476	0.71054	0.70947	0.7017	0.69447	0.69055
0.81355	0.82018	0.82502	0.82507	0.82659	0.82579	0.82558	0.82724	0.83047	0.83399	0.83547	0.82677	0.82695	0.82742	0.82533	0.824	0.82105	0.81868	0.82039	0.82281	0.82417	0.82373	0.82623	0.82645	0.82531	0.82543	0.8263	0.82826	0.82312	0.82037	0.81918	0.8175	0.81594	0.8137	0.80121	0.78725	0.78467	0.77704	0.76028	0.75031	0.74864	0.74406	0.73406	0.72059	0.71209	0.70772	0.70692	0.69888	0.69156	0.68738
0.81283	0.81869	0.82337	0.82329	0.82489	0.82455	0.82376	0.82578	0.82906	0.83219	0.83398	0.8255	0.82609	0.82704	0.82541	0.82423	0.82082	0.81852	0.8203	0.8228	0.82422	0.82375	0.82616	0.82626	0.82493	0.82459	0.82554	0.8273	0.82218	0.81932	0.81799	0.81623	0.81462	0.81191	0.79936	0.78557	0.78299	0.77589	0.75867	0.74835	0.74631	0.74148	0.73134	0.71806	0.7094	0.70519	0.70488	0.69655	0.68941	0.68529
0.81041	0.81583	0.82019	0.82076	0.82286	0.82298	0.82235	0.82474	0.82763	0.82993	0.83162	0.8233	0.82425	0.82518	0.82346	0.82174	0.81828	0.81601	0.81784	0.82048	0.82196	0.82152	0.82392	0.82396	0.82262	0.82199	0.82296	0.82488	0.81979	0.81676	0.81552	0.8139	0.81199	0.80864	0.79618	0.78175	0.77869	0.77123	0.75377	0.74272	0.74068	0.73609	0.72554	0.71207	0.70324	0.69912	0.69923	0.69089	0.68409	0.68005
0.81101	0.81691	0.82139	0.8225	0.82439	0.82442	0.82394	0.82581	0.82921	0.83174	0.83361	0.82479	0.82488	0.82533	0.82329	0.82133	0.81776	0.81547	0.8174	0.81989	0.82141	0.82094	0.82338	0.82345	0.82211	0.82176	0.82278	0.82486	0.82012	0.81714	0.81588	0.81407	0.81213	0.80875	0.7961	0.7817	0.77853	0.77119	0.75357	0.74273	0.74034	0.73546	0.72529	0.7119	0.7032	0.69905	0.69897	0.69063	0.68384	0.67992
0.8119	0.81757	0.82183	0.82282	0.82489	0.82516	0.82468	0.82646	0.8295	0.83174	0.83326	0.82411	0.82397	0.82429	0.82222	0.82008	0.81655	0.81428	0.81621	0.81887	0.8205	0.82006	0.82252	0.82271	0.82139	0.82117	0.82217	0.82429	0.81945	0.81647	0.81529	0.81359	0.81167	0.80822	0.79558	0.78125	0.77817	0.77073	0.75334	0.74236	0.74	0.73506	0.72472	0.71121	0.70242	0.69827	0.69813	0.6896	0.68271	0.67875
0.81302	0.81888	0.82305	0.82414	0.8264	0.82691	0.82635	0.82797	0.83058	0.83266	0.83384	0.82408	0.82375	0.82373	0.82175	0.8195	0.81584	0.81363	0.81539	0.81809	0.81978	0.81936	0.82185	0.82207	0.82075	0.82066	0.82163	0.8238	0.81876	0.81573	0.81454	0.81298	0.81097	0.80747	0.7947	0.78015	0.77707	0.76952	0.75218	0.74112	0.7388	0.73381	0.72333	0.70973	0.70106	0.69696	0.6967	0.688	0.68117	0.67724
0.81486	0.82083	0.82502	0.82629	0.82873	0.82943	0.82917	0.83058	0.83277	0.83488	0.83579	0.82571	0.82526	0.82491	0.82259	0.82028	0.81657	0.81435	0.8161	0.81886	0.82056	0.82015	0.82264	0.82281	0.82146	0.82145	0.82237	0.82453	0.81943	0.81629	0.81509	0.81356	0.81154	0.80787	0.795	0.78028	0.77709	0.76945	0.75222	0.74107	0.73858	0.73352	0.7229	0.70919	0.70059	0.69646	0.69601	0.68709	0.68008	0.67595
0.81534	0.82134	0.8257	0.8268	0.82931	0.83021	0.82979	0.83126	0.83303	0.83507	0.83569	0.82549	0.82489	0.82434	0.8219	0.81965	0.81573	0.81349	0.81504	0.81783	0.8194	0.81896	0.8215	0.82162	0.82024	0.82023	0.8212	0.82327	0.8181	0.81505	0.81382	0.8124	0.81036	0.80662	0.79356	0.77866	0.77549	0.76792	0.75069	0.73941	0.73709	0.73201	0.72107	0.70735	0.69877	0.69471	0.69412	0.68504	0.67803	0.67379
0.81888	0.8249	0.8292	0.83022	0.83259	0.83312	0.83231	0.83348	0.83504	0.83689	0.83712	0.82621	0.82458	0.82344	0.82056	0.81799	0.81407	0.81173	0.81322	0.81615	0.81765	0.81729	0.81987	0.81996	0.8185	0.81859	0.81951	0.82159	0.81639	0.81347	0.81222	0.81075	0.8085	0.80449	0.79133	0.776	0.77279	0.76497	0.74761	0.73606	0.73388	0.72884	0.71766	0.70392	0.69538	0.69124	0.69042	0.68123	0.67421	0.67008
0.82048	0.82668	0.83098	0.83233	0.83457	0.83513	0.83445	0.83533	0.83675	0.83844	0.83846	0.82704	0.82496	0.82343	0.82013	0.81735	0.81342	0.8111	0.81248	0.81535	0.81684	0.8165	0.81906	0.81915	0.81767	0.81784	0.81881	0.82095	0.81587	0.81301	0.8117	0.81008	0.80783	0.80361	0.79032	0.77494	0.77149	0.7636	0.74608	0.73471	0.73238	0.72717	0.71581	0.70219	0.69371	0.68948	0.6884	0.67895	0.67193	0.66771
0.82012	0.82676	0.83119	0.83322	0.83543	0.83604	0.83565	0.83618	0.83741	0.83888	0.83873	0.82692	0.82439	0.8224	0.81834	0.81512	0.81095	0.80845	0.80966	0.81232	0.81371	0.81335	0.81588	0.81579	0.81423	0.81443	0.81541	0.81756	0.8125	0.80978	0.80843	0.80669	0.80433	0.80004	0.78654	0.77069	0.76693	0.75875	0.74081	0.72921	0.72684	0.72127	0.70974	0.69598	0.68742	0.68301	0.68168	0.6719	0.66477	0.66045
0.82207	0.8286	0.8328	0.83468	0.8369	0.83719	0.83642	0.83651	0.83687	0.83805	0.8373	0.82503	0.82208	0.81964	0.81509	0.81172	0.80763	0.8051	0.8061	0.8088	0.8101	0.80979	0.81224	0.81207	0.81037	0.81048	0.81138	0.81352	0.80827	0.80561	0.80421	0.80246	0.79997	0.79551	0.78185	0.7657	0.762	0.75375	0.7356	0.72407	0.72182	0.71624	0.70473	0.69106	0.68252	0.67814	0.67674	0.66688	0.65976	0.65542
0.82545	0.83221	0.83623	0.83887	0.84101	0.84062	0.83996	0.83914	0.83889	0.83998	0.83827	0.825	0.82091	0.81746	0.81212	0.80846	0.80437	0.80179	0.80247	0.80516	0.80642	0.80638	0.80886	0.80866	0.80679	0.80706	0.80788	0.81001	0.80454	0.80193	0.80044	0.79862	0.79579	0.79092	0.77703	0.76034	0.75628	0.74778	0.72931	0.71772	0.71563	0.70995	0.69834	0.68478	0.6762	0.6718	0.67025	0.66042	0.65329	0.64905
0.82896	0.83595	0.8398	0.84285	0.84481	0.84409	0.8433	0.84206	0.8414	0.84201	0.83951	0.8257	0.821	0.81684	0.81071	0.80666	0.80235	0.79956	0.80017	0.80276	0.80396	0.80402	0.80647	0.80628	0.8043	0.80463	0.8054	0.80749	0.80189	0.79942	0.79786	0.7959	0.79295	0.78789	0.77376	0.75689	0.75253	0.7437	0.72468	0.7129	0.7108	0.70498	0.69321	0.67971	0.67093	0.66632	0.66446	0.65451	0.64699	0.64276
0.82665	0.83471	0.83901	0.84247	0.84478	0.84412	0.84366	0.84205	0.84043	0.84075	0.83793	0.82388	0.81934	0.8148	0.80767	0.80345	0.79947	0.79645	0.79687	0.79925	0.80022	0.8	0.80239	0.80211	0.8	0.80036	0.80113	0.80331	0.79769	0.79517	0.79352	0.79135	0.78849	0.78342	0.76882	0.75122	0.74671	0.73758	0.71847	0.70642	0.70425	0.69803	0.68609	0.67232	0.66338	0.65854	0.65653	0.64615	0.63831	0.63372
0.83502	0.84309	0.84685	0.84976	0.85188	0.85096	0.84957	0.84737	0.84517	0.84479	0.84067	0.82551	0.82011	0.81506	0.80757	0.8033	0.79893	0.79586	0.79623	0.79849	0.79951	0.79945	0.80176	0.80157	0.79923	0.79972	0.80059	0.80276	0.79703	0.79471	0.79301	0.79087	0.78797	0.78256	0.76763	0.74973	0.74521	0.73571	0.71633	0.70417	0.70187	0.6955	0.68337	0.6699	0.66064	0.65568	0.65337	0.64262	0.63435	0.62988
0.83948	0.84764	0.8515	0.85399	0.856	0.85455	0.85269	0.85017	0.84716	0.84655	0.84141	0.82562	0.81985	0.81437	0.80631	0.802	0.79778	0.79464	0.79496	0.79735	0.79824	0.79829	0.80066	0.80046	0.79806	0.79854	0.79935	0.80157	0.7957	0.79347	0.7917	0.78935	0.7864	0.78085	0.76555	0.74716	0.7427	0.73312	0.7136	0.70142	0.69949	0.69305	0.68085	0.66763	0.65832	0.65341	0.65089	0.63999	0.63138	0.62672
0.84848	0.8561	0.85916	0.86165	0.86332	0.86177	0.85922	0.85634	0.85325	0.85194	0.8459	0.8291	0.82207	0.81595	0.80746	0.80272	0.7978	0.79459	0.79481	0.7971	0.79793	0.79794	0.80024	0.80002	0.79762	0.79836	0.79922	0.80144	0.79536	0.79317	0.79133	0.78907	0.78581	0.77997	0.76432	0.74601	0.74133	0.73093	0.71098	0.69868	0.69644	0.68986	0.6772	0.66414	0.65456	0.64934	0.64637	0.63494	0.62578	0.62109
0.85745	0.86495	0.86785	0.86989	0.8717	0.86993	0.86649	0.86318	0.85894	0.85695	0.84972	0.83215	0.8244	0.81781	0.80873	0.80392	0.79905	0.79585	0.79582	0.79824	0.79902	0.79899	0.80131	0.801	0.79876	0.79978	0.8007	0.80296	0.79676	0.79456	0.79272	0.79073	0.78714	0.78057	0.76431	0.74561	0.74072	0.7299	0.70988	0.69674	0.69419	0.68739	0.67392	0.66063	0.65043	0.64516	0.64222	0.63052	0.6211	0.61636
0.86401	0.872	0.87467	0.87672	0.8779	0.87574	0.87163	0.86745	0.86283	0.86051	0.85226	0.83405	0.82506	0.81799	0.8081	0.80338	0.79845	0.79528	0.79505	0.79737	0.79801	0.79795	0.80015	0.79985	0.79754	0.79888	0.79995	0.80212	0.79596	0.79411	0.79217	0.79007	0.78634	0.77962	0.76289	0.74396	0.73903	0.72786	0.70704	0.69378	0.69089	0.68313	0.66905	0.65576	0.64543	0.63995	0.6365	0.62424	0.61403	0.6089
0.86809	0.87637	0.87926	0.88023	0.88148	0.87909	0.8745	0.8697	0.86428	0.86195	0.85306	0.83383	0.82422	0.81709	0.80643	0.80194	0.79688	0.79359	0.7933	0.7954	0.79581	0.79568	0.79796	0.79762	0.79527	0.79709	0.7982	0.80033	0.79419	0.79247	0.7905	0.7883	0.7846	0.7783	0.76108	0.74209	0.73749	0.72636	0.70561	0.69233	0.68905	0.68064	0.6664	0.65294	0.64252	0.63686	0.63296	0.62009	0.60895	0.60293
0.86918	0.87704	0.87976	0.88065	0.88181	0.87948	0.87435	0.86974	0.86387	0.86082	0.85152	0.83235	0.82285	0.81573	0.80435	0.7995	0.79436	0.79105	0.79072	0.79273	0.79294	0.79261	0.79483	0.79437	0.7922	0.79398	0.79501	0.79723	0.79096	0.78917	0.78716	0.78501	0.78121	0.77467	0.7572	0.73804	0.73325	0.72162	0.70067	0.68684	0.68338	0.67483	0.66	0.64645	0.63587	0.63007	0.62611	0.6128	0.60147	0.59509
0.86951	0.87787	0.88073	0.8828	0.88327	0.88121	0.87554	0.87089	0.86523	0.86152	0.85182	0.83347	0.82367	0.81596	0.80347	0.79825	0.79283	0.78938	0.78895	0.79069	0.79066	0.79018	0.79233	0.79181	0.78994	0.7921	0.79329	0.79528	0.78899	0.78713	0.78497	0.78281	0.77824	0.7712	0.75284	0.73345	0.72815	0.71534	0.69383	0.67934	0.67492	0.66586	0.64992	0.63599	0.62553	0.61973	0.61553	0.60212	0.59024	0.5838
0.87046	0.87925	0.8823	0.88449	0.88477	0.88229	0.87623	0.87117	0.86562	0.86192	0.85213	0.83356	0.82354	0.81582	0.80313	0.79781	0.79274	0.78921	0.78855	0.79019	0.79012	0.78949	0.79159	0.79101	0.78922	0.7915	0.79261	0.79455	0.78813	0.78618	0.78389	0.78172	0.77703	0.76984	0.75109	0.73153	0.72618	0.71283	0.69137	0.67701	0.67218	0.6629	0.64718	0.63314	0.62289	0.61713	0.61295	0.59937	0.58733	0.58084
0.87011	0.87945	0.88279	0.8849	0.88503	0.88246	0.87606	0.8709	0.8657	0.86183	0.8525	0.83388	0.82416	0.81674	0.80396	0.79862	0.79361	0.78984	0.78926	0.79059	0.79048	0.78967	0.79168	0.79094	0.78926	0.79149	0.79266	0.79452	0.78813	0.78604	0.78356	0.78127	0.77656	0.76939	0.75051	0.73122	0.72574	0.71184	0.69019	0.67588	0.66979	0.66019	0.64477	0.63044	0.62011	0.61415	0.60993	0.59587	0.58327	0.57662
0.86633	0.87637	0.8804	0.88291	0.88305	0.88034	0.87432	0.8694	0.86402	0.86036	0.85122	0.83303	0.824	0.81674	0.804	0.7989	0.79396	0.79023	0.78944	0.79062	0.79041	0.78963	0.79157	0.79073	0.78895	0.79077	0.79194	0.79372	0.7874	0.78547	0.78292	0.78037	0.77558	0.76843	0.74901	0.72907	0.72327	0.70949	0.6876	0.67332	0.66737	0.65762	0.64239	0.62807	0.61809	0.61223	0.60841	0.59449	0.58209	0.57532
0.86751	0.87705	0.88111	0.88325	0.88273	0.87993	0.87314	0.86869	0.86402	0.86038	0.85138	0.83393	0.82475	0.81774	0.8054	0.80049	0.79507	0.79153	0.79075	0.79185	0.79172	0.79092	0.79278	0.79188	0.79026	0.79209	0.79331	0.79494	0.78887	0.78713	0.78446	0.78179	0.77675	0.76927	0.74928	0.72978	0.72405	0.71041	0.68851	0.67412	0.66781	0.65811	0.64285	0.62861	0.61889	0.61329	0.60967	0.59618	0.58401	0.57761
0.86645	0.87573	0.87929	0.88147	0.88115	0.87812	0.87173	0.8673	0.86252	0.85887	0.84974	0.83207	0.8237	0.81696	0.80497	0.80001	0.79464	0.79103	0.7903	0.79142	0.7914	0.79072	0.79254	0.79168	0.79001	0.79142	0.79257	0.79424	0.78792	0.78621	0.78339	0.78066	0.77592	0.76859	0.74873	0.72984	0.72419	0.71032	0.68839	0.67468	0.66829	0.65868	0.64393	0.62987	0.62035	0.61463	0.61113	0.59749	0.58471	0.57816
0.86305	0.87174	0.87474	0.87705	0.87695	0.87394	0.86756	0.86338	0.85842	0.8543	0.84518	0.82846	0.82121	0.81482	0.80298	0.79812	0.79316	0.78961	0.78885	0.79003	0.79004	0.78949	0.79125	0.79039	0.78864	0.78955	0.79057	0.79223	0.78571	0.78382	0.78093	0.77828	0.77359	0.76603	0.74628	0.7275	0.722	0.708	0.68634	0.67265	0.66633	0.65672	0.64177	0.628	0.61853	0.61299	0.60987	0.59619	0.58322	0.57653
0.86115	0.86975	0.87244	0.87452	0.87435	0.87101	0.86451	0.8602	0.85518	0.8509	0.84185	0.82506	0.81808	0.81193	0.80027	0.79527	0.79044	0.78673	0.78588	0.78703	0.78715	0.78656	0.78823	0.78744	0.78551	0.7861	0.7871	0.78877	0.78211	0.78033	0.77741	0.7748	0.77036	0.76293	0.74334	0.7245	0.7193	0.70524	0.6837	0.67042	0.66435	0.65482	0.64012	0.6267	0.61756	0.61215	0.60921	0.59547	0.58236	0.57576
0.85952	0.86752	0.87044	0.87317	0.87243	0.86875	0.86224	0.85863	0.85388	0.84934	0.84073	0.82526	0.8189	0.81286	0.80125	0.79637	0.79131	0.78773	0.78713	0.7883	0.78846	0.78781	0.78942	0.78857	0.78678	0.7868	0.78774	0.78941	0.78275	0.78079	0.77775	0.77487	0.76979	0.76179	0.74187	0.723	0.71716	0.70266	0.6802	0.66637	0.66022	0.65105	0.63595	0.62252	0.61369	0.60827	0.60569	0.59254	0.57949	0.57329
0.85858	0.86599	0.86893	0.87071	0.86967	0.8658	0.85847	0.8553	0.85056	0.84606	0.83751	0.8222	0.81645	0.81111	0.80075	0.79631	0.79119	0.78776	0.78716	0.78835	0.78867	0.78808	0.78959	0.78873	0.78695	0.78646	0.78739	0.78898	0.78226	0.78044	0.77724	0.77427	0.76908	0.76074	0.74044	0.72168	0.71594	0.70174	0.67921	0.66521	0.65914	0.65012	0.63525	0.62194	0.61321	0.60792	0.60546	0.59231	0.5791	0.5728
0.85641	0.86391	0.86701	0.8695	0.86785	0.86441	0.8569	0.85418	0.8505	0.84637	0.83815	0.82364	0.81793	0.81288	0.80335	0.79891	0.79355	0.79015	0.78939	0.79024	0.79069	0.79009	0.7915	0.79059	0.78883	0.78814	0.78902	0.79023	0.78377	0.78201	0.77861	0.77543	0.76988	0.76159	0.74069	0.72247	0.71659	0.7024	0.6796	0.66579	0.65945	0.65025	0.63557	0.62232	0.61391	0.60863	0.60624	0.59343	0.58055	0.57462
0.85649	0.86374	0.86699	0.86905	0.86719	0.86381	0.85574	0.85338	0.84989	0.84554	0.83743	0.82322	0.81765	0.81285	0.80367	0.79936	0.79396	0.79059	0.78985	0.79062	0.79113	0.79049	0.79185	0.79091	0.78918	0.78838	0.78925	0.79028	0.78399	0.78234	0.77893	0.77578	0.7702	0.76177	0.74057	0.72228	0.71632	0.70219	0.67939	0.66527	0.65898	0.64973	0.63498	0.62179	0.61326	0.60793	0.60571	0.59293	0.58026	0.57451
0.85803	0.86505	0.86849	0.87052	0.86875	0.8647	0.85678	0.85417	0.85	0.84555	0.8374	0.82269	0.81746	0.81245	0.80313	0.79874	0.79352	0.79011	0.78938	0.79035	0.79081	0.79024	0.79177	0.79085	0.78886	0.78772	0.78851	0.78968	0.78317	0.78132	0.77783	0.77449	0.76909	0.76058	0.73942	0.72073	0.71459	0.70052	0.67747	0.66359	0.65788	0.64863	0.63404	0.62144	0.61321	0.60779	0.60569	0.59287	0.58001	0.57428
0.85919	0.86634	0.86995	0.87131	0.86938	0.86436	0.85655	0.85377	0.84943	0.84499	0.83669	0.82152	0.81634	0.81136	0.80206	0.79757	0.79241	0.78898	0.78817	0.78909	0.78959	0.78915	0.79066	0.78978	0.78781	0.78645	0.78706	0.78831	0.7816	0.77979	0.77632	0.77293	0.76746	0.75948	0.73808	0.71849	0.71253	0.69828	0.67546	0.66195	0.65714	0.64829	0.63396	0.6217	0.61369	0.60825	0.60607	0.59357	0.58093	0.57537
0.85755	0.86535	0.86937	0.87121	0.86977	0.86455	0.85779	0.85519	0.85076	0.84584	0.83767	0.82244	0.81796	0.81267	0.80252	0.79736	0.79277	0.7892	0.7885	0.78929	0.78967	0.7892	0.79067	0.78961	0.78761	0.78603	0.7865	0.78799	0.78127	0.77917	0.77567	0.77205	0.7673	0.75929	0.73847	0.71902	0.71266	0.69805	0.67518	0.66166	0.65686	0.64801	0.63399	0.62223	0.61407	0.60831	0.60598	0.59325	0.58028	0.57463
0.85808	0.86616	0.86954	0.8718	0.87034	0.86494	0.85809	0.85526	0.85107	0.84593	0.83706	0.82133	0.81621	0.81022	0.80029	0.79486	0.79055	0.78672	0.78572	0.78648	0.78692	0.78662	0.78805	0.78711	0.78525	0.7837	0.78428	0.78561	0.77898	0.77707	0.7737	0.77031	0.76534	0.75705	0.7368	0.71751	0.71091	0.6959	0.67312	0.65973	0.6551	0.6463	0.63245	0.62112	0.61275	0.60682	0.60447	0.59182	0.57907	0.57352
0.85463	0.86332	0.86767	0.87053	0.86911	0.864	0.85746	0.85553	0.85105	0.84609	0.8368	0.82123	0.81656	0.81058	0.80072	0.79543	0.79087	0.78705	0.78602	0.78667	0.78706	0.78676	0.7882	0.78727	0.78518	0.78349	0.78431	0.78538	0.77875	0.77712	0.77365	0.77012	0.76558	0.75735	0.73662	0.71721	0.71021	0.69597	0.67278	0.65916	0.65514	0.64611	0.63247	0.62136	0.61313	0.60696	0.60475	0.59246	0.57992	0.57458
0.85521	0.86288	0.86648	0.86869	0.86789	0.86276	0.85588	0.85376	0.84909	0.84379	0.83408	0.81875	0.81425	0.80833	0.79872	0.79325	0.78911	0.78514	0.784	0.78463	0.78507	0.78486	0.78629	0.78528	0.78317	0.78143	0.78219	0.78329	0.7767	0.77496	0.77149	0.76822	0.76402	0.75516	0.73527	0.71635	0.70933	0.69526	0.67282	0.65934	0.65515	0.64659	0.6331	0.62216	0.61341	0.60725	0.60539	0.59306	0.58069	0.57544
0.84964	0.8578	0.86157	0.86412	0.86381	0.85886	0.8529	0.85116	0.84655	0.84163	0.83208	0.81654	0.81263	0.80697	0.7973	0.79191	0.78811	0.78417	0.78312	0.78377	0.78414	0.78404	0.78548	0.78444	0.78221	0.7804	0.78109	0.78226	0.7756	0.7738	0.77022	0.76689	0.76321	0.75484	0.73525	0.7164	0.70947	0.69582	0.67433	0.66137	0.65712	0.64863	0.63595	0.62528	0.61691	0.61086	0.6091	0.59643	0.58397	0.57834
0.84581	0.85388	0.85736	0.8594	0.85907	0.85399	0.84745	0.84589	0.84154	0.83649	0.82665	0.81142	0.80772	0.80225	0.7932	0.78824	0.78513	0.78135	0.78034	0.78122	0.78166	0.7818	0.78322	0.78232	0.78002	0.77801	0.77883	0.78001	0.77378	0.7723	0.76893	0.76583	0.76252	0.75421	0.73543	0.71652	0.70986	0.6972	0.67676	0.66444	0.66064	0.65244	0.64022	0.63021	0.6223	0.61644	0.6149	0.6021	0.5897	0.5838
0.84237	0.85088	0.85503	0.85578	0.85538	0.85098	0.84396	0.84271	0.83888	0.83429	0.82487	0.8093	0.80579	0.80113	0.79259	0.78818	0.78503	0.78136	0.78049	0.78142	0.78198	0.78205	0.78343	0.78266	0.78018	0.77819	0.77918	0.78031	0.77441	0.77333	0.77017	0.76723	0.76446	0.75697	0.73858	0.71971	0.71396	0.70278	0.68315	0.67121	0.66778	0.65954	0.64749	0.63757	0.62999	0.62424	0.62266	0.60954	0.59713	0.59097
0.83342	0.84095	0.84464	0.84521	0.84475	0.84108	0.83448	0.83442	0.83184	0.82753	0.81897	0.80503	0.80257	0.79863	0.79102	0.78672	0.78375	0.78048	0.77998	0.78089	0.78145	0.78161	0.78295	0.78205	0.77956	0.77736	0.77832	0.77966	0.77415	0.77329	0.77022	0.7675	0.76526	0.75799	0.74127	0.72369	0.71798	0.70729	0.68841	0.67667	0.67335	0.66569	0.65404	0.64468	0.63704	0.63122	0.62987	0.61661	0.60416	0.59777
0.82189	0.82922	0.83306	0.83432	0.83414	0.83145	0.82532	0.82603	0.82383	0.81963	0.81145	0.79906	0.79765	0.79393	0.78623	0.78224	0.77956	0.77646	0.77605	0.77693	0.77747	0.77754	0.77882	0.7779	0.77509	0.77272	0.7738	0.77532	0.77038	0.76955	0.76675	0.76434	0.7623	0.75519	0.73959	0.72249	0.71668	0.70717	0.68904	0.67742	0.67415	0.66651	0.65461	0.64554	0.63807	0.63235	0.63147	0.61831	0.60623	0.59971
0.81083	0.81652	0.81983	0.82033	0.81989	0.81754	0.81168	0.81262	0.8122	0.80915	0.80278	0.79101	0.7898	0.78699	0.78037	0.77722	0.77412	0.77143	0.77132	0.77223	0.77299	0.77303	0.77424	0.77313	0.77013	0.76779	0.76864	0.77033	0.76611	0.76499	0.76215	0.75992	0.75857	0.75171	0.73769	0.72273	0.71718	0.70908	0.69244	0.68228	0.67809	0.67065	0.66038	0.65188	0.64514	0.63952	0.63916	0.6255	0.6139	0.60767
0.80116	0.8061	0.80854	0.80913	0.80941	0.80698	0.80188	0.80278	0.80233	0.79972	0.79379	0.78274	0.78193	0.77933	0.77316	0.77022	0.76747	0.76475	0.76449	0.7656	0.76643	0.76653	0.76771	0.76668	0.76355	0.76091	0.76154	0.76351	0.7592	0.75799	0.75537	0.75351	0.7522	0.74553	0.73294	0.71806	0.71263	0.70509	0.68925	0.67949	0.67591	0.669	0.65935	0.65124	0.64465	0.63935	0.63897	0.62541	0.61417	0.60768
0.7897	0.79427	0.79675	0.79749	0.79859	0.79704	0.79268	0.79428	0.79339	0.79067	0.78553	0.77476	0.77491	0.77335	0.76818	0.76508	0.76176	0.75911	0.75863	0.75962	0.76059	0.76043	0.76137	0.76018	0.75694	0.75378	0.754	0.75625	0.75189	0.75087	0.74846	0.74718	0.74569	0.73948	0.72732	0.71201	0.70662	0.69942	0.68412	0.67415	0.67152	0.66539	0.65561	0.64732	0.64058	0.63543	0.63532	0.62213	0.61134	0.60514
0.77216	0.77695	0.77996	0.7808	0.78214	0.78112	0.77721	0.7788	0.77869	0.77707	0.77318	0.76268	0.76252	0.76149	0.75653	0.75383	0.75071	0.74808	0.7473	0.74811	0.74894	0.74853	0.74946	0.74811	0.7448	0.74166	0.74171	0.7441	0.74038	0.7395	0.73735	0.73621	0.73508	0.72965	0.71799	0.70253	0.69787	0.69214	0.67796	0.66843	0.66611	0.65967	0.65056	0.64236	0.63617	0.63147	0.6314	0.61799	0.60775	0.60146
0.7538	0.75862	0.76192	0.76339	0.76428	0.76371	0.76074	0.76271	0.76374	0.76314	0.76028	0.75018	0.75015	0.74954	0.74516	0.7424	0.73888	0.73631	0.73558	0.73601	0.73692	0.73639	0.7374	0.73596	0.73249	0.72919	0.72898	0.73134	0.72804	0.72738	0.72506	0.72378	0.72315	0.71858	0.70789	0.69399	0.68937	0.68435	0.67036	0.66131	0.65927	0.65318	0.64472	0.63691	0.63112	0.62634	0.62617	0.61325	0.6033	0.59743
0.73887	0.74379	0.74639	0.74802	0.74959	0.74872	0.74584	0.74663	0.74666	0.74604	0.74271	0.7323	0.73241	0.732	0.72824	0.72534	0.7223	0.71983	0.71879	0.71933	0.72021	0.71962	0.72083	0.71941	0.71585	0.71195	0.71125	0.71396	0.71087	0.70999	0.70773	0.70664	0.70581	0.70093	0.69005	0.67605	0.67151	0.66687	0.65288	0.6437	0.64173	0.63547	0.6275	0.61959	0.61369	0.6096	0.61001	0.59715	0.58753	0.58187
0.73873	0.74347	0.74559	0.74624	0.7474	0.74567	0.74197	0.74118	0.74087	0.74038	0.73685	0.7257	0.72532	0.7249	0.72157	0.71894	0.71584	0.71342	0.71215	0.71272	0.71382	0.71319	0.71442	0.71301	0.70942	0.7054	0.70462	0.70748	0.7046	0.70365	0.70146	0.70033	0.69915	0.69446	0.68345	0.66969	0.66543	0.66081	0.64676	0.63826	0.63619	0.62988	0.62231	0.61425	0.60853	0.60479	0.60529	0.59278	0.58306	0.57759
0.7393	0.74354	0.74545	0.74481	0.74593	0.74362	0.73933	0.73846	0.73739	0.7369	0.73252	0.72101	0.72076	0.72059	0.71761	0.71514	0.71215	0.70985	0.70855	0.70918	0.71022	0.70966	0.71082	0.70945	0.7057	0.70165	0.70079	0.70374	0.70034	0.69949	0.69719	0.69628	0.69539	0.69106	0.68032	0.66665	0.66284	0.6585	0.64466	0.63629	0.63505	0.62945	0.62189	0.61413	0.60843	0.6048	0.60527	0.59261	0.58268	0.57713
0.73508	0.73867	0.74027	0.73904	0.74034	0.73806	0.73336	0.73259	0.73147	0.73148	0.727	0.71621	0.71592	0.71606	0.7137	0.71186	0.70912	0.70681	0.70546	0.70622	0.70735	0.70693	0.70818	0.70695	0.70313	0.69908	0.69828	0.70112	0.69792	0.69725	0.69514	0.69466	0.69397	0.68953	0.6794	0.66575	0.6627	0.65923	0.64567	0.63709	0.63596	0.63057	0.62308	0.61541	0.60958	0.6064	0.60679	0.59482	0.58503	0.57963
0.73131	0.73444	0.73554	0.73242	0.73417	0.73159	0.7266	0.72581	0.72487	0.72529	0.72073	0.70945	0.70937	0.71006	0.70839	0.70707	0.70487	0.70261	0.70137	0.70216	0.7034	0.70296	0.70432	0.7032	0.69926	0.69549	0.69483	0.69774	0.69457	0.69416	0.69226	0.69195	0.69212	0.68859	0.6794	0.6664	0.66438	0.66187	0.64965	0.64194	0.64108	0.63599	0.62965	0.62215	0.61653	0.61359	0.61381	0.60155	0.5913	0.58542
0.72698	0.7293	0.73027	0.7263	0.72847	0.72611	0.72096	0.72051	0.71902	0.71953	0.71496	0.70456	0.70542	0.70714	0.7059	0.70489	0.70298	0.70099	0.69987	0.70071	0.70198	0.70156	0.70289	0.70184	0.69747	0.69356	0.6928	0.6959	0.69262	0.69223	0.69049	0.69036	0.69093	0.68795	0.67936	0.66644	0.66494	0.66316	0.65162	0.6439	0.64389	0.63941	0.63303	0.62583	0.62017	0.61755	0.61779	0.60623	0.5961	0.59009
0.71247	0.71402	0.71443	0.71092	0.71355	0.71149	0.70766	0.7084	0.70723	0.70823	0.70444	0.69703	0.70032	0.70292	0.70283	0.70228	0.70095	0.69961	0.6985	0.69924	0.70049	0.70026	0.70142	0.70046	0.69622	0.69202	0.69112	0.69405	0.6906	0.6905	0.68893	0.68903	0.68974	0.68734	0.67977	0.668	0.66661	0.6649	0.6544	0.64744	0.64819	0.6446	0.63829	0.63116	0.62545	0.62309	0.62365	0.61391	0.60412	0.59805
0.7032	0.70537	0.70614	0.70284	0.70502	0.70358	0.70009	0.70138	0.70142	0.70271	0.70002	0.69384	0.69779	0.70103	0.70121	0.70098	0.69972	0.69841	0.69745	0.69785	0.699	0.69864	0.69972	0.69872	0.69459	0.69039	0.68944	0.69225	0.68913	0.68919	0.68769	0.6874	0.68866	0.68718	0.68011	0.66921	0.66805	0.66646	0.65617	0.64973	0.65055	0.64702	0.64115	0.63425	0.62879	0.62637	0.62707	0.61802	0.6086	0.60278
0.69304	0.69521	0.69622	0.69409	0.69653	0.69578	0.69264	0.6952	0.69568	0.69652	0.69431	0.68961	0.69453	0.6978	0.69796	0.69763	0.69654	0.69511	0.69435	0.69457	0.69558	0.69518	0.69604	0.69506	0.69102	0.68679	0.68584	0.68829	0.6851	0.68506	0.68358	0.68336	0.68472	0.68333	0.67705	0.66687	0.66547	0.66402	0.65424	0.64837	0.64918	0.64633	0.64065	0.63384	0.62852	0.62608	0.62717	0.61853	0.60938	0.60366
0.68413	0.68664	0.68851	0.68494	0.68794	0.68766	0.68461	0.68706	0.68733	0.68882	0.6877	0.68226	0.68752	0.69194	0.69251	0.6925	0.69128	0.68972	0.68867	0.68863	0.68965	0.68886	0.6897	0.68861	0.68458	0.68039	0.67912	0.68154	0.67851	0.67842	0.67686	0.67661	0.67827	0.67762	0.67092	0.66061	0.6599	0.65916	0.64987	0.64393	0.64494	0.64196	0.63671	0.62969	0.62421	0.62185	0.62295	0.61436	0.60507	0.59904
0.674	0.67646	0.67885	0.67531	0.67918	0.67966	0.67711	0.67993	0.67954	0.68088	0.67988	0.67468	0.68076	0.68592	0.68595	0.68556	0.6844	0.68265	0.68162	0.68123	0.6821	0.68102	0.68166	0.68056	0.6763	0.672	0.6705	0.67292	0.66996	0.66979	0.66825	0.6681	0.66986	0.66917	0.66247	0.65198	0.65154	0.65138	0.64239	0.63646	0.63783	0.6357	0.63042	0.62333	0.6176	0.61546	0.61687	0.60889	0.59977	0.59394
0.66131	0.66387	0.66641	0.66247	0.66682	0.6676	0.66578	0.66895	0.66881	0.67029	0.67009	0.66543	0.6723	0.67843	0.67861	0.67808	0.67728	0.67572	0.67469	0.67417	0.67483	0.67347	0.67396	0.67278	0.66852	0.66419	0.66261	0.66485	0.66214	0.66207	0.66065	0.66054	0.66274	0.6625	0.65595	0.64615	0.64597	0.64614	0.63788	0.63233	0.63385	0.6319	0.62714	0.62002	0.61405	0.61193	0.61375	0.60613	0.59713	0.59119
0.64784	0.65101	0.6538	0.65117	0.65476	0.65638	0.65459	0.65886	0.66042	0.66208	0.66308	0.66068	0.66866	0.67507	0.67576	0.6754	0.67478	0.67348	0.67216	0.67133	0.67145	0.67006	0.67021	0.66894	0.66469	0.66016	0.65855	0.66057	0.65805	0.65841	0.65686	0.65663	0.65854	0.6583	0.65193	0.64255	0.64217	0.6419	0.63351	0.62788	0.62954	0.62742	0.62205	0.61534	0.60946	0.60728	0.60937	0.60258	0.59392	0.58842
0.63492	0.63901	0.64285	0.64042	0.64433	0.64716	0.64607	0.65156	0.65284	0.6545	0.65556	0.654	0.6635	0.67058	0.67096	0.67064	0.66982	0.66844	0.66711	0.66591	0.66548	0.66367	0.66366	0.66231	0.65793	0.65323	0.65158	0.6533	0.65085	0.65155	0.65004	0.64976	0.65183	0.65198	0.64524	0.63575	0.63548	0.63567	0.62733	0.6214	0.62317	0.62083	0.61493	0.60777	0.6018	0.59951	0.6015	0.59478	0.58587	0.58039
0.62461	0.6286	0.63284	0.63087	0.63448	0.63763	0.63694	0.64314	0.64512	0.64702	0.64876	0.64913	0.66002	0.66808	0.66845	0.6683	0.66752	0.66584	0.66433	0.66295	0.66238	0.66049	0.66024	0.65866	0.65436	0.64914	0.64749	0.64914	0.64696	0.64799	0.64634	0.64589	0.64819	0.64835	0.64198	0.63308	0.63268	0.63325	0.62451	0.61893	0.62058	0.61789	0.61176	0.6047	0.59876	0.59633	0.59845	0.59216	0.58333	0.57815
0.60961	0.61294	0.61702	0.61375	0.61758	0.62127	0.61999	0.62643	0.62899	0.6322	0.63557	0.63791	0.64994	0.66	0.66181	0.66309	0.66214	0.66103	0.65921	0.65766	0.65709	0.65516	0.65465	0.65277	0.64829	0.64259	0.64075	0.64208	0.64031	0.64155	0.64003	0.63983	0.64211	0.64261	0.63659	0.6281	0.62808	0.62952	0.62143	0.61617	0.61783	0.61528	0.60947	0.6026	0.59677	0.59465	0.59702	0.59114	0.58292	0.57784
0.60478	0.60782	0.61199	0.60844	0.61228	0.61608	0.61454	0.62144	0.62453	0.62804	0.6324	0.6362	0.6491	0.65988	0.66214	0.66384	0.66295	0.66196	0.66018	0.65846	0.65777	0.65576	0.65503	0.6531	0.6486	0.64252	0.64043	0.64161	0.63985	0.64101	0.63953	0.63935	0.64157	0.64222	0.63655	0.6283	0.62864	0.63054	0.62278	0.61745	0.61895	0.61694	0.61131	0.60451	0.59848	0.59657	0.59924	0.59384	0.58589	0.58093
0.59815	0.60056	0.60457	0.60033	0.60389	0.60687	0.60488	0.61134	0.61367	0.61715	0.621	0.62433	0.63752	0.64857	0.65048	0.65188	0.6509	0.64969	0.64778	0.64589	0.64505	0.64298	0.64203	0.63995	0.63494	0.62838	0.62583	0.62711	0.62511	0.62627	0.6244	0.62385	0.62615	0.62692	0.62121	0.61329	0.61387	0.61618	0.60806	0.60336	0.60511	0.60321	0.59782	0.59134	0.58564	0.58389	0.58668	0.58134	0.57319	0.56818
0.51468	0.51566	0.51959	0.5153	0.51813	0.52136	0.51971	0.52724	0.53159	0.53638	0.54486	0.55256	0.56987	0.58444	0.58998	0.59267	0.59235	0.59213	0.59046	0.58792	0.58696	0.58478	0.58309	0.58043	0.57482	0.56661	0.5636	0.56464	0.56308	0.56377	0.56157	0.56109	0.56397	0.56619	0.56405	0.56013	0.5616	0.56617	0.55982	0.55807	0.55947	0.55959	0.5566	0.55258	0.54914	0.54855	0.55305	0.54946	0.5422	0.53746
0.45972	0.45976	0.46325	0.45582	0.45931	0.46237	0.46027	0.46705	0.47189	0.47831	0.48897	0.49749	0.51695	0.53475	0.54406	0.54819	0.54928	0.54953	0.54775	0.54501	0.54432	0.54209	0.53998	0.53696	0.53078	0.52156	0.51804	0.51928	0.51861	0.51959	0.51745	0.51712	0.52098	0.52456	0.52479	0.52272	0.52626	0.53407	0.53137	0.53226	0.53431	0.53494	0.53441	0.53173	0.52941	0.52993	0.53499	0.53203	0.52494	0.51985
0.45987	0.45963	0.46311	0.45518	0.45852	0.46128	0.45877	0.46546	0.47051	0.47707	0.48788	0.49603	0.51521	0.53271	0.54169	0.54578	0.5465	0.5467	0.54496	0.5422	0.54145	0.53912	0.53697	0.53383	0.52759	0.5182	0.51475	0.51591	0.51523	0.51615	0.51396	0.51359	0.5173	0.52076	0.52084	0.51879	0.52228	0.53	0.52704	0.52794	0.52987	0.53048	0.52992	0.52721	0.52471	0.52516	0.53026	0.5273	0.52031	0.51528
0.45995	0.45948	0.46291	0.45496	0.45827	0.46103	0.45851	0.46519	0.47033	0.47695	0.48758	0.49574	0.51473	0.53194	0.54074	0.5447	0.54524	0.54507	0.54326	0.54044	0.53965	0.53729	0.53508	0.53186	0.5257	0.51638	0.51284	0.51377	0.51301	0.51388	0.51162	0.51135	0.51526	0.51868	0.51881	0.51693	0.52041	0.52807	0.52514	0.52596	0.52782	0.52864	0.52812	0.52539	0.52293	0.52335	0.52861	0.52584	0.5189	0.514
0.45697	0.45603	0.45953	0.45109	0.4543	0.45694	0.45436	0.46132	0.46651	0.47306	0.48376	0.49175	0.51078	0.52828	0.53704	0.54087	0.54134	0.54118	0.5395	0.53668	0.53583	0.53331	0.53109	0.52788	0.52163	0.5123	0.50871	0.50961	0.50882	0.50969	0.50736	0.5071	0.51107	0.51462	0.51482	0.51325	0.51699	0.52463	0.52196	0.52295	0.52507	0.52616	0.52563	0.52318	0.52066	0.52102	0.52623	0.52348	0.51647	0.51145
0.43075	0.42981	0.43313	0.42456	0.42741	0.42994	0.4272	0.43376	0.43962	0.44675	0.45797	0.46732	0.48737	0.50585	0.51633	0.52071	0.52199	0.52255	0.5208	0.51767	0.51674	0.51433	0.51194	0.50843	0.50173	0.49199	0.48824	0.48897	0.48851	0.48962	0.48705	0.48689	0.49099	0.495	0.49573	0.49495	0.49919	0.50749	0.50581	0.50783	0.51059	0.51174	0.5119	0.51008	0.50813	0.5088	0.51404	0.51171	0.50493	0.49989
0.4199	0.41895	0.42209	0.41409	0.41668	0.41964	0.41658	0.42358	0.42981	0.43675	0.44797	0.45856	0.47886	0.49727	0.508	0.51249	0.51427	0.51497	0.51336	0.51021	0.50913	0.50687	0.5044	0.50085	0.49408	0.48423	0.4805	0.48082	0.48047	0.4815	0.47899	0.47895	0.48274	0.48624	0.48734	0.48688	0.49122	0.49955	0.49842	0.50033	0.50283	0.50395	0.50362	0.50218	0.50052	0.50125	0.50657	0.50433	0.49773	0.49254
0.41915	0.41832	0.42174	0.41367	0.41618	0.41919	0.4161	0.4232	0.42918	0.43599	0.44733	0.45773	0.47792	0.49625	0.50685	0.51123	0.51291	0.51355	0.51194	0.50874	0.50754	0.50513	0.50276	0.49918	0.49242	0.48257	0.47889	0.47915	0.47891	0.47991	0.47742	0.47715	0.48075	0.48418	0.48502	0.48435	0.48854	0.4969	0.49592	0.49773	0.50038	0.5015	0.5013	0.49977	0.49829	0.49895	0.50447	0.50233	0.4959	0.49102
0.4207	0.41978	0.4231	0.41504	0.41772	0.42086	0.41773	0.42503	0.43081	0.4375	0.44866	0.45929	0.47976	0.49792	0.50853	0.51265	0.51427	0.51477	0.51318	0.50994	0.50876	0.50645	0.50412	0.5006	0.49401	0.48409	0.48043	0.48076	0.48054	0.48155	0.47928	0.47905	0.48259	0.48596	0.48656	0.48587	0.49	0.49824	0.49725	0.4989	0.50156	0.5028	0.50229	0.50056	0.49892	0.49963	0.50519	0.50312	0.49673	0.49194
0.41427	0.41362	0.41709	0.40931	0.41219	0.41546	0.41261	0.42014	0.42566	0.43203	0.44299	0.45408	0.47481	0.49265	0.5027	0.50656	0.50827	0.50865	0.50704	0.50366	0.50242	0.49987	0.49751	0.49402	0.48732	0.47757	0.47405	0.4743	0.47397	0.47507	0.47296	0.47292	0.47639	0.47989	0.4809	0.48014	0.48419	0.49205	0.49168	0.49351	0.49632	0.49771	0.49668	0.49482	0.49325	0.49386	0.49943	0.49755	0.49109	0.48622
0.41517	0.41461	0.41777	0.41086	0.4132	0.41629	0.41324	0.42056	0.42658	0.4325	0.4429	0.45453	0.47481	0.49188	0.50168	0.50515	0.50668	0.507	0.50515	0.5017	0.50049	0.49799	0.4956	0.49211	0.48571	0.47633	0.47293	0.47296	0.47254	0.47379	0.47159	0.47163	0.47455	0.47765	0.47874	0.47838	0.48177	0.48855	0.48778	0.48945	0.49164	0.49307	0.49156	0.48946	0.48806	0.48871	0.49435	0.49291	0.48646	0.48194
0.40312	0.40301	0.40668	0.39932	0.40156	0.40451	0.40151	0.40846	0.41515	0.42164	0.43314	0.44563	0.46629	0.48447	0.49411	0.49785	0.50013	0.50038	0.49845	0.49484	0.49349	0.49075	0.48829	0.48456	0.47813	0.46873	0.46523	0.46534	0.4655	0.46668	0.46445	0.4642	0.46764	0.47121	0.4728	0.47278	0.47637	0.4834	0.48315	0.48533	0.4874	0.48854	0.48771	0.48569	0.48444	0.48517	0.49074	0.4892	0.4828	0.47819
0.40162	0.40124	0.40481	0.39724	0.39945	0.40259	0.39993	0.40701	0.41382	0.42044	0.43166	0.44421	0.46473	0.48291	0.49203	0.49573	0.49788	0.49797	0.49592	0.49229	0.49096	0.48824	0.48581	0.48196	0.47557	0.46659	0.46315	0.46313	0.46329	0.46458	0.46228	0.46211	0.46611	0.47007	0.47205	0.47305	0.47662	0.48388	0.48429	0.48685	0.48863	0.48969	0.48897	0.48702	0.48576	0.48652	0.49191	0.49042	0.48399	0.47942
0.39875	0.39804	0.40143	0.39456	0.39601	0.39931	0.39605	0.40356	0.41135	0.41789	0.42935	0.44334	0.46342	0.4813	0.49061	0.49429	0.49655	0.4966	0.49441	0.49081	0.48955	0.48672	0.48434	0.4805	0.47443	0.46577	0.46249	0.4623	0.46268	0.46392	0.46148	0.46134	0.46483	0.46822	0.47065	0.47183	0.47507	0.48197	0.48219	0.4846	0.48608	0.48696	0.48559	0.48364	0.48234	0.48314	0.48825	0.48731	0.48102	0.47661
0.39002	0.38871	0.39175	0.38487	0.38609	0.3897	0.38636	0.3937	0.40186	0.40869	0.42044	0.43537	0.45541	0.47341	0.48318	0.48728	0.48963	0.48988	0.48752	0.48399	0.48268	0.47975	0.47735	0.47347	0.46752	0.45891	0.45565	0.45541	0.45626	0.45777	0.45541	0.45556	0.45912	0.4624	0.46535	0.46721	0.47046	0.47762	0.47867	0.48133	0.48264	0.48305	0.48149	0.47955	0.47847	0.47944	0.48456	0.48357	0.47741	0.47327
0.38804	0.38618	0.38901	0.38043	0.38171	0.38515	0.38085	0.38827	0.3962	0.40291	0.41439	0.42908	0.44911	0.46738	0.47777	0.48225	0.48455	0.48493	0.48246	0.47901	0.47779	0.47474	0.47236	0.46864	0.46293	0.45445	0.45138	0.45107	0.45223	0.45395	0.45188	0.45228	0.45624	0.45972	0.46283	0.46525	0.46921	0.47705	0.47894	0.48201	0.4835	0.48392	0.48253	0.48061	0.47939	0.48053	0.48535	0.48433	0.4782	0.47405
0.38378	0.38231	0.38505	0.37667	0.37818	0.38159	0.37826	0.38554	0.39369	0.40097	0.41268	0.42757	0.44758	0.46589	0.47639	0.48072	0.48337	0.48372	0.48113	0.47747	0.4762	0.47307	0.47066	0.46695	0.46128	0.453	0.44976	0.44944	0.45079	0.45257	0.45061	0.45109	0.45517	0.45915	0.46296	0.46578	0.46974	0.47735	0.48009	0.48386	0.4857	0.48632	0.48528	0.48328	0.48238	0.48361	0.48803	0.48726	0.48095	0.47694
0.39928	0.39737	0.39942	0.39129	0.39308	0.39539	0.3922	0.39849	0.40627	0.41346	0.42459	0.43844	0.45682	0.47418	0.48482	0.48829	0.49161	0.49103	0.48831	0.48505	0.48404	0.48127	0.47936	0.47574	0.4704	0.46227	0.45881	0.45872	0.45922	0.45989	0.45788	0.45839	0.46311	0.4672	0.47206	0.47514	0.47979	0.48707	0.48957	0.49342	0.49643	0.4982	0.49803	0.4967	0.49565	0.49693	0.50126	0.50067	0.49503	0.49151
0.41016	0.40951	0.41242	0.40516	0.40768	0.41135	0.40981	0.41767	0.42645	0.43436	0.44636	0.46158	0.48101	0.4991	0.51055	0.51403	0.51764	0.51724	0.51466	0.51127	0.51005	0.50723	0.50533	0.50162	0.49694	0.48913	0.48561	0.48455	0.48518	0.48607	0.48377	0.48436	0.48867	0.49245	0.49633	0.49913	0.50359	0.50996	0.51317	0.51627	0.51855	0.52036	0.52	0.51729	0.51566	0.51671	0.52089	0.52033	0.51479	0.51146
0.40253	0.40166	0.40467	0.39758	0.40011	0.40381	0.40298	0.41177	0.42188	0.43037	0.44346	0.45939	0.47918	0.49753	0.50993	0.51367	0.5174	0.51714	0.51487	0.51162	0.51052	0.50788	0.50614	0.50255	0.49798	0.49027	0.48671	0.48543	0.48608	0.48667	0.48438	0.48504	0.48979	0.49387	0.49835	0.50174	0.50639	0.51323	0.51723	0.52058	0.52294	0.52583	0.52662	0.52391	0.52253	0.52376	0.52854	0.52889	0.52401	0.52099
0.39754	0.39694	0.39996	0.39319	0.39588	0.3998	0.39926	0.40832	0.41891	0.42752	0.44109	0.45731	0.47711	0.49565	0.50852	0.51213	0.51606	0.51577	0.51357	0.51024	0.50917	0.50658	0.50488	0.50122	0.4966	0.48899	0.48543	0.48415	0.48487	0.48523	0.48287	0.48358	0.48861	0.4929	0.4977	0.50141	0.50615	0.51311	0.51756	0.52117	0.52345	0.52687	0.52823	0.52546	0.52422	0.52559	0.53049	0.53113	0.52649	0.52364
0.41925	0.42051	0.42478	0.41932	0.42212	0.42649	0.42638	0.43581	0.44698	0.45578	0.46937	0.48401	0.50334	0.52082	0.53242	0.53546	0.5392	0.53853	0.53645	0.53304	0.53184	0.52927	0.5276	0.52386	0.51941	0.51246	0.50922	0.50765	0.50846	0.50866	0.50605	0.50644	0.51116	0.51491	0.5181	0.52102	0.52476	0.53085	0.53434	0.5374	0.53828	0.5403	0.54161	0.53747	0.53634	0.53702	0.54176	0.54106	0.53636	0.53312
0.40926	0.4113	0.41629	0.41284	0.41595	0.42092	0.42271	0.43279	0.44509	0.45444	0.46913	0.48434	0.50359	0.52067	0.5317	0.53404	0.53789	0.53711	0.5354	0.53189	0.53075	0.52819	0.52671	0.52301	0.5187	0.51205	0.50881	0.50734	0.50862	0.50857	0.50603	0.50598	0.51102	0.51506	0.51824	0.52181	0.52509	0.5306	0.53444	0.53743	0.53807	0.54004	0.5425	0.53856	0.53748	0.53792	0.54255	0.54262	0.53886	0.53597
0.39433	0.39724	0.40258	0.40036	0.40422	0.40972	0.41307	0.4234	0.43558	0.44509	0.45928	0.47465	0.49403	0.51073	0.52128	0.52323	0.527	0.52596	0.52442	0.52085	0.5197	0.51732	0.51595	0.5123	0.50786	0.50117	0.49798	0.49633	0.49753	0.49752	0.49509	0.49496	0.50021	0.50418	0.50723	0.51079	0.51409	0.5195	0.52363	0.52631	0.52692	0.52895	0.53196	0.52814	0.52702	0.52785	0.53295	0.53378	0.53057	0.52819
0.37992	0.38295	0.38822	0.38682	0.39068	0.39611	0.39971	0.40989	0.42301	0.43284	0.4478	0.46327	0.4819	0.49805	0.50936	0.51147	0.51498	0.51391	0.51236	0.50875	0.5077	0.50543	0.50401	0.50047	0.496	0.48937	0.48624	0.4842	0.48535	0.48505	0.48276	0.48267	0.48758	0.49145	0.4948	0.49858	0.50176	0.5074	0.51153	0.51446	0.51502	0.51726	0.52129	0.51764	0.51684	0.51783	0.52355	0.52517	0.52321	0.52165
0.38184	0.38436	0.389	0.38801	0.39285	0.39842	0.40196	0.41192	0.42428	0.43417	0.44859	0.46264	0.47971	0.49442	0.50585	0.50742	0.51034	0.50853	0.5065	0.50305	0.50212	0.49987	0.49861	0.49522	0.49062	0.48433	0.48116	0.47902	0.47969	0.47864	0.47662	0.47687	0.48171	0.48509	0.48889	0.4922	0.49524	0.50105	0.50544	0.50796	0.50919	0.51235	0.51699	0.51365	0.51284	0.51419	0.52019	0.52239	0.52124	0.52026
0.35164	0.35616	0.36097	0.36408	0.36826	0.374	0.37934	0.38847	0.40315	0.41349	0.43002	0.44466	0.45958	0.47224	0.48388	0.48461	0.48759	0.48537	0.48287	0.47921	0.47882	0.47658	0.47563	0.47242	0.46844	0.4622	0.45892	0.4569	0.45809	0.45649	0.45475	0.45468	0.45942	0.46284	0.46784	0.47124	0.4735	0.47869	0.48168	0.48458	0.48589	0.48895	0.49533	0.4927	0.49282	0.49424	0.50052	0.50343	0.50449	0.50535
0.37015	0.3759	0.38109	0.38564	0.39038	0.39468	0.40138	0.4087	0.42198	0.43272	0.44816	0.46047	0.47317	0.48321	0.4925	0.49211	0.49547	0.4924	0.48954	0.48607	0.48567	0.4834	0.48266	0.47935	0.47525	0.46948	0.46577	0.46394	0.46454	0.46211	0.46066	0.46039	0.46499	0.46775	0.47238	0.47429	0.47603	0.48041	0.483	0.48561	0.48758	0.49133	0.49821	0.49563	0.49594	0.49733	0.50345	0.50678	0.50859	0.50991
0.38767	0.39389	0.39917	0.4042	0.40891	0.41348	0.42083	0.42847	0.44134	0.45194	0.46624	0.47607	0.48759	0.49671	0.50525	0.50411	0.50643	0.50288	0.50023	0.49675	0.49634	0.4942	0.49359	0.49049	0.48645	0.48132	0.47771	0.47565	0.47565	0.47307	0.47159	0.47141	0.47603	0.47911	0.48261	0.48431	0.48614	0.48987	0.49242	0.49484	0.49691	0.50112	0.50791	0.50522	0.5056	0.50684	0.51251	0.51571	0.51715	0.51867
0.38875	0.39583	0.40267	0.40692	0.41124	0.41589	0.42323	0.43104	0.44392	0.45478	0.46995	0.47922	0.49123	0.50051	0.50851	0.50734	0.51014	0.50669	0.5045	0.5009	0.49999	0.49766	0.4969	0.49352	0.48932	0.48439	0.48035	0.47789	0.47796	0.47514	0.47327	0.47229	0.47701	0.48061	0.48303	0.48462	0.48654	0.49005	0.49331	0.49568	0.49792	0.50197	0.50897	0.50651	0.50693	0.50781	0.51352	0.51662	0.51767	0.51862
0.39039	0.39753	0.40458	0.40891	0.41313	0.41777	0.42492	0.43274	0.44557	0.45638	0.47149	0.48064	0.49241	0.50159	0.50966	0.50861	0.51144	0.50803	0.50579	0.50228	0.50129	0.49892	0.49817	0.49481	0.49059	0.4857	0.48158	0.47875	0.47865	0.47584	0.47386	0.47293	0.47749	0.48102	0.48317	0.48486	0.48685	0.49036	0.49363	0.49599	0.49829	0.50228	0.5092	0.5068	0.50735	0.50821	0.51395	0.51693	0.51779	0.51865
0.4078	0.41444	0.42165	0.42493	0.42952	0.43465	0.44204	0.4498	0.4619	0.47263	0.48736	0.49554	0.5068	0.51599	0.52318	0.52181	0.52347	0.51945	0.51721	0.51361	0.51276	0.51009	0.50927	0.50597	0.5018	0.49715	0.49305	0.4903	0.49001	0.48721	0.48533	0.48462	0.48944	0.49348	0.49555	0.4977	0.49986	0.5033	0.50632	0.50819	0.51035	0.5143	0.52051	0.51752	0.51728	0.51793	0.52335	0.52602	0.5266	0.52733
0.4494	0.45398	0.46006	0.46188	0.46686	0.47098	0.47756	0.48401	0.49485	0.50519	0.51862	0.52464	0.53367	0.54131	0.54739	0.54567	0.54567	0.54091	0.53833	0.53489	0.53444	0.53148	0.53087	0.52746	0.52352	0.51946	0.51543	0.51327	0.51264	0.50956	0.50777	0.50721	0.51208	0.51543	0.51758	0.51951	0.52072	0.52367	0.52541	0.52715	0.52853	0.53255	0.53844	0.53442	0.53312	0.53298	0.53776	0.53985	0.53993	0.54073
0.52762	0.53232	0.53787	0.53938	0.54502	0.54766	0.55405	0.55859	0.56636	0.57536	0.5845	0.58601	0.59201	0.59682	0.60012	0.59716	0.59562	0.58989	0.58718	0.58404	0.58345	0.58051	0.58031	0.57679	0.57293	0.56951	0.5656	0.56405	0.56225	0.55878	0.55667	0.55568	0.56034	0.5629	0.5629	0.56261	0.56193	0.56332	0.56179	0.56201	0.56326	0.56644	0.57088	0.56511	0.56187	0.56035	0.56388	0.56378	0.56179	0.56176
0.63061	0.63593	0.64053	0.64238	0.64777	0.64968	0.65443	0.65855	0.66326	0.66964	0.67321	0.66897	0.67115	0.67254	0.67309	0.66907	0.66506	0.65838	0.65558	0.65286	0.65261	0.65008	0.65028	0.64754	0.64379	0.64125	0.63849	0.63693	0.63325	0.63058	0.62829	0.6272	0.63053	0.63129	0.62718	0.62425	0.62263	0.62268	0.61681	0.61512	0.61531	0.61653	0.61727	0.61039	0.60509	0.60252	0.60444	0.60191	0.59744	0.59693
0.69416	0.70006	0.70436	0.70849	0.71095	0.71248	0.71414	0.71842	0.72427	0.72733	0.72903	0.72305	0.72074	0.71776	0.71498	0.70938	0.704	0.69705	0.69459	0.69204	0.69199	0.68932	0.68999	0.68776	0.68534	0.6847	0.68322	0.68153	0.67793	0.67541	0.67314	0.67171	0.67262	0.67151	0.66539	0.65987	0.65604	0.65282	0.64192	0.63842	0.63646	0.63562	0.63326	0.62508	0.61966	0.61534	0.61572	0.61151	0.60632	0.60587
0.74548	0.74935	0.75283	0.7537	0.75611	0.75703	0.7568	0.75917	0.76309	0.76475	0.76473	0.75484	0.75042	0.74696	0.7427	0.73639	0.73005	0.7233	0.72145	0.7193	0.71923	0.71624	0.71704	0.71485	0.71261	0.71323	0.71183	0.71081	0.70692	0.70432	0.70212	0.7005	0.70105	0.69937	0.69131	0.68439	0.6808	0.67665	0.66545	0.66077	0.65853	0.6572	0.65332	0.64404	0.63731	0.63237	0.63173	0.62573	0.61902	0.61789
0.78996	0.79317	0.79517	0.79729	0.79754	0.7978	0.79562	0.79783	0.80136	0.80101	0.7976	0.78542	0.77783	0.77182	0.76684	0.75991	0.75199	0.74617	0.74474	0.74311	0.74304	0.7406	0.74172	0.73994	0.73827	0.73994	0.73918	0.73758	0.73306	0.7312	0.72863	0.72688	0.72565	0.72211	0.71088	0.70365	0.69885	0.69195	0.67822	0.67203	0.66885	0.66702	0.66069	0.65105	0.64363	0.63804	0.63693	0.63045	0.62278	0.62215
0.81007	0.81471	0.81569	0.82017	0.81761	0.81661	0.81341	0.81399	0.82032	0.8193	0.81601	0.80329	0.79208	0.78342	0.77688	0.76888	0.76127	0.75547	0.75424	0.75286	0.75282	0.75058	0.75186	0.75045	0.74944	0.75194	0.75197	0.7505	0.74662	0.74495	0.74265	0.74044	0.73799	0.73352	0.72229	0.71434	0.70888	0.69938	0.68318	0.67691	0.67268	0.66926	0.66203	0.65255	0.64589	0.63973	0.63753	0.63037	0.62281	0.62244
0.82598	0.83044	0.83053	0.83432	0.83161	0.83002	0.82587	0.82617	0.83139	0.82941	0.82386	0.80902	0.79652	0.78691	0.77993	0.77139	0.7636	0.75784	0.75682	0.75574	0.75578	0.75379	0.75523	0.75404	0.75332	0.75635	0.75638	0.75493	0.7502	0.74854	0.74605	0.74404	0.74142	0.73639	0.72424	0.71639	0.71119	0.70033	0.68366	0.67651	0.67207	0.66925	0.6614	0.65165	0.64421	0.63779	0.635	0.62728	0.61883	0.61831
0.84876	0.85333	0.85284	0.85346	0.852	0.84906	0.84399	0.84166	0.84379	0.84167	0.83385	0.81492	0.80152	0.79204	0.7846	0.776	0.76845	0.76262	0.76179	0.76102	0.76116	0.75917	0.76079	0.75982	0.75892	0.76239	0.76211	0.76116	0.75563	0.75386	0.75149	0.7497	0.74682	0.74206	0.72827	0.71882	0.7149	0.70369	0.68747	0.68023	0.67635	0.67364	0.66574	0.65472	0.64631	0.64006	0.63657	0.62786	0.61784	0.61649
0.84963	0.85433	0.85333	0.85596	0.85252	0.84961	0.84315	0.84119	0.8453	0.84195	0.83444	0.8173	0.80297	0.79236	0.78463	0.77561	0.76841	0.76273	0.76205	0.76132	0.76145	0.75951	0.76116	0.7603	0.75981	0.76332	0.7635	0.76224	0.75706	0.75502	0.75255	0.75077	0.74701	0.74124	0.7278	0.71838	0.7139	0.70107	0.68359	0.67585	0.67089	0.66758	0.65844	0.64787	0.63998	0.63354	0.62997	0.62111	0.61151	0.61054
0.8578	0.86028	0.85819	0.85854	0.8546	0.85094	0.8422	0.83994	0.84374	0.83991	0.83196	0.81493	0.79986	0.78925	0.78223	0.77367	0.76661	0.76115	0.76052	0.76037	0.76057	0.75863	0.76038	0.75961	0.7592	0.76281	0.76304	0.76178	0.75647	0.75419	0.75182	0.75046	0.7461	0.73934	0.72624	0.71652	0.71266	0.69996	0.68275	0.67466	0.66971	0.66686	0.65704	0.64663	0.63846	0.6323	0.62892	0.61997	0.61056	0.60971
0.85882	0.86193	0.85925	0.8598	0.85562	0.85126	0.84215	0.83878	0.84295	0.839	0.83114	0.81381	0.79804	0.78737	0.78071	0.77201	0.7657	0.76023	0.75936	0.7593	0.75962	0.75772	0.75942	0.75881	0.75866	0.76215	0.76216	0.76107	0.75563	0.75323	0.75096	0.74966	0.74503	0.73824	0.72547	0.71515	0.71164	0.69814	0.68058	0.67283	0.66822	0.66497	0.65549	0.64502	0.63707	0.63106	0.62743	0.61803	0.6086	0.60774
0.85927	0.86232	0.86006	0.85902	0.85488	0.85023	0.84045	0.83689	0.84112	0.83709	0.83008	0.81215	0.79612	0.78601	0.77933	0.77052	0.7646	0.75903	0.75821	0.75827	0.75855	0.75638	0.75816	0.7574	0.7575	0.76125	0.76106	0.76029	0.75496	0.75214	0.75	0.74874	0.74458	0.73824	0.7254	0.71453	0.71161	0.69793	0.68103	0.67325	0.66882	0.6656	0.65622	0.64571	0.6377	0.63164	0.6278	0.61783	0.60861	0.60731
0.86366	0.86682	0.86494	0.86261	0.85848	0.85331	0.84262	0.83914	0.84252	0.83806	0.83069	0.81248	0.79664	0.78682	0.78038	0.77188	0.76589	0.76042	0.75954	0.75974	0.76006	0.75791	0.75973	0.75909	0.75922	0.76273	0.76258	0.76167	0.75609	0.75342	0.75146	0.75028	0.74557	0.73935	0.72546	0.71301	0.71064	0.69681	0.67976	0.67171	0.66801	0.66467	0.65468	0.64383	0.63581	0.62993	0.62613	0.61624	0.60711	0.60568
0.85953	0.86269	0.86108	0.85926	0.8537	0.84853	0.83765	0.83489	0.83987	0.83534	0.82863	0.81112	0.79433	0.78442	0.77791	0.76923	0.7629	0.75752	0.75681	0.75693	0.75728	0.75506	0.75691	0.75633	0.75674	0.7604	0.7603	0.75914	0.75366	0.75119	0.74919	0.7478	0.74303	0.73717	0.72329	0.7114	0.70903	0.69458	0.67687	0.66883	0.66529	0.66207	0.65172	0.64127	0.63359	0.62749	0.62347	0.61385	0.60526	0.60429
0.8613	0.86444	0.86276	0.86139	0.85524	0.84957	0.83895	0.83622	0.84176	0.83719	0.83029	0.81259	0.79514	0.78466	0.77759	0.76859	0.76232	0.75693	0.75652	0.75673	0.75709	0.75502	0.75695	0.75644	0.75698	0.76083	0.76068	0.75958	0.7541	0.75152	0.74948	0.74795	0.74318	0.73735	0.72351	0.71177	0.70919	0.69408	0.67618	0.66828	0.66479	0.66177	0.65146	0.64113	0.63356	0.62727	0.62303	0.61347	0.60497	0.60408
0.86339	0.86625	0.86437	0.86319	0.85723	0.8516	0.84117	0.83836	0.84361	0.83895	0.83196	0.81428	0.79679	0.7863	0.77927	0.77026	0.76379	0.75853	0.75813	0.75841	0.75877	0.75674	0.75867	0.75813	0.75878	0.76259	0.76225	0.76123	0.75554	0.75284	0.75083	0.74943	0.74439	0.73848	0.7246	0.71257	0.70983	0.69436	0.67613	0.66787	0.66468	0.66201	0.65136	0.64081	0.6329	0.62656	0.62232	0.61291	0.60453	0.60375
0.86395	0.86666	0.86424	0.86402	0.85774	0.85239	0.84211	0.83949	0.84526	0.8403	0.83325	0.81626	0.79805	0.78693	0.77959	0.77044	0.76376	0.75854	0.75808	0.75845	0.75888	0.75687	0.75882	0.75831	0.75925	0.76326	0.7631	0.76208	0.7564	0.75363	0.7517	0.75048	0.74497	0.73863	0.72509	0.71335	0.7101	0.69381	0.6751	0.66644	0.6628	0.66019	0.6487	0.63813	0.6299	0.62345	0.61929	0.61016	0.60213	0.60158
0.86801	0.87093	0.86915	0.86957	0.86298	0.85796	0.8478	0.84622	0.85193	0.84695	0.83924	0.82254	0.80427	0.79276	0.78513	0.77584	0.76885	0.76363	0.76314	0.76348	0.76383	0.76185	0.76379	0.76327	0.76404	0.76796	0.76792	0.76675	0.76104	0.75861	0.75658	0.75519	0.74981	0.74322	0.7291	0.71706	0.7132	0.69669	0.67715	0.66759	0.66451	0.66185	0.64965	0.63896	0.63065	0.62377	0.61945	0.61054	0.60261	0.60222
0.8727	0.87556	0.87409	0.8742	0.86785	0.86291	0.85258	0.85103	0.85642	0.85149	0.8438	0.82726	0.80914	0.79778	0.79017	0.78102	0.77398	0.76878	0.76825	0.76863	0.76896	0.76695	0.76888	0.76828	0.76906	0.77301	0.77295	0.77182	0.76609	0.76356	0.76153	0.76019	0.75473	0.74786	0.73336	0.72092	0.71704	0.70052	0.68088	0.67095	0.66774	0.66494	0.65233	0.64122	0.63261	0.62568	0.62138	0.61247	0.6045	0.60399
0.87477	0.87787	0.87644	0.87631	0.87019	0.8652	0.85496	0.8534	0.8588	0.85398	0.84625	0.82957	0.81136	0.80014	0.79277	0.78374	0.7769	0.77174	0.77121	0.77168	0.77204	0.77005	0.77201	0.77143	0.77222	0.77617	0.77605	0.77493	0.76919	0.76669	0.76463	0.76343	0.75812	0.75129	0.73669	0.72414	0.72036	0.7039	0.68444	0.67453	0.67139	0.66865	0.65616	0.64499	0.63619	0.62933	0.62497	0.61602	0.60809	0.60756
0.87657	0.87988	0.87858	0.8782	0.87222	0.86723	0.85706	0.85542	0.86074	0.85609	0.84846	0.83167	0.81354	0.80245	0.79525	0.78647	0.77967	0.77455	0.77388	0.7743	0.77469	0.77265	0.77457	0.774	0.77468	0.77858	0.77846	0.77727	0.77153	0.7691	0.76702	0.76584	0.76065	0.75395	0.73932	0.7268	0.72297	0.70659	0.68698	0.67708	0.67396	0.67114	0.6587	0.64746	0.63856	0.63163	0.62729	0.61832	0.61041	0.60984
0.87763	0.88079	0.87947	0.87886	0.87294	0.8681	0.85761	0.8559	0.86111	0.85633	0.84882	0.83238	0.81425	0.80334	0.79614	0.78748	0.78078	0.77567	0.77501	0.77568	0.77618	0.7741	0.776	0.77543	0.77623	0.78011	0.77992	0.77885	0.77322	0.77061	0.7686	0.76755	0.76238	0.75551	0.74092	0.72817	0.72436	0.70792	0.6882	0.67785	0.67464	0.67173	0.65898	0.64759	0.63845	0.6315	0.62717	0.61816	0.61045	0.60999
0.87791	0.88113	0.87975	0.87953	0.87347	0.86846	0.85814	0.85638	0.86161	0.8568	0.8489	0.83203	0.8135	0.80193	0.79439	0.78553	0.77884	0.77379	0.77318	0.7739	0.7744	0.77243	0.77444	0.77393	0.77481	0.77895	0.7788	0.77781	0.77221	0.7696	0.76759	0.76656	0.76135	0.75432	0.73963	0.72691	0.72295	0.70629	0.68656	0.67628	0.67292	0.66997	0.65715	0.64576	0.63677	0.62974	0.62527	0.61627	0.60844	0.60791
0.87827	0.88155	0.88	0.87959	0.87416	0.86926	0.85911	0.85725	0.86183	0.85682	0.84885	0.83174	0.81353	0.80201	0.79438	0.78537	0.7788	0.77366	0.77296	0.77372	0.77422	0.7722	0.77418	0.77367	0.77456	0.77872	0.77851	0.77761	0.77173	0.76891	0.767	0.76627	0.76099	0.75393	0.73936	0.72619	0.72227	0.70531	0.68573	0.67505	0.67166	0.66876	0.65563	0.64385	0.63444	0.62727	0.62273	0.61346	0.60556	0.60476
0.87876	0.88207	0.88051	0.87968	0.87461	0.87004	0.85954	0.85762	0.86185	0.85682	0.84883	0.83203	0.81406	0.80279	0.79531	0.78656	0.78012	0.77495	0.77412	0.77493	0.77548	0.77339	0.77536	0.7749	0.77579	0.7799	0.77963	0.77877	0.77284	0.76995	0.76812	0.76756	0.76232	0.75516	0.74067	0.72728	0.72363	0.70697	0.68736	0.67626	0.67286	0.6698	0.65653	0.64458	0.63492	0.62781	0.62322	0.6139	0.60606	0.60528
0.88049	0.88374	0.88183	0.88089	0.87615	0.87163	0.86089	0.8587	0.86242	0.85709	0.84867	0.83189	0.81387	0.80261	0.79512	0.7864	0.78016	0.77509	0.77411	0.77503	0.77569	0.77366	0.77561	0.7753	0.77621	0.78035	0.78007	0.77936	0.77327	0.77038	0.76869	0.76841	0.76308	0.75571	0.74134	0.72772	0.72419	0.70754	0.68792	0.67664	0.67335	0.67014	0.65655	0.6445	0.63462	0.62759	0.62286	0.61352	0.60575	0.60501
0.88131	0.88463	0.8824	0.88171	0.87698	0.8724	0.86162	0.85936	0.863	0.85747	0.84868	0.83193	0.81369	0.80211	0.79461	0.78586	0.77971	0.77465	0.77364	0.77463	0.77537	0.7735	0.77547	0.77531	0.77637	0.7806	0.78037	0.77965	0.77341	0.77057	0.76896	0.76879	0.76333	0.7558	0.74158	0.72784	0.72424	0.70732	0.68763	0.67627	0.67296	0.66976	0.65604	0.64397	0.63408	0.62703	0.62221	0.61292	0.60512	0.60442
0.88202	0.8853	0.88297	0.88257	0.87784	0.87332	0.86257	0.86032	0.86384	0.85809	0.84922	0.83265	0.81446	0.80269	0.79497	0.78611	0.77995	0.77491	0.77396	0.77499	0.77571	0.77391	0.7759	0.77574	0.77698	0.78129	0.78117	0.78042	0.77419	0.77132	0.76971	0.76955	0.7639	0.7562	0.74192	0.72811	0.72429	0.70705	0.68715	0.67566	0.67215	0.66893	0.65498	0.64286	0.63288	0.6258	0.62092	0.6116	0.60376	0.60293
0.88159	0.88502	0.88271	0.88287	0.8778	0.87339	0.86274	0.86039	0.8645	0.85863	0.85036	0.83408	0.81585	0.80422	0.79649	0.78757	0.78132	0.77639	0.77565	0.77654	0.77731	0.77554	0.77748	0.7773	0.77861	0.78286	0.78271	0.782	0.77586	0.77286	0.77119	0.77083	0.76512	0.75749	0.74342	0.72978	0.7258	0.70825	0.68784	0.67638	0.67255	0.66914	0.65525	0.64318	0.63336	0.62617	0.62129	0.6117	0.60375	0.60303
0.88282	0.8866	0.88433	0.8844	0.87913	0.87441	0.86351	0.86068	0.86489	0.85919	0.85086	0.83439	0.81585	0.80414	0.79641	0.78766	0.78151	0.77667	0.77595	0.77675	0.77753	0.77583	0.77784	0.77769	0.77905	0.78343	0.78329	0.78257	0.77655	0.7736	0.77192	0.77139	0.76556	0.75797	0.74365	0.72975	0.72575	0.708	0.68743	0.67589	0.67194	0.66835	0.65457	0.64236	0.6326	0.62539	0.62037	0.61073	0.60269	0.60198
0.88637	0.89034	0.88804	0.88809	0.88273	0.87736	0.86618	0.86264	0.86654	0.86107	0.85286	0.83629	0.81771	0.80601	0.79859	0.79019	0.78444	0.77976	0.77887	0.77976	0.78055	0.77896	0.78095	0.78067	0.78193	0.78607	0.78573	0.785	0.77893	0.77573	0.77383	0.77316	0.7671	0.75913	0.74454	0.73015	0.726	0.70805	0.6874	0.67591	0.67177	0.66804	0.6544	0.64223	0.63246	0.62537	0.62051	0.61087	0.60283	0.60217
0.89334	0.89724	0.89465	0.89417	0.88837	0.88253	0.87047	0.86631	0.87014	0.86463	0.85581	0.83919	0.82024	0.80858	0.80142	0.79354	0.78805	0.78365	0.78272	0.78371	0.78459	0.78321	0.78505	0.78486	0.7861	0.79013	0.78984	0.78898	0.78296	0.78007	0.77805	0.77734	0.77106	0.76278	0.74802	0.73357	0.72956	0.71178	0.69073	0.67924	0.67485	0.67074	0.65701	0.64494	0.63512	0.62807	0.623	0.61336	0.60493	0.60442
0.89885	0.90226	0.8989	0.89779	0.8918	0.88506	0.87259	0.86768	0.87125	0.86599	0.85641	0.83931	0.81972	0.80781	0.80102	0.79354	0.78823	0.78401	0.78296	0.78416	0.78523	0.78409	0.78589	0.78578	0.78696	0.79104	0.79077	0.79006	0.78391	0.78123	0.77919	0.77864	0.77226	0.76384	0.74921	0.73457	0.73061	0.71268	0.69182	0.6807	0.6765	0.67241	0.65888	0.64678	0.63703	0.63008	0.62472	0.61506	0.60646	0.60604
0.90279	0.9061	0.90282	0.90072	0.89424	0.88694	0.87345	0.86812	0.87179	0.86679	0.85703	0.83948	0.81949	0.80763	0.80116	0.79424	0.78904	0.78495	0.78392	0.78526	0.78636	0.7853	0.78708	0.78704	0.78815	0.79223	0.79208	0.79123	0.78517	0.78272	0.78064	0.77992	0.77339	0.76499	0.75007	0.73506	0.73147	0.71398	0.69295	0.68211	0.67792	0.67351	0.66012	0.64806	0.63859	0.63175	0.62614	0.6163	0.6074	0.60693
0.9049	0.90815	0.9049	0.90257	0.89604	0.88889	0.87506	0.86961	0.87302	0.86804	0.85801	0.84038	0.82038	0.8085	0.80207	0.79527	0.78987	0.78587	0.78473	0.78603	0.78711	0.78604	0.78783	0.78775	0.78885	0.79303	0.7929	0.79196	0.78591	0.78351	0.78137	0.78074	0.77418	0.76559	0.7502	0.73523	0.73168	0.71423	0.69334	0.68218	0.67769	0.67322	0.65957	0.64733	0.63774	0.63099	0.62536	0.61561	0.60665	0.60617
0.91366	0.91556	0.91148	0.90764	0.90206	0.89443	0.88005	0.87388	0.87527	0.87037	0.85871	0.84009	0.82027	0.80837	0.80221	0.79567	0.79019	0.78625	0.78477	0.78647	0.78759	0.78662	0.78837	0.78827	0.78913	0.7931	0.79277	0.79206	0.78539	0.78303	0.78082	0.7804	0.77365	0.76438	0.74858	0.73318	0.72977	0.71272	0.69227	0.68075	0.67663	0.67269	0.65878	0.6463	0.63608	0.62969	0.62428	0.61473	0.60535	0.60482
0.91395	0.91645	0.91261	0.90926	0.90364	0.89573	0.8817	0.87548	0.87663	0.87155	0.85957	0.84084	0.82108	0.80898	0.80234	0.7955	0.79045	0.78645	0.78499	0.78666	0.78772	0.78682	0.78859	0.78848	0.78938	0.7933	0.79297	0.79232	0.78558	0.78326	0.78103	0.78048	0.77379	0.76448	0.74848	0.73281	0.72927	0.71181	0.69134	0.67986	0.67575	0.67172	0.65772	0.6452	0.63499	0.62849	0.62301	0.61337	0.60383	0.60314
0.9159	0.91787	0.91367	0.90913	0.90376	0.8962	0.88142	0.87535	0.87604	0.87066	0.85821	0.83898	0.81929	0.8075	0.80098	0.7942	0.78912	0.78507	0.7837	0.78545	0.78657	0.78566	0.78748	0.78744	0.78834	0.79229	0.79194	0.79129	0.78442	0.78214	0.77993	0.7796	0.77304	0.76368	0.74778	0.7322	0.72917	0.71179	0.69176	0.68007	0.67584	0.67183	0.65752	0.64499	0.63451	0.62801	0.62231	0.61216	0.6021	0.60108
0.91563	0.91802	0.91423	0.91007	0.90397	0.89614	0.88151	0.87526	0.87626	0.8711	0.8585	0.83831	0.81795	0.80577	0.79878	0.79186	0.7864	0.78237	0.78116	0.78284	0.78391	0.78304	0.78492	0.78485	0.7857	0.78973	0.78943	0.78882	0.78199	0.7798	0.7774	0.77665	0.76998	0.76081	0.74431	0.72879	0.72553	0.70806	0.6877	0.67619	0.67175	0.66748	0.65331	0.64104	0.63114	0.62458	0.61868	0.60817	0.59779	0.59678
0.91337	0.91607	0.91229	0.90841	0.90186	0.89377	0.87924	0.87292	0.87448	0.86946	0.85715	0.83669	0.81607	0.80404	0.79706	0.78986	0.78475	0.78075	0.77958	0.7812	0.78225	0.78139	0.7833	0.78317	0.78403	0.78804	0.7876	0.78696	0.78004	0.77769	0.77513	0.77426	0.76767	0.75851	0.74205	0.72683	0.72367	0.70566	0.68542	0.67411	0.66946	0.66517	0.65123	0.63918	0.62961	0.62294	0.61686	0.60592	0.59533	0.59416
0.91857	0.92032	0.91621	0.91085	0.90478	0.89665	0.88171	0.87526	0.87606	0.87128	0.85886	0.8383	0.81819	0.80681	0.80027	0.7934	0.78831	0.78434	0.78302	0.78491	0.78594	0.785	0.78684	0.78665	0.78748	0.79117	0.79074	0.79022	0.78327	0.78116	0.77864	0.77789	0.77124	0.7618	0.74517	0.72977	0.72683	0.70917	0.68878	0.67711	0.67262	0.66821	0.6539	0.64182	0.63194	0.62534	0.61931	0.60815	0.59706	0.59556
0.91746	0.91902	0.91479	0.90983	0.9033	0.8951	0.8803	0.87414	0.87574	0.87087	0.85886	0.83858	0.81834	0.80681	0.80015	0.79299	0.78775	0.78381	0.78271	0.78453	0.78548	0.78465	0.78647	0.78633	0.78729	0.79103	0.79066	0.79015	0.78321	0.78112	0.77867	0.77777	0.77106	0.76173	0.74543	0.73035	0.72728	0.70916	0.68861	0.67717	0.67263	0.6684	0.65414	0.64219	0.63244	0.62563	0.61946	0.60836	0.59717	0.59575
0.91856	0.91919	0.91456	0.90896	0.90216	0.89425	0.87878	0.87291	0.87495	0.86978	0.85803	0.8384	0.81815	0.80687	0.80047	0.79342	0.78792	0.784	0.78295	0.78488	0.78592	0.78505	0.78683	0.78666	0.78776	0.79144	0.79123	0.79071	0.78393	0.78193	0.77956	0.77887	0.77218	0.76255	0.74663	0.73205	0.72896	0.71088	0.69018	0.67835	0.67345	0.66902	0.65428	0.64244	0.63242	0.6256	0.61943	0.60834	0.59731	0.59613
0.91787	0.91782	0.9126	0.90582	0.89881	0.89052	0.87412	0.86798	0.87039	0.86492	0.85349	0.83337	0.81286	0.8018	0.79592	0.78893	0.78357	0.77972	0.77884	0.78087	0.78202	0.78121	0.78291	0.78279	0.78394	0.78763	0.78746	0.787	0.78037	0.77834	0.77606	0.77549	0.76883	0.75911	0.74363	0.72926	0.7265	0.70842	0.68808	0.6765	0.67141	0.66705	0.65251	0.64098	0.63102	0.62415	0.61793	0.60647	0.59531	0.59402
0.91622	0.91574	0.91055	0.90337	0.89517	0.88659	0.86951	0.86374	0.8672	0.86174	0.85067	0.83103	0.80988	0.79889	0.79333	0.78651	0.78082	0.77719	0.77655	0.77852	0.77982	0.77902	0.78078	0.7807	0.78199	0.78576	0.78574	0.78522	0.77889	0.77705	0.77479	0.77401	0.76741	0.7579	0.74254	0.72876	0.72609	0.70812	0.68741	0.67614	0.67093	0.6665	0.65197	0.64082	0.63126	0.62424	0.6177	0.60625	0.59525	0.5943
0.9167	0.9156	0.9107	0.90189	0.89304	0.8843	0.86636	0.861	0.86469	0.85929	0.8482	0.82792	0.80646	0.79586	0.79056	0.78392	0.7779	0.77443	0.7741	0.77604	0.77744	0.77664	0.77845	0.77842	0.77965	0.78355	0.78357	0.78297	0.77671	0.77507	0.77269	0.7718	0.76549	0.75653	0.741	0.72762	0.72543	0.70772	0.68717	0.67607	0.67109	0.66679	0.65232	0.64152	0.63213	0.62494	0.61804	0.60638	0.59512	0.59389
0.91664	0.91534	0.91011	0.90041	0.89124	0.88208	0.86331	0.85766	0.86134	0.85587	0.84442	0.82355	0.8015	0.79073	0.78594	0.7797	0.77385	0.7706	0.7703	0.77239	0.77389	0.77318	0.77502	0.77512	0.77625	0.78022	0.78037	0.7797	0.77352	0.77199	0.76962	0.76884	0.76252	0.75345	0.73797	0.72463	0.72268	0.7053	0.68499	0.67406	0.66915	0.66473	0.65035	0.63988	0.63066	0.62353	0.6165	0.60457	0.59315	0.59181
0.91772	0.91531	0.90977	0.89992	0.88988	0.88037	0.86053	0.85475	0.85825	0.8525	0.8405	0.81978	0.79744	0.78639	0.7822	0.77628	0.77001	0.76701	0.76664	0.76896	0.77048	0.76989	0.77173	0.77186	0.77304	0.77682	0.77701	0.77633	0.77005	0.76866	0.76614	0.76534	0.75841	0.74864	0.7329	0.71944	0.71736	0.70016	0.67916	0.66793	0.6632	0.65883	0.64375	0.63342	0.62425	0.61729	0.61039	0.59872	0.58741	0.58637
0.92071	0.91764	0.91255	0.90104	0.89089	0.88116	0.86065	0.85528	0.85799	0.85221	0.83931	0.81768	0.79541	0.78467	0.78059	0.77482	0.76823	0.76537	0.76515	0.7675	0.76897	0.76838	0.77034	0.77049	0.77152	0.77543	0.77568	0.77507	0.76863	0.76744	0.7648	0.76389	0.75716	0.74775	0.73127	0.71755	0.71595	0.69915	0.67837	0.66708	0.66299	0.6588	0.64355	0.63333	0.62429	0.61734	0.61023	0.59832	0.58657	0.58523
0.92006	0.91705	0.91179	0.89917	0.88896	0.87875	0.85767	0.85174	0.85435	0.84849	0.83541	0.81287	0.79024	0.7798	0.77609	0.77046	0.76416	0.76142	0.76128	0.76368	0.76519	0.76462	0.7666	0.76682	0.7678	0.77172	0.77205	0.7715	0.76522	0.76422	0.76165	0.76069	0.75425	0.74502	0.72846	0.71445	0.71324	0.69663	0.67618	0.66518	0.66147	0.65707	0.64233	0.63233	0.62345	0.61655	0.60917	0.59673	0.58467	0.58308
0.92222	0.91799	0.91284	0.89915	0.88808	0.87755	0.8554	0.84971	0.85232	0.84655	0.83284	0.81055	0.78751	0.77693	0.77329	0.76816	0.7615	0.75906	0.75905	0.76164	0.76311	0.76255	0.76463	0.76489	0.76576	0.76971	0.77021	0.76951	0.76332	0.76251	0.75981	0.75875	0.75215	0.74259	0.72561	0.71169	0.71063	0.69458	0.67402	0.66287	0.65936	0.65496	0.63975	0.63007	0.62142	0.61469	0.6073	0.59512	0.58301	0.58158
0.92109	0.91611	0.91026	0.89588	0.88428	0.87287	0.84963	0.84323	0.84582	0.83983	0.82569	0.80329	0.77933	0.76852	0.7653	0.76039	0.75386	0.75158	0.75147	0.7543	0.7559	0.75545	0.75759	0.75797	0.75889	0.76295	0.76348	0.76282	0.75671	0.75605	0.75343	0.7525	0.74549	0.73555	0.7187	0.70446	0.70372	0.68782	0.66721	0.65631	0.65306	0.64889	0.63366	0.62425	0.61581	0.60938	0.60198	0.58997	0.57813	0.577
0.92236	0.91677	0.91061	0.89551	0.88424	0.87256	0.84896	0.8423	0.84385	0.83752	0.82299	0.80024	0.77671	0.76625	0.76354	0.75884	0.75232	0.75017	0.74998	0.753	0.75467	0.75427	0.75639	0.75682	0.75757	0.76136	0.76178	0.76119	0.75482	0.75414	0.75158	0.75072	0.74353	0.73345	0.71639	0.70165	0.70118	0.68584	0.66521	0.65427	0.65156	0.64757	0.63215	0.62278	0.61424	0.608	0.60072	0.58863	0.57669	0.57546
0.92282	0.91629	0.90956	0.89373	0.88233	0.87009	0.84602	0.83914	0.84049	0.83416	0.81921	0.79622	0.77221	0.76176	0.75932	0.75463	0.74816	0.74619	0.74601	0.74925	0.75097	0.75075	0.75294	0.75343	0.75411	0.75793	0.75827	0.75778	0.75123	0.75055	0.748	0.74724	0.74004	0.72973	0.7128	0.69814	0.69799	0.68253	0.66211	0.65121	0.64879	0.64517	0.62974	0.62061	0.61202	0.60589	0.59854	0.58646	0.57456	0.57339
0.9201	0.91361	0.90715	0.89105	0.87925	0.86702	0.8427	0.83595	0.83774	0.83165	0.81704	0.79408	0.77013	0.75989	0.7578	0.7533	0.74686	0.74504	0.74495	0.74818	0.74986	0.74963	0.75186	0.75237	0.75296	0.75676	0.75712	0.75652	0.75016	0.74954	0.74697	0.74609	0.73901	0.72902	0.712	0.69738	0.69746	0.68231	0.66214	0.65146	0.64943	0.64571	0.63041	0.62157	0.61329	0.60718	0.59974	0.58764	0.57587	0.5746
0.91913	0.91259	0.90587	0.89021	0.87827	0.86619	0.84201	0.83548	0.83711	0.83051	0.81567	0.79297	0.76901	0.75858	0.75631	0.75162	0.74534	0.74369	0.74372	0.74698	0.74866	0.74853	0.75085	0.75147	0.75222	0.75609	0.75646	0.75591	0.74952	0.74895	0.74637	0.74554	0.73831	0.72833	0.71155	0.69703	0.69716	0.68163	0.66148	0.65072	0.64861	0.64494	0.62924	0.62034	0.61206	0.60591	0.5983	0.58609	0.57419	0.57281
0.91842	0.91147	0.90476	0.889	0.87663	0.86474	0.84019	0.83408	0.83604	0.82933	0.81443	0.79212	0.76806	0.75768	0.75542	0.75091	0.74452	0.74308	0.74318	0.74652	0.7482	0.74808	0.75043	0.75109	0.75187	0.75584	0.75638	0.75579	0.7496	0.74925	0.74661	0.74581	0.73856	0.72857	0.71196	0.69775	0.69791	0.6827	0.6626	0.65183	0.64962	0.64581	0.62979	0.62103	0.61284	0.60676	0.59905	0.58677	0.57491	0.5735
0.91947	0.91194	0.90515	0.88857	0.87656	0.86499	0.84034	0.83436	0.83573	0.82896	0.81384	0.79116	0.76729	0.75723	0.7549	0.7505	0.74399	0.74279	0.74308	0.74637	0.74806	0.74786	0.7502	0.75083	0.75156	0.75574	0.75614	0.75561	0.74934	0.74899	0.74634	0.74562	0.73859	0.72891	0.71218	0.6982	0.69874	0.68394	0.66431	0.65354	0.65127	0.64758	0.63151	0.62276	0.61436	0.60831	0.60048	0.5879	0.57575	0.57394
0.91914	0.91138	0.90454	0.88827	0.87596	0.86434	0.83984	0.83408	0.83563	0.82839	0.81309	0.79048	0.76638	0.75608	0.75316	0.74847	0.74184	0.74073	0.74114	0.74436	0.746	0.74571	0.74806	0.74872	0.74955	0.75408	0.75456	0.75415	0.74781	0.74759	0.74491	0.74423	0.73723	0.72761	0.7111	0.69738	0.69776	0.68248	0.66271	0.65188	0.64946	0.64565	0.62931	0.62071	0.6124	0.60615	0.59818	0.58556	0.57316	0.57128
0.91718	0.909	0.90177	0.88576	0.87327	0.86157	0.83711	0.83127	0.83304	0.82551	0.81021	0.78795	0.76369	0.75313	0.75011	0.74519	0.73864	0.73773	0.73819	0.7414	0.74302	0.74279	0.74515	0.74577	0.74681	0.75154	0.75192	0.75156	0.74538	0.74514	0.74251	0.74187	0.73472	0.72493	0.70861	0.69508	0.69518	0.6795	0.65981	0.64891	0.64637	0.64274	0.6265	0.61804	0.60971	0.60345	0.59549	0.5829	0.57058	0.56878
0.91683	0.90892	0.90222	0.88623	0.87382	0.86245	0.83813	0.83288	0.8344	0.82683	0.81156	0.78956	0.76581	0.75568	0.75257	0.74776	0.74103	0.74031	0.7409	0.74399	0.74547	0.74525	0.74763	0.74823	0.74926	0.754	0.75437	0.75396	0.74776	0.74758	0.74494	0.74423	0.7371	0.72763	0.71057	0.6966	0.69674	0.68106	0.66143	0.65013	0.64782	0.64414	0.62763	0.61912	0.6107	0.60445	0.59646	0.58372	0.57125	0.56922
0.91657	0.90857	0.9018	0.88633	0.87367	0.8625	0.83819	0.83293	0.83461	0.82732	0.81219	0.79048	0.76651	0.75632	0.7536	0.74911	0.74196	0.7414	0.74183	0.74489	0.74642	0.7462	0.74855	0.74919	0.75029	0.75501	0.7554	0.75482	0.74864	0.7487	0.74603	0.7453	0.73786	0.72833	0.71079	0.69689	0.69685	0.68139	0.66134	0.64991	0.64754	0.64371	0.627	0.61836	0.60995	0.60374	0.59584	0.58338	0.5711	0.56935
0.91791	0.90971	0.90273	0.88724	0.87463	0.86339	0.83924	0.83393	0.83561	0.82849	0.81324	0.79185	0.76787	0.75767	0.75493	0.7505	0.74335	0.74278	0.74313	0.74621	0.74773	0.74754	0.74985	0.7505	0.75157	0.75622	0.75663	0.7561	0.74985	0.74996	0.74731	0.74663	0.73931	0.72963	0.71221	0.69847	0.69842	0.68289	0.66277	0.65129	0.64888	0.64505	0.62828	0.61966	0.6111	0.6049	0.59703	0.58467	0.57232	0.57061
0.91887	0.91103	0.9042	0.88868	0.87649	0.86536	0.84152	0.8361	0.83734	0.83026	0.81501	0.79323	0.76952	0.75949	0.75663	0.75218	0.74503	0.74445	0.74481	0.74787	0.74931	0.74915	0.75148	0.75211	0.75315	0.7578	0.75817	0.75768	0.75131	0.75136	0.74867	0.74798	0.74084	0.73139	0.71367	0.69982	0.69987	0.68434	0.66448	0.65304	0.65066	0.64676	0.63015	0.6214	0.61275	0.60664	0.59882	0.58621	0.57368	0.57179
0.91872	0.91113	0.90437	0.88907	0.87689	0.86567	0.84194	0.83654	0.8378	0.83066	0.81541	0.79376	0.7702	0.76015	0.7573	0.75288	0.74584	0.74529	0.74564	0.7487	0.75013	0.75001	0.75237	0.75303	0.75414	0.75869	0.75905	0.75856	0.75219	0.75223	0.74957	0.74885	0.74152	0.73204	0.71409	0.69994	0.69995	0.68428	0.6644	0.65297	0.65065	0.64677	0.63017	0.62138	0.61282	0.60681	0.59903	0.58649	0.57396	0.57206
[truncated: 114 more rows]
[truncated: 1,068 more columns]

## Sheet: Figure2_Wang2019_FCD
1	0.99502	0.98409	0.97413	0.96416	0.95187	0.93552	0.91966	0.91273	0.90797	0.89971	0.89208	0.88073	0.86223	0.84326	0.82919	0.81885	0.80971	0.80234	0.79452	0.78341	0.77059	0.7584	0.74255	0.72367	0.70527	0.69432	0.6895	0.68349	0.6751	0.6656	0.6563	0.64401	0.63101	0.62103	0.6123	0.60473	0.59528	0.58279	0.56744	0.54881	0.5326	0.52516	0.52284	0.51641	0.50538	0.49493	0.48432	0.47089	0.45678
[truncated: 1,117 more rows]
[truncated: 1,068 more columns]

[truncated: 58 more sheets: Figure2_pMFM_FCD, Figure2_Empirical_FC, Figure2_pMFM_FC, Figure3_Constant_Parameter_FCD, Figure3_Constant_Parameter_FC, Figure3_FC&FCD_cost, Figure4, Figure5_FCD_Mean, Figure5_SWSTD, Figure5_Boxplot, Figure6_Empirical_STDFCD, Figure6_Simulated_STDFCD, Figure6_Boxplot, Figure6_FCD_original, Figure6_FCD_Perturbation, Figure6_FCD_control, Figure7_PVALB-SST, Figure7_Gene_PC1, Figure8_FC_correlation, Figure8_FCD_KS_Statistics …]
